# Supplementary material for: Deep learning guided design of protease substrates
Source: Nat Commun. 2026 Jan 6;17:54. doi: 10.1038/s41467-025-67226-1 (PMC12775482; doi:10.1038/s41467-025-67226-1)
Supplement: Supplementary file 6 — Source Data [file 41467_2025_67226_MOESM6_ESM.xlsx]

## Sheet: Figure 2-B
trial	transformer mRNA-display test MAE	LSTM mRNA-display test MAE	transformer Fluourescence test MAE	LSTM Fluourescence test MAE
0	0.50702	0.53996	0.687103	0.663486
1	0.515221	0.533083	0.621653	0.625645
2	0.513843	0.534236	0.714165	0.704856
3	0.512977	0.53589	0.72325	0.64904
4	0.519407	0.538465	0.679658	0.608219

## Sheet: Figure 2-C
Correlation of scores are compared for the test sequences, datasets are joined using pandas and sequences not in the test set are dropped to construct plots and compute metrics. Note: Before joining the start token (!) and pad tokens (-) are dropped from model inputs.
Model input	MMP13 Predicted		Test sequences	MMP13 True
!RAGFQLYMLW	-0.730641		LLRHKRMCQG	-1.55
!SKMGHLLHRS	-0.883063		VNARMLRLEH	-0.83
!NSHMALAVWQ	-0.576404		KSRSGRHVVF	-1.96
!WAPAKLRANL	1.60354		HQHLPLHQTK	-2.24
!KMVYMLFSPV	0.694309		KWPERLQRET	-1.82
!HSPWFLTASG	0.538407		NAGMISGFFV	-1.21
!GGPFLLKKNR	0.151025		EKVNNLVGMQ	-0.2
!RYPWALVDSY	1.54221		VYPGKMLDIV	-0.34
!CPPLASTVWS	0.428651		SYMFSLYMHL	-0.68
!VYSAYLARSL	-0.890371		DSVYSLIKGQ	-0.72
!FIARALAVVI	1.02541		CQWLNLRSGK	-1.31
!PTSCPAPIGE	-0.770678		GRRKGRSQSV	-1.57
!WQYSNLQNNR	-0.669822		RNMNCVFLIC	-0.05
!RFPLKVTASG	0.192723		RRRHRKHSPQ	-0.61
!RMPRQVTASG	0.71387		TDARQLVLAG	-0.43
!YQYRFMTLKW	-0.716209		EIVRALISRG	-1.22
!LGPSHYANNY	-0.422907		IAANYIRAGH	-1.22
!AMPLHMWKRT	1.00257		ESAHLLLAGT	-1.23
!ATRARRAVQK	-1.14678		WLARALKANY	0.4
!KFWFNLTGKH	-0.584459		SGAYSLRVTA	-0.93
!ERLLAMHGLG	0.558468		PEDFVRSITP	-1.39
!RAPSMLAVRV	1.19594		VAPMNVVRAV	-0.7
!RPAVALRLWH	0.0110196		MHGVALTSRF	-1.17
!SNRQPRKQGG	-1.13721		HHINMLTLWG	-2.16
!RIPRFLYGWH	0.0527421		ERSLNLFVRA	0.27
!GARRRRCLNG	-1.51526		TRPQHLLVTG	-1.32
!GKVNNLVTAS	0.39629		YNPIQLKWET	-0.52
!CAAHGLLTMQ	-0.0994219		MSHAALRSGK	-1.41
!LSPYGLLSNG	0.933415		LVVAALQKLQ	-0.83
!DRVWRLTVGF	-0.0032972		KAPQWITGSA	-1.36
!ERPFFLRLNQ	0.827155		LMFAHLTSER	-0.45
!RKPAPWYSPR	0.853453		GYAFHILGMG	-0.49
!ARVGVLWLHA	-1.0519		LPGYSLIALH	-0.44
!LKAWNCICRR	-0.961256		MVPKWLKYLK	-0.88
!GHPLGITLIQ	0.93479		TNPIMLSKAI	-0.93
!SYRCVRDCDP	-1.23227		SLFLHMVYVL	-0.6
!SGVLGLIGTA	1.22216		PWFVNLTMGS	1.11
!HHVRWYSNMK	-0.282299		GRPRSLWMWF	-0.29
!TVDGPARLAE	-0.716618		QKVLNMFDKF	0.27
!VTVIALLRGQ	-0.110001		FVGPIFKCKT	-0.32
!TTLRWWIRWY	-0.6068		YSPMDYWVAH	-1.22
!PNSWGLRLQW	-0.197489		RMLAQLAGAK	-1.51
!QRVAAVSSGW	-0.305137		MKPVNLTDAW	-0.54
!PTWRGLQQHS	-0.376895		ERVAYLSGAI	-1.27
!KLFMIWVVEH	-0.740705		RFGARLRVLK	-0.43
!ATPIELYSNW	1.21617		IIVGMLYNQI	-0.9
!FMPSAQYVNV	1.37633		YTPRGQVFHV	-0.88
!EMYGNMFRMV	-0.813183		IFPANHISSY	-1.56
!LGRAKRAFLP	-0.727699		VLWAGLMRSH	-1.38
!LSHAWLKGIQ	-0.577722		NAGNFLRKMF	-0.62
!HGPMSLTYTK	1.20163		CWPRNYHGTV	-1.88
!WLAQALFQMQ	0.424056		KAPLKLWNWI	-0.55
!QTPRAVSAMR	1.55099		GRPRSLLDRH	-1.08
!HQWAALFKWH	-0.949245		TVKELASLHG	-0.68
!FRPVNLTAQA	1.95414		WYETMLLFCT	-0.47
!NRRKRKGSDD	-0.98992		GPYQGLRMGV	-1.15
!HEPSAYRAKT	1.38886		KSPAYLALEF	-0.91
!GKTWALTASG	0.685445		SLVRFLAYVW	-1.25
!RQPRNVQMIK	0.217655		RDVLALKQSL	-1.52
!SGQRGIYATA	-0.292927		TSAGRLRAKK	0.06
!VHGWRLLQFL	-0.883575		ADMRHLSNVV	-0.46
!DLAYSLQVML	0.401487		KSPRMLAAWF	-0.02
!RTAHNLYNGT	-0.39822		WQGHYLRILQ	-0.77
!YCSLPLFGVH	-0.199159		GSFRNLRIHG	-1.01
!AHREPRLVGG	-1.14067		GKPLPWVKGF	-1.21
!KSLSKRSLRD	-0.893921		GGSGALTMPL	-0.91
!YRRRGRSRSR	-1.12907		LYHRSLRSPG	-0.93
!SGARNLLWTA	0.0644365		FSFRNLRISK	-2.08
!PKLASLRVLT	0.392387		YMPRSLKSHS	-0.8
!RERSGRSRSR	-1.32081		IARARRVLEA	0.13
!GSGQHLRVHT	-0.960925		TRRMRRDGWP	-0.62
!SEPFGLIDWT	1.9661		CSPLSWRVGH	0.65
!GGSGPLHQTK	-1.02736		NHRIFRSIKQ	1.18
!LATWPLSGLW	0.0779163		CCRQRREKGA	-1.29
!YWFDYCSITL	-0.790193		VVLFHLSRGG	-0.76
!DKVRGMHGRG	-0.0627322		TTPQAVVKMA	-0.81
!FMPSDLHALF	1.05852		YRVAHLRLVV	-0.76
!MWPRQLSTLH	1.10778		TVPRAWVLHL	-0.69
!AYPTALRAKQ	1.75609		HRWSALQMNK	-0.76
!NSPQLLAYWG	0.192733		TYPRAFSGII	1.01
!SGPFSNRATA	-0.0622084		SGVMKLQKTA	-1.59
!SASAPTSLRS	-0.459395		NCLMALTRQG	-1.73
!PFPKWIIQAG	0.499169		DYARAMTGWF	-1.55
!GHIAWFTKMY	-0.616613		SGRAKRFVSI	-0.96
!GKVEYLVTAS	-0.0598295		AIYRSMTLTQ	-1.1
!SPAFSLNQRL	-0.37847		RLANALAGNW	0.26
!ENFLHLVNVG	-0.786273		GGPGQWPEVP	-1.79
!SRFQHLRKSG	-1.32287		GSRFSKSADE	-1.36
!PQSWSLILVF	-0.564335		WKVRWSTSAS	-0.83
!HSRASRDSSE	-1.02092		ETARSMRLLK	-0.51
!EHRVCRSDNT	-1.32531		SNPKLLYGRW	-1.25
!LAPRNLAVMY	1.8812		QDFYALHRPG	-0.96
!KMPSFLIGIG	0.997021		WSVQLLYLER	-0.96
!GSGHRLMMGT	-1.24329		PTMAALKRAA	-0.55
!SWGLALYSKW	0.0398315		RHLAKLMVGW	-0.7
!KGPEMLTASG	1.35772		RTGLYLWYRT	-0.96
!KGPEMLINGR	0.934011		FYFSNLSMSI	-0.02
!RTPKGLFMHY	0.317065		KPPWGLLENS	-0.32
!EVINQLRAVV	-0.143261		GFTRWLKDLQ	-0.85
!TPVMRMSVWF	-0.119044		VVPNNLFAIK	-1.4
!CDHRQRGFKR	-1.49277		RHRATRKIGI	-0.78
!YSALPMSGLT	0.857561		MFPRSWTNEW	-1.08
!HHLASLRLLW	-0.530359		STIRMLMLAR	-1.51
!DPWRALRQEY	-0.129438		RPPSSLYGGK	-1.62
!QVPRRLYKGI	-0.0521655		FVNAAFNVTV	-0.71
!KIPVALYKIG	0.894409		MTGTVLKMTD	0.36
!SRPRMLRANI	1.1524		DLAYSLQVML	-1.17
!NYREQRSNGL	-1.09021		IAPEFLMDGS	-0.92
!GLPDFLFGMG	0.0744332		NTPSALDASV	-0.76
!AHVFALMYAT	0.585338		TVLRNLIATL	-0.4
!TCHATFMEGS	-1.29848		KCQSSRAKFV	-0.78
!IKYCHSLHSP	-1.13152		VHAVWLVNHV	0.42
!MFPRSWTNEW	0.632278		HQMSSLKFVS	0.06
!QHWGGLVYRT	-0.688808		DTIAHLHGKY	-0.05
!SGHQNLMATA	-0.414523		PRVFQLRVFL	-0.81
!QVPRRLWQEF	0.260788		RLRALRSLDL	-0.75
!WSINSLKRRK	-0.899386		HRQQNLMSAT	-1.51
!RGIGKRSVEY	-1.00686		GACEHRGYLY	-0.01
!KMPRFLLDVL	1.22323		LHWDPPELVP	-0.81
!MDLLSLTKWV	-0.405719		NSPMSLLLVV	0.29
!DFALHLRETG	0.166605		PRLTHLIYSG	-0.65
!TARLARALSP	-0.0302698		LSRTARAWGK	-1.37
!DRQLSLFNNS	-0.812068		EMYGNMFRMV	-0.81
!PRLTHLTASG	-0.620211		QPMQRLMNWV	-1.32
!GRPSFLKAGS	1.23411		KGRAGRSKRT	-1.08
!KKRRKRKKEV	-0.75687		PDYAHMRVKK	-1.14
!TSVLALRNMI	0.829331		KPKRKRWTGQ	0.26
!HIHCGLINAT	-0.916515		LGWSSLVLSI	-0.8
!SDPIPIRKGS	-0.436249		GGLGMMLTAS	-1.29
!HSRVRRAIPR	-0.875206		TTALWLKKGW	-0.76
!STVFHMFYLA	-0.723912		HRLGNLWYTQ	-1.11
!PLPLNWRKNG	0.635728		LSRHRRIHSG	-1.44
!EGPMRLQVRI	0.991891		VLWAGLIYQS	-0.32
!WVANMIQRSG	-0.528977		SKVLFLKVRG	-0.72
!PLQGAFNYKY	-0.458037		TTRVRRRSVQ	-0.81
!GSLAHLASVG	-0.785832		WLNRKLSMAV	0.52
!TSVRFLKGAG	-0.38598		VSPMHLIGLL	-1.08
!KPPWGLLENS	1.84109		LNWTLLNVSL	-1.34
!MSPRKFVDRF	0.307906		RFALNLFDTG	0.05
!SVGLYLWGQW	-0.416986		LQRVRRANTF	-0.98
!VVMMQLVQIH	-0.286389		PFRSKRQEGV	-0.26
!YPWSGMMAGF	0.372343		FHSASLQMLL	-1.69
!PCRSIRDILA	-0.923764		RLYMNIKGEL	-0.64
!HVYGALRYVF	-0.498271		KWVSMLMYEV	-1.03
!EIIWSRRNMR	-0.677279		QDQRWPNRAR	-1.35
!CKYRSLTLEQ	-0.648067		QHWGGLYNGS	-1.1
!KWPRELKDAY	1.18798		RVTWALSYPK	-0.48
!YNWRHLQGKW	-0.67304		EIPLGLSGLL	-1.47
!YVPTGLFSTI	1.30518		PVVWWQYNWG	-0.56
!PVAGALYDRQ	0.430823		WQICMRIQCA	-1.5
!NLAGAYNLKA	-0.322497		CGRICRDIPK	-0.2
!VAPWALKKVH	0.756731		VYRQKRSMEE	-0.81
!FMYSHLLNHI	-1.20331		TYPRDILAIK	-1.08
!YGPRAIFSNY	1.69755		ADAQMLRGIA	-1.63
!TMAHPLTASG	1.07455		NVHEYMMEEP	-1.6
!KMPSFLQLIS	0.302912		GMPWSVVGGV	-0.61
!ERIYALHVET	0.393598		RAPSMLAVRV	-0.75
!ERPFFLSRIF	0.29174		GTLRSLIGMG	-1.14
!KDYIFFVHIT	-0.9218		ESWFHLLGMS	-0.73
!SDDLPLNVSR	-0.719264		HHRHHRAAAT	-1.04
!CKVMKLQKTR	-0.450128		KFALNFYSLF	-1.55
!VLWAGLTDVS	0.0233717		HSLMNSWEFR	-0.16
!LRLLAMHSSH	1.00467		QRVAAVQAMT	-1.25
!EHPSRLTFIT	-0.0288803		SQPIHMSRAY	-1.68
!GNPLGIRNPL	1.57599		RTPIGIYYTI	-0.34
!GQRKKRALDT	-0.963983		VHAVWLHGPQ	0.43
!LLYMGLHMGH	-0.531409		PMTLNLYNKT	-0.95
!EEVRFLRNEG	-0.437097		GKTWALTGTG	-0.33
!RGRAGRSGKE	-1.25844		SVPSAIAGKL	-1.59
!HRRNKKDVNL	-0.87981		WFTWEIFQVI	-1.12
!APPRRRARSL	-0.374132		RDVLWLQGLT	-0.38
!NCYYTGPEQW	-0.954202		ARIEYLQSPW	-0.08
!AIAMNILYQL	0.311782		GGSGRLTLKW	-1.02
!YVPTGLQYPH	-0.0275118		PIRLKRDRSA	-1.7
!RMWRAFWVWF	-0.461201		SYMFSLQGRV	0.44
!HALGMLATHA	-0.420906		GVMMQLVNIG	-1.49
!KAPAHLVQWK	0.639301		TRLAHVTLML	-1.46
!NWYNRLMRLI	-0.840795		PRVMLLVGIL	-1.07
!QTPSHWIGKG	0.0267367		NARYSRSSAA	0
!RMPRQVFQEA	-0.10979		DRPLKITRKS	-0.95
!ISRKRRSIRY	-0.940199		QHLAALYMRV	-1.11
!TVPYQLMQAT	1.44559		YFARQLMAKA	-1.45
!KTVVWYFDSL	0.111828		YPAMQLLATK	-1.04
!WVLMRLNNNQ	-0.349334		SSVSNLSLPH	-0.99
!AVLSNLTYHA	-1.10776		GLVWNLWTAS	-1.02
!SWGLALTASG	0.077172		TNVRSLIGTT	-0.6
!TETLPRVNRT	-0.866873		FQIGSLFVPV	-1.68
!VFALNLTKAW	0.552174		RQWYGIKRSQ	-0.9
!SPACPGSNIT	-0.353586		WVPLNVKLET	-1.59
!FMYSHLHGMW	-1.05077		DVAFHLKAAA	-0.28
!MAGANLVRVR	-0.847571		AQPVPMLAEH	-1.64
!HNANYLQGER	-0.700306		GKVNSLRRMG	-1.12
!NHRIFRSIKQ	-0.798525		TFPLGIFYGV	-0.64
!MDCTVDWHYK	-1.26266		VYWGNMIANY	0.28
!QRAQNLLGQF	0.971407		RNGLALSVHL	-0.51
!NRPSWVSRPF	-0.220408		VNYASMVATV	-1.01
!PACPGSNITI	-0.275554		CPPWALKKVL	-0.12
!GHAHHLYTAS	-0.809065		YFAMNLTLHV	0.01
!QMLAKLTVNG	-0.393928		HTVRNVIDHY	-1.46
!RTPVGLAMSL	0.983231		RDMSYLLDNG	-0.62
!MRALAMQGQF	1.44755		AKTTPFNTRE	-1.56
!RRVLMMIQMF	-0.0895332		FKAMALTHIT	-1.1
!GYGRNLTASG	-0.240679		YTWYSLIALH	-0.48
!DTSHGLRSPF	-0.211421		LVRTRRCVCV	-1.14
!ADMRHLSNVV	-0.411858		WHPVSLYRRH	-1.65
!FKMFHLIMEA	-0.679667		QRANSILLSA	-1.42
!NRIGNFVSWY	-0.445249		CKYRSLTLEQ	-0.77
!YRVYDLKGRI	1.06573		CMAWGLRAWI	-1.56
!LMQWRDEMSH	-0.762689		RDMVGNEPGD	-1.52
!VRPRPFTASG	1.46757		LPYFSMQVQR	-0.89
!AIYYGLRAWL	0.355242		MVPHMLWRRK	-1.32
!CFHRSIRVVW	-0.921186		LNRTGRSIVY	-1.77
!TAPINLYYGL	1.20562		HNTWPLSGTV	-0.54
!GRARNLRLQR	0.0275517		FAPAEVAVSY	-1.01
!IQPFSNRAQK	0.405722		PWPAGLTNWG	-1.38
!FPGRHLHNWK	-0.799802		RLVNWMTRKH	-1.2
!NSPSKRGNST	-0.639111		WDPASFSVIL	-1.35
!LRDSGRAYLP	-0.721807		VKAQHLIVAV	0.29
!ATVHRLMYER	-0.960373		ERFSHLVDHI	-0.56
!NHALHLREQW	0.271634		EIWLPIQKLG	0.03
!ATPMALKSVG	1.86888		ARVRHLLGGT	-0.45
!FKAVALKYGG	0.0834761		MVPSALLDKW	-1.2
!WLPRAVMKKL	0.661979		HKPNRLVRVG	-0.86
!GHAYHLTASG	-0.0103281		VEAVAIVVMG	-0.16
!SMPRMLALHI	0.625122		DPQPRYTQMN	-1.34
!TDIGEIKLWT	-0.988281		RDMAALKRSY	-0.63
!KNRRNLMNTI	-0.244971		CQTWPLSGTL	-0.79
!RSRTPRGLDD	-0.815775		RKWRFIDEDW	-0.51
!SQLGLLADVF	-0.579248		TKWLALALRH	-1.88
!RNPEWMRMAK	0.816496		ETVRFMRQQK	-1.77
!VFALNLVVGH	1.09231		AHFAHLSGAV	-1.28
!PYPVPFLGKK	0.948802		FHPSRFWGVT	-1.01
!YDPAALQSGI	1.55374		KRQSATARIM	-1.22
!RRVLALSSVQ	0.789316		FAPAKLRMRL	-0.29
!VRVLHLTASG	1.22524		YRVAFLHYNF	-1.5
!MRPVNLTSGQ	1.90244		TPVGWMFRIG	-1.36
!HTSNWLTASG	-0.397778		TARLARALSP	-1.11
!PKVSELINLA	-0.167312		GTPLGQITAS	0.98
!ISWNFLRKMI	-0.962403		WVANMIYGLV	-0.74
!FIPIHNGFFL	-0.306144		LIVKHLQGGK	-1.11
!NTFLHLLYWR	-0.923352		YVPTGLQYPH	-1.23
!GHVRFMRQAK	-0.0855389		RKVRNWAAGK	-0.98
!GWVGHLSMHQ	-0.953161		VFVSNLWVGK	1.64
!GMRYLADMGY	-0.399092		DAVYGLHGWI	0.65
!PSWRALVRNR	-0.190254		GSGAALTMPT	-1.16
!VQLRSLVSGK	0.508228		THPRLYIGSY	-0.78
!MGLANLHGAA	0.077888		SSRLKRLFLA	-1.82
!SNPFKYWGRW	0.524934		HRRNKKDVNL	-1.31
!PMIRYHMIEY	-0.678371		LDLRPQGLEL	-1.22
!PVPLNVKSHQ	1.67387		TSRTKRFVSE	-1.55
!NSRSARSVAR	-0.938529		LTPYGLVRPQ	-1.26
!GGPSTLLKQH	-0.423425		FRPLQYRLAA	-1.07
!EQAWYLAYTF	-0.407315		ERPGWLRNQK	-0.9
!EILASLRLSK	-0.527937		WVYGALRDIK	-0.77
!CCRQRREKGA	-1.50306		PASDPKPNFT	-1.13
!SQPTGLLSTG	0.707387		HGYANLTYNQ	-0.48
!LAPDQLSVVK	0.758473		ADAMNLTLWA	-0.12
!ACPLSLYKRV	0.628196		GCPHMMFGPG	0.57
!ARPEFLFMAT	0.653108		YNVNYLRSHQ	0.34
!RNPRNYHGGA	-0.735129		VTVIALLRGQ	-1.42
!WSPLPFIVGK	1.19702		MPVWGIRYLW	-0.16
!MALSSLFMKG	-0.451099		NKTAWLIVLK	-1.31
!EVSQHLSSHA	-1.15147		HRPFGLIQMI	-0.26
!EVLFPQSDRF	-0.396538		ACPLSLYKRV	-0.94
!RQVRYLTASG	0.19012		YYASHLYALA	-0.65
!SEPFGLTGHV	1.68001		ITRYKRKSDE	-1.44
!RVPSGLPDLK	1.01523		ELAWHLVSGK	-1.06
!TKWLALALRH	-0.494987		RVPVPMVYKI	-0.53
!RGMQNLQAVK	0.0222097		LMQWRDEMSH	-0.85
!KFPWNYWGPI	0.848866		LPLTHERINT	-0.92
!QVPVFLTASG	1.07868		RKMLSLVIVT	-1.03
!VYIQSLFVLH	-0.818024		EAPHRLMMGG	-0.99
!GMPRYMWVWY	0.661356		ESNNSQGGNV	-1.79
!SQLGLLISLH	-0.592154		KMGDERFYPH	0.26
!RMPLGLRAPA	2.18794		HVVAKMVKNA	-0.28
!IAWPQYLDGN	0.442786		KRAQKRSVGS	-1.16
!RSRRGRFLNQ	-1.0764		WLDDNQRMML	-0.56
!TWWSNLMRPT	-0.730229		GGRPPRSATA	-0.81
!SGVMKLQKTA	-0.376855		KSIQLKDLTS	-0.68
!VSPLGIRYAL	1.41775		PNAMRMVYAG	0.12
!EEYQYLRKYA	-0.928238		NVPRYLRNPY	-0.26
!KVLDQSIQKW	-0.682371		TVLGNLIGQG	-0.38
!DSLAWLHKLV	-0.712799		ARPEFLFMAT	-1.52
!KDPRWLSRET	-0.200201		LPASHMTLRY	0.02
!LAPQWMINLK	1.61116		WIYAGLRQTI	-0.63
!PWVRHVRAGG	0.0675633		RLPWSLIRVS	-1.27
!MNWESLLGHV	-0.526616		KSHTQGAPPG	-0.69
!WKWAPLLRGV	-0.819752		GGGVRGPRVV	-0.93
!KKPMSLRMKI	1.3818		TVLNSLIVQG	-1.11
!PQWYQLFNVG	-0.486619		ATLAAWHAPL	-1.54
!STIAHYADGF	-0.738742		CTGWDLKRSY	-0.71
!NFGRPLMSNG	-0.332734		NSPSKRGNST	-0.63
!VVLMGLMMGY	0.317695		HQRRRRAVPV	-1.28
!DTPSALTKGY	0.435605		PKLASLRVLT	-1.28
!LEVRFLRSGG	0.628561		TTATDYHRQW	-1.1
!SKVLFLRAST	1.04183		IMFHNLTFLA	0.27
!YPAMQLLATK	1.33618		TSPGLLLSAF	-1.33
!ARRHKRETLK	-0.900925		HSRVRRAIPR	-0.94
!SSVSNLTASG	-0.572104		TFWGALLRPG	-1.22
!EPFWALKKVG	-0.672626		PCPTGLKNLY	-1.48
!HGLWSLMSQG	0.514597		WLYAHYMRTG	-1.33
!NRVEMLWRNV	-0.772787		DERSKRIWLD	-1
!WFAFSLMRES	-0.0237156		IMHRALRRRA	-0.74
!SVPSTLTASG	-0.265204		PGPKGDKGEP	-0.87
!QTVNSLRRSS	-0.670568		CVLQKLVGES	0.75
!PTLWRIYGKT	-0.146847		NGPYNLMGKV	-1.44
!RKMLSLVIVT	-0.362862		ARPEFLWYKL	0.06
!RRVAHLRGHL	0.237596		PNPRAVSAGG	-0.77
!IQVQGLRMGW	0.43948		VVYRGLTASG	-1.8
!RQRQRRAAGG	-1.53994		GNRWRRSKRA	-0.17
!GMVNHLMTRG	-0.206831		AQRLARSFDC	0.41
!LKRSGRDSGY	-1.04759		YDISALWDGR	-1.44
!MVPKWLSRAW	0.40387		RAGFQLQRLF	1.05
!INPYPLWKHR	0.0599165		MWIQTMKVWG	-1.4
!CSPVWLRKPS	-0.420083		RAPVAFHVEK	-1.27
!ANYSNIWGHL	-0.640533		LSRTGRSREV	0.2
!TFSANLKGMF	-0.419814		EEVRFLRNEG	-0.72
!LAIAVMNMWP	-0.0374183		VGPAFLSSQG	-1.3
!DYGYRLLQFL	-0.779291		SVPQPCWVFM	-0.72
!MSRIFRHSSV	-0.772753		RFAMNLTLQS	-0.78
!NKPGAMMFMA	0.522094		EYYGELLAVA	-1.49
!HWPVGLVSGK	1.11627		RARVVRELLQ	1.05
!VLWAGLMRSH	-0.778467		LERHLRSAGS	-1.07
!YRVAFLTGTQ	0.316528		KKPYPLWKEI	-1.43
!ERLLHLSRAR	-0.664121		MWRKNRSFYA	0
!QDQEFREVRM	-1.24442		ELVRSLWLQT	-1.12
!LVVLNLEMMH	0.444436		AIAMNILYQL	-0.69
!SGVWNLIMTA	0.858425		TRMALLQYTW	-1.33
!KNGQHLRVHY	-1.21953		WRPFSYANRV	-0.38
!VMHQNLHRVG	-1.14726		YDSRGLFVIQ	-1.32
!RMLAQLAGAK	-0.678025		NVFRTHECKD	-1.49
!GYFANLMGPG	-0.19557		SKMFHLIVWT	-0.46
!IEYLNYTKLI	-0.206672		FIARALAVVI	-1.07
!PTPRSYANIT	0.773829		MFVRKLHQQS	-0.29
!FLLHYFQNTK	-0.639899		VSISFLYAVT	0.43
!HVPRGVRVGA	1.10093		TMPRSYILER	-1.05
!TTLRWWFLKH	-0.804879		FTLLTRIPGF	-0.45
!SYMFSLQGRV	-0.236958		AAWASISGPT	-0.42
!MKPVNLSMNV	1.57155		RGRAGRSGKE	-0.01
!KSPRPYKNGT	0.611022		SYPRAYKRLV	-0.71
!PRPVNLTSGQ	1.85997		TATNWLKSMA	-1.08
!RGDFPSPIHV	-0.857337		YNRTRRISQT	-1.12
!VVAVSLWKIR	-0.320335		PRVEALWYQG	-0.81
!LRRTKRGWMW	-0.779363		HVVAKMALAH	-2.06
!GRPRSLFSSW	1.23896		STIAHYTLHS	-0.17
!YAPGSMTASG	0.826931		PKFSHMVSTL	-1.1
!SRVRNLAAGW	0.253561		SRAYSLKQEV	-1.88
!CCGKASQKDM	-0.96209		RGMQNLTASG	-1.2
!QAAFHLYRVI	-0.338428		RKVRNWMAIL	-0.76
!ATPSSLLGGW	1.1103		QAAFHLYRVI	-0.4
!WQYSNLLKQT	-0.706529		FIPFPFFKLS	-2
!DIRLKRVVPD	-0.987305		QVHFHLIAKG	-0.01
!PWYAQVGVRE	-0.752075		TEVRFLRVMT	-1.45
!PSPRYLTASG	0.0493278		LIPAWLLQKK	-1.54
!KLGRALAKNG	-0.638794		GISMYLRKEL	-1.14
!SNFEALIAND	-0.88088		KRAASLKRPT	-0.83
!GYPWSLSTAS	1.07262		KFWFNLHKWS	-1.63
!RVINQLRVGY	-0.432929		DKPMALKSEK	-1.16
!IDSARLTLGS	-1.19138		FQEHININKA	-2.05
!SGPMRLVTTA	1.42122		INVAPLILPG	-0.71
!HRLLSLQSTG	0.0267531		PGRFDRQIFI	0.06
!CDPGFSGLKC	-1.26511		RHVKWLMSLF	-1.19
!FRVWHLQQMA	0.474119		INTWHGFKWA	-1.71
!MVPSALTASG	2.02046		GTIFRLAGPL	-0.38
!PMTLNLYNKT	-0.0798135		EFALDLKRWR	-0.23
!APVLALMGQK	1.52734		IRDYRMGQTW	-0.23
!TVTVISRYQS	-0.867292		RYPGAMMFVA	-1.81
!LIPAWLLQKK	0.749181		GGSGPLHQTK	-0.69
!RQWYGIWSPW	-0.0655518		DTQDAQRLVN	-1.54
!PSLGQLTASG	-0.660631		IGKELEELRA	-0.59
!TTLRWWILGF	-0.507904		LPPLGFMKWL	0.32
!MSPKGVLGHA	0.308838		TNISALRKHT	-0.16
!FMPRNHSGPH	-0.226169		RMLAQLRMGI	-0.01
!NNAIHLQDGT	-0.511376		ACIWSLRKEY	-0.85
!VGPAFLRDTW	1.3713		VLLGNFADQV	-1.1
!RNMNCVFLIC	-1.39684		DHARSLKGVW	-1.4
!GKPLPWTASG	1.58053		YRAVALRLKG	-0.52
!AVANSLTASG	0.234986		AIREKRAKIK	-1.47
!EARRLLNLSR	-0.821023		KVLYHLQMGA	0.12
!MFHLNISGLA	-0.275956		YASIRIFNII	-0.02
!RKVNNLVGEG	-0.248957		CMAMGLFREG	-0.93
!VRPRPFWQHL	0.634721		TTPYHITNNT	-1.51
!NGPYNLTASG	1.96811		ASPSDLHARW	-1.07
!KMNCWKWKLW	-0.83961		EHRVCRSDNT	-0.88
!SGPKLLSSMW	0.59978		PKPQNLRVAG	-0.74
!NVPRYLRNPY	0.991665		KMPSFLQLIS	-1.16
!TFARNLMAHK	0.584433		TVLQKLVYEK	-0.42
!RLPVHYMSTI	0.13068		LRRFWRSTGF	-1.14
!YMPRSLKSHS	0.958735		IGYAWMTDNA	-0.45
!RDLSHLRRAF	-1.16682		HAVYDLRILQ	-0.06
!VMHQNLSVVQ	-0.254165		LRVMKLQKWG	-0.46
!RDVLALADGG	-0.296476		VVYAHLLKQV	-1.26
!KSPRMLAAWF	0.678668		GGSGALTSRF	-1.4
!NRPASWMSTT	1.0852		GSGRAMYGTT	-0.44
!YDIHFLTASG	-0.476259		ESPMHLIKNS	-0.3
!FRLRNLVVEA	0.664845		TMGMNMVQKI	-0.52
!ESRGARGVRV	-1.19038		SYMFSLYMIY	-1.51
!TRAQNLLVQS	0.753233		IDSARLTLGS	-0.89
!VDIRMLTASG	0.34017		MHYYGLRARR	-1.66
!FNRNDRLAAQ	-1.00981		ERRKRRSVNP	-0.63
!VHVHALLLLV	-0.408185		NLRIKRDSQG	-1.17
!KRLAFLSAVS	-0.174785		KMVYMLFSPV	-1.38
!PRRPARSVGS	-0.737917		NKTAWLLVGS	-0.33
!CIPILYRYYG	-0.541268		DIWAALTMPQ	-0.96
!AVLSNLVKTQ	-0.629051		GHRTRRYTLF	-0.81
!DDALNFYSQQ	0.1452		GFYRSLYSRF	-1.07
!GIPSRILMGY	-0.421088		RGPYMLLKQY	-0.7
!GDTMWLWDKF	-0.416293		QAPMGLIKWI	-0.64
!ANYSNIIASA	-0.267583		WKAQLLNEYV	0.98
!KAVNHLRQEG	-0.903512		AHFAHLHART	-1.44
!HHINMLTLWG	-1.07322		VGPAFLTMHV	-1.06
!GTIFRLAGPL	-0.479079		CFAKHLLQGT	-1.26
!GKRFKKNAGL	-0.906314		HGIAAMRGNV	-0.61
!NRPSWVRGAH	0.407188		VLRSRRSQIN	0.26
!GACEHRGYLY	-1.30418		GNVANLQKMH	0.52
!SVLSKLLYAG	-1.07863		HRPRSLFNWI	0.03
!TDIGEIVDVQ	-0.887914		HNPNMLLMKQ	-0.85
!WSVQLLFMAS	-0.602988		TTPYHIHKET	-0.81
!LTNTQNIVLR	-0.873929		IKYCHSLHSP	-1.08
!PSGQKRSRSR	-1.15436		VLFGALRGAR	-1.9
!GNSWDLKRSA	-0.973718		KFHPLHSKII	-1.23
!FNELTIPFNA	-0.8925		QQDFVNWLLA	-1.1
!NRPASWKNRK	-0.0092901		LCRTCTWQTC	-0.83
!MHFRNLRIVG	-0.185532		FAAYSLLYVR	-1.04
!SSRLKRLFLA	-0.936352		IAIDTWYGDI	0.46
!KGFMYRFKFP	-0.621401		GFPRWMKGRS	-1.91
!CRGWRLTLKW	-1.397		LSRAGRSAPL	-1.12
!TKWLALTASG	0.841668		DYARAMMQPS	-1.72
!GTAVALRLNG	-0.137789		VLPRSWALMQ	-1.01
!CYVMKLQKAI	-0.365843		LVGHNLRDWG	-1.64
!EAFWAYTMVA	0.395904		RNSMQCSSMW	-1.47
!ELSLALLQPS	0.0204561		SSPLNYIMHQ	-1.03
!VNARMLKKNI	-0.357234		RIPYHLAQWL	-1.69
!MDPHHLTLNA	-0.091251		NVLYHLQKHG	-0.06
!WNILRLLQFL	-0.480489		LYHAPLRARL	-1.52
!LIPAWLAGGG	0.879365		DSRHSRQVLL	0.12
!TTPVAMTKPH	0.464628		NTSAWLSGGF	-0.53
!HLFQWLLAWI	-0.739584		NYPAGLRVTQ	-1.53
!CPMQRLMAIS	-0.0649342		VLWRALYMEL	-0.99
!GDSSWLWATP	-0.125366		TQVFNLAFEA	0
!AGPQPLYQKA	1.64348		MYPRWMKGLV	-0.8
!SEVRGLRNGK	-0.124031		EPFNPLHQTK	-1.06
!RDLGFLKSRQ	-0.76419		FSVMGWTKCD	-1.95
!VWVFWLRVLK	0.0450421		WFEKQGNPVM	-2.09
!FTPYGLVDRL	2.19685		KQAWALGSWS	-1.63
!CVPRYLRMKW	0.114187		MGLANLHGAA	-1.44
!YWMHELKSLV	-0.448904		REPLTLTLGF	-0.81
!WSVQLLFQSF	-0.72433		SLYRALLDMR	-1.11
!EIWLPIRVNF	-0.0780354		RLPWSLVRRF	-0.49
!RPPKWMRHHL	0.424717		NIMSSLKFQK	-0.16
!IAPEFLWKGW	-0.0348692		LNRRKKQVGT	-1.96
!SQPIHMTGMG	0.642506		QHKNQGRWLE	-1.75
!TSHSNLMKQS	-1.14078		HVPRGVRVGA	-1.48
!GMPWSVIMGH	0.568303		PQMAHLQLSQ	-1.49
!GQGLGWHIVP	-0.451013		TQRSKRALKQ	-0.65
!GSAVGLRLPI	0.30877		TSLANLFATS	-0.63
!VPFWADINEM	-0.462825		KVLDQSIQKW	-0.81
!RYPRNIGSNG	0.638045		YDIHFLIVIR	-1.6
!VFVSNLISNK	0.593762		YHSLALQSMF	-1.53
!RLLLNMTGQQ	0.293486		SGPAPMWSSH	-1.07
!IAPTNLRTGI	1.76997		PARVCRDLMD	-1.14
!DMKGQQLWIP	-0.551289		LGPSHYANNY	-1.24
!VSVGMLYNPR	-0.354293		WVAKPLWQGT	-0.97
!GPPRAVSALK	1.25652		ELMLSMVLMT	0.49
!HRLGNLWYTQ	-0.553658		WRYSNLVGHA	-1.33
!SLVRFLAYVW	-0.575322		DSPLSLHRQW	-0.76
!TMAHPLWDRF	0.675114		TAPMNVVYTW	-0.95
!HVVAKMVKNA	-0.604389		SRPRTLSGHQ	-0.72
!LKHVSLRLFE	-0.589163		YYPRWMKGSG	-1.12
!EQLSFLAGIQ	-0.675586		VPFWADINEM	-0.91
!IDTRWYTVQQ	-0.274138		IMIYGLRNSG	-2.31
!HHALHLRESR	0.395918		GLCDVWQDNP	-0.26
!VKAQHLTASG	0.774381		PTLWRIVQWK	-0.06
!EKVMLMIMKV	0.00188597		SGVRFMRQTA	-1.02
!LVRTRRCVCV	-1.43648		CFVMALTHIW	-1.97
!RSHASLRQEW	-1.01227		AHFAHLISHY	-0.94
!NCLMALTRQG	-0.65894		KVLASLHAVF	-0.81
!GPPKGMRMPK	1.43345		IYVSNAYVYS	-1.29
!YKPVYYHREY	-0.8676		FAPAEVKGMW	-0.92
!MVPSALLDKW	1.80565		LKELDPMCGQ	-1.24
!ACAQELTRHI	-0.443022		VKVFSMFRVS	-1.63
!TVPRAWVLHL	0.338906		SCVRMMTQWY	-1.52
!DSHTVQDMHA	-1.11617		MEFRSMRQPK	-1.65
!RHRATRKIGI	-1.04664		GRPVNLTDQG	-0.64
!FVVRALTGKS	1.19811		EKVAKLIVRR	-0.81
!VVPNNLFAIK	1.43258		GRVELLYTAS	-1.26
!EMASHMTLTI	-0.926564		HVVAQLISKY	0.73
!EPIYNLHQHG	-0.638414		WQPRNLSMKF	-1.45
!TAYYHLRHTH	-1.28201		GSGMALTHIT	-0.48
!RKVRNWFAGF	-0.359328		YDVYNLQKPF	-1.71
!ALRQKRAVAT	-0.921078		SYRVLRHLAQ	-1.16
!SIHLALVVGL	-0.377691		PGEPVVPILC	-0.29
!VHAVWLLMVA	-0.293476		RAAHGIFYMG	-0.59
!CQWLNLRSGK	-0.218761		VKPSKLFKVF	-1.32
!KWPERLFGGI	0.364383		IWQNAAWVWQ	-1.31
!GFVNRISLKQ	-1.03697		ETPFYLRNTL	-1.03
!SKMFHLIVWT	-0.579147		ERVHRLSKTW	-0.83
!IGVRALRGTS	1.20745		ELMLSMHNRA	-1.47
!VDILHLHMIR	-0.477906		RPAGHLSMSW	-0.49
!RDMSYLYVHS	-1.35433		TVSLPLQLNY	-0.58
!EVARAMLGRT	1.13703		TVSLPLRQQR	-0.82
!TIPFYMRSGK	1.56061		SGRRNRSTST	-1.93
!YSTLRYQLAS	-0.671671		EAVGNLQGMT	-1.07
!DGKKWECLGH	-1.38011		ATLAAWAKVF	-0.94
!CGPIPLWYKA	1.09775		KAVNHLRQEG	-1.18
!NKTAWLLVGS	-0.469264		HSTQYQWLAG	-1.78
!GSPYGLLLWV	0.524752		DFNSAVQLVE	-1.64
!ESFAALWAWL	-0.25569		WFWSSLRAQQ	-1.44
!RRRRKRLRQD	-1.23732		EYFGNLRGNW	-1.52
!AMYANMRRAG	-0.914929		TYNLALKQNA	-0.6
!LQPRNLSYTA	1.53061		GTPYPLRALV	0.83
!PTHINDSAFD	-0.765185		NHPRFLLDQQ	-1.32
!AFPAALQSAV	1.78219		ARLGNLWVHY	-0.23
!IPAFNLRQEG	0.792853		PQRLPRATGN	-1.96
!PCPTGLSQGV	0.166441		RQWRALHKMW	-0.94
!AARGARLVSE	-0.871271		RTPLMLWSIV	-1.18
!KIKGLLIKTK	-1.01247		EQAWYLAYTF	-1.5
!PSHAALRGAL	0.160894		TTPVAMTKPH	-1.6
!TFARSLAVAR	0.198981		GGSGALIAND	-2.07
!MRRWFPYEEI	-0.357037		KQRSRRNDEE	-1.98
!VKVWGLKRMF	0.121518		FIPMWSWQLG	-0.7
!KDPKFLISGG	0.734762		LVGRALQQPV	-1.77
!GGPGQWPEVP	-0.40618		VRVLHLKNNK	-0.45
!SQVRFLIGTT	-0.1604		KARAQMGCQR	-1.47
!GGPFLLKSWS	0.950694		GKPLPWHQWK	-0.19
!WAINALVLSA	-0.308403		SVPLNVKAQG	-0.52
!AQPVPMLAEH	1.52849		SVLSKLFNVT	-0.4
!IEYLNYLSGK	0.0144579		RQWYGIWSPW	-1.45
!GGSGALTSRF	-0.39855		NSPLSYKYPV	-1.74
!VENVQSWLDW	-0.712911		RGPVFLRVGI	-1.53
!TALGYLIQKA	-0.645087		PKVSELINLA	-0.76
!SVPSAIAGKL	0.616774		SRPVYLAMNY	-0.92
!VYWGNMIANY	0.0536378		FHVRHVRAMT	-1.36
!CPSAHLQLSR	-1.22399		AEREKRKNRT	-1.11
!MWIQTMKVWG	-0.585292		TAHMSLRLFE	0.62
!QWPNAFLGSS	1.07867		PRVHHLMKLW	-0.74
!FTVHMLYRRT	-0.675651		IEKATGVIRR	2.47
!QRPMDLTASG	2.17202		TYASALTMPL	-0.97
!QRANSIFGMS	0.0666638		NIRRGRSGGA	-0.9
!TFWGALLVTQ	-0.496702		RVVANLVVPH	1.28
!HTYLPLLYKQ	-0.187815		CNRIYPQPMR	0.32
!QPPMFLWTTI	1.47178		WQYSNLLKQT	-0.66
!ETPLGQIGTH	0.685584		VDIRMLMNAF	1.78
!GHPYTLVMKR	0.630668		ISCEMCPPEY	-0.54
!HTVRNVSSIT	-0.265812		CTTWPLSGNV	-0.14
!ELAWHLQDLQ	0.149351		PQFGRLWATP	0.37
!VHVHALVKGY	-0.629372		KDYIFFVHIT	1.43
!ARIEYLIVHA	-0.758994		ENADLIMVTI	1.97
!RTPIGILRRI	0.386982		GSPASFSVTY	0.92
!GWGDRLTTAS	-0.987336		KRLAFLSAVS	-0.02
!SRYAWLKKIH	-0.979535		MHHRSLRSKW	0.4
!HNVLGLIGGA	1.10814		EQPGAMMFGL	-0.04
!IMPLLLRVGV	1.66686		ERIYALANEL	0.42
!RRRHRKHSPQ	-1.03812		VVAVSLWKIR	0.17
!QFPQSLMYHK	0.417362		NPPSHLQMTA	1.14
!AAPRSSMSNG	0.4029		PSRETRYVEL	0.31
!YFPLDMKKMQ	1.02593		STIAHYYMNR	2.38
!EVTMWLWARA	-0.133721		YSPSLIHRLR	-0.3
!GRRARRGVEV	-1.23919		EKFATLVGHQ	2
!TLTHHLYRGF	-1.43219		PSPRAIYVPY	-0.02
!KHYHHLMVRS	-1.27997		WQYSNLQNNR	0.57
!LHAQHLRKSY	-0.394786		TWIQGLKVRK	-1.52
!MGLANLKLNK	-0.520475		NSLWTLMASG	-1.1
!NQPSALDASG	-0.142752		ARPEFLYSPY	-0.18
!ASPARLISPT	-0.204865		MGMWHLLMQK	1.41
!CPPWALKKVL	0.348268		VHGWRLLQFL	0.2
!LTPYGLVVEW	1.77647		QVPVFLSLKG	1.75
!PGPTPLPIIG	1.40979		GALWYLSARH	0.64
!LLEVYANLTY	-0.315427		YFPLDMKKMQ	-1.23
!LDLRPQGLEL	0.394687		GYFANLYGRG	-1.67
!GMYLNLKTAS	0.0892637		CSRHKRRSKF	0.55
!RLPYALYYVK	1.32605		GHVRFMRQAK	-0.23
!REAPTCYDRA	-0.778463		LTVFSLRTWK	-0.31
!RQPRNVIMVS	0.524055		NRVEMLWRNV	1.53
!SSVWHISLTY	-0.925974		QKYSNLFQGH	-0.44
!AVTYALIKMT	-0.233127		AIPRPLYHRL	-0.01
!ETARSMRLLK	0.111088		MQAWALGDKL	-0.09
!GRAQNLLTAS	0.91269		YDISALTDEW	0.21
!PPVYNLRGKT	1.76771		GHPSPFYDWY	-0.06
!VQQQGLFDLV	-0.469813		MSPLSWRQEA	-0.09
!WQPAHLSAWQ	1.20217		GARLRRSLKP	1.38
!REPLTLKDMY	0.977208		FGPYAMVMPA	-1
!RVPVPMQAIV	1.91938		FMMGNMASEY	0.75
!VMYGNLTASG	0.0888908		NVPVWMFGWK	-0.74
!VDVSFLTASG	-0.532059		IFVRGLFTNR	-1.3
!SLRCRRCVVV	-1.34717		IAPAKLSVLL	1.09
!KRVYDLKKHA	-0.240774		RAGFQLYMLW	-0.39
!HVPLNVKVQW	1.27385		TNVFWYTASG	-0.07
!RLPKLLAQGS	-0.159578		QKVMYLQVAG	0.25
!TRMEPFHFSV	-0.0357856		YSAKMLLMKQ	-1.71
!SGMGHLLHTA	-1.20678		AIYYGLRAWL	0.04
!DVADNGTLFL	-1.02411		PYQCPKNGTA	-1.15
!GWWMNLQKQG	-1.06127		VFYQSLRMLH	0.12
!SVLSKLHATW	-0.521684		TMAHPLFGPA	-1.13
!AARLPRGAEA	-0.701913		DRIALLTAVY	0.5
!TGREKRPSRS	-1.18501		YRVAFLTGTQ	1.97
!ELMLSMHAWG	0.304544		KVLASLKYSK	-0.44
!QEFAALQNGH	-1.00653		PSRQKKADEP	0.58
!HRPFGLQLLQ	1.24673		LAPRFLSLWI	0.12
!SNPKLLYGRW	0.380014		RILGYLTQGW	0.13
!DAPDQLSKLK	-0.254911		FSARSLYYGA	1.1
!RTPIGIIYQF	0.13296		FHIAHLRNSQ	-1.39
!EAPSSLRMNW	0.894152		RKVRNWFAGF	-1.29
!SGPAPMWDLR	1.78333		CKPSWLYTRY	-0.2
!VLLGNFADQV	-0.451244		WRYSNLMVSR	-0.35
!ESPSFLFSQS	-0.0864916		VHAVWLLMVA	-0.33
!SSRLDRSYSY	-0.77578		RVTWALLDKI	-0.96
!HPPVSMRYGH	0.0564706		RFHSDLKSKR	1.06
!PQSIIRVIFM	-0.503964		LRSHGLRSGI	0.43
!HEFRSMRDGK	-0.0212483		SEPFGLTGHV	-0.61
!HVVAQLISKY	0.164386		LPPLGFYDAT	-0.24
!PYPVPFWVAK	1.08946		EHPGLLYDQS	-0.31
!YRVAFLYGTY	0.275745		QSPVQLIGHL	-0.73
!RTPLMLWRRG	0.726152		ERIYALHVET	-1.39
!QWCMEFWMPC	-0.943458		TVTVISRYQS	-0.84
!PRPVNLTLQR	1.0147		FGYAGLRRVA	-0.3
!GRPVNLTDQG	1.07354		AAVRGMHGTT	-1.5
!LVIRFLRQPY	0.0593789		MPAQDLYKAF	0.32
!YIMGHLLHMA	-1.07192		HRPEWYKDNA	-1.58
!SSVSNLTRPY	-0.581499		GPGNNLTFLA	-0.74
!FMVFSIYMAA	-0.360514		SYALHLWGML	-0.32
!RHLAKLRRVY	-0.814765		VKAQHLQSIY	-0.21
!ARLGYLTASG	-0.144294		TAPKLLAQTK	-1.16
!YFARQLTYRV	0.101574		VVPQWIHMMS	-0.68
!MKWAAYVYTY	0.0493962		CHLGIEEVRE	0.17
!CTVWALTSGH	0.625277		NQPSALDASG	-0.4
!QYAYHLQQAW	-0.440729		PRPAQMKNLA	0.04
!RDVLALLVAH	0.240951		SPAFSLNQRL	0.23
!RVVANLHAWQ	0.424456		LAPARFTAKL	-0.15
!PQFGRLWATP	-0.228006		IGRSRRVQCH	0.61
!LYARLLRNQV	0.0474299		KAPAHLRMNV	0.46
!HHPAALMAWK	1.65586		DYWLNLRSWQ	0.39
!ERIPLSQMTR	-0.393073		LEGWRTYTEW	1.87
!SGLAKLTVTA	-0.638967		DAVYGLSDKK	1.12
!RQWYGITASG	0.103186		YHPWLQRQAA	-0.92
!QRAWMMVYMF	0.045101		AHYASLRVVK	-0.91
!TTHYSLSLGG	-0.978359		TSRKIYQCDE	-0.39
!QDFYALHRPG	-0.672543		VEFRSMRGQV	0.45
!IFARSLMVIW	0.0508114		SPRQARRAEP	1.38
!LTQVKESLSS	-0.875855		VQLAYFFVQW	0.07
!SRRSIRSSQN	-0.945886		LVGRALSGHG	-0.16
!SLRKKRLKES	-0.856035		FIPIHNGFFL	-0.12
!ESIRGLWKIW	0.0125811		YDSRGLTASG	0.57
!GPMWPEHPMG	0.0520387		CRPAGVKGQK	-0.16
!GFYRSLYSRF	-0.278656		YRLLAMHRKA	-0.84
!GSVWALASKH	0.482062		WDALGIVSMQ	-1.14
!SLPRPLRDGK	0.662136		IAPAKLYKMQ	-1.32
!SEWQGLQQLY	-0.605295		WAPAKLRANL	-0.95
!YNRTRRISQT	-0.984336		YRVHRLSQGY	0.61
!VLPRSWMQLG	0.64438		HWPVGLADPI	-0.32
!KIRYVKLYTP	-0.488569		NRLSHWKSAF	1.4
!NVHEYMMEEP	-0.764114		VMLRFLWNGQ	1.81
!ALVWNLWDSY	0.811369		DKARAMKWHI	1.03
!TSRSFRTASV	-1.00274		CPMQRLMAIS	0.3
!ERLGCLKLPW	-0.95909		GMPGRLSKWA	1.09
!GMAQYLTASG	0.598797		GMVLNLQMLA	1.28
!FFWSSLRRIA	-0.722241		VFPLMYARSH	-0.43
!FSFRNLRISK	-0.600157		LGGGALGPGG	-1.38
!KSPLGLMYNA	1.45502		SGPHWLNATA	-0.16
!ANYSNIRNIL	-0.304714		PSPRAITGQS	1.81
!RAPASLSAGT	1.04703		IRSARLTLGA	1.08
!AGPPGEKGEP	-0.446921		ATPSSLLGGW	0.42
!GHAYHLYKKG	-1.11681		SGGSGLRMWI	1.62
!KSPSLYQYMY	-0.41644		RRRRKRLRQD	1.08
!GHPTNLRTNT	1.20593		KRVYLLFMSF	0.08
!VPPEAIHAMT	1.78716		CWGGRLVMTY	-0.29
!LRRRRRQEEK	-0.978605		LAIAVMNMWP	1.54
!NRRKKRALDA	-0.921425		SRTIKRSVIS	1.37
!CKPSWLYTRY	0.637768		TVLRSLLMAS	0.81
!EAVGNLLQMI	-0.608879		GRCMYHSCHG	1.63
!FMYSHLKNKL	-1.06615		VMYGNLQRVY	-0.3
!EVACYDILLA	-0.660869		FIPMWSQRLQ	-0.13
!IERVARVRGG	-1.48833		EEYQYLRKYA	-0.61
!PGEPVVPILC	-1.3898		KMPRFLLDVL	0.17
!PQPQRRAVEP	0.162241		VCVRFLQNSS	-0.19
!TRMALLLQNW	-0.905354		RRVLMMIQMF	-0.11
!TFPFMLWRSQ	0.600294		YATWSMYRQF	0.64
!WLYAHYMGAI	-0.859687		VHVHALLLLV	1.06
!TTSLRLTGVG	-0.912604		NRAQALTLVW	1.21
!PQVWYLMRML	0.385403		GTQMDTATMP	1.99
!RDVLALKQSL	-0.186996		FEPQRMRSAA	1.69
!DFANYIRAKG	-0.368795		NVVFKRDAHG	-0.38
!VLPEPLTVLT	1.40346		GSGAWLKKIT	0.33
!IAPAKLSVLL	0.736721		DQPLASTVIV	-1.05
!ATAHGLLTRF	0.299852		NGKYISQMKA	0.46
!GVAGALYTAS	-0.108055		GSPKWIIQGY	-1.23
!NHVWRLTVGH	-0.0640038		KWYMEYPLQI	-1
!PARKYRFHGQ	-1.11822		GYLGILGVVG	-0.96
!LLAVPAANTV	0.165949		WGASGLMGGL	0.19
!STIRMLIGRI	0.209711		WQPAHLSAWQ	0.01
!HAVMGIRITF	0.182661		RAPLPVARAF	0.93
!RSRELRQLME	-1.04556		HRLLSLQSTG	1.06
!TSARKLTASG	-0.375833		TVDGPARLAE	-0.87
!TKMAWLHMTG	-0.596728		PKLAAIWQKR	0.51
!LSRTARAWGK	-0.899905		NAVRNLRLQA	0.46
!SGRRNRSTST	-1.07934		GNVANLVYQI	0.4
!EEGPDFNDQL	-0.780061		VWIQNLVRVR	0.66
!IIAMNILVIK	0.428181		RNWLALIAND	0.53
!GGRNRRVAEA	-1.31709		QEPRNIALTG	-0.81
!STVWALTNVS	0.604502		WRYSNLARWF	1.73
!LSRPLRGVSG	-0.817351		TFSTPYNSIP	0.89
!GPINMLTLRG	-0.867862		DTRFRQGKVS	1.68
!VDILHLTQIF	-0.520921		PAVRYLYGTI	-0.72
!RQAWNMRVVT	1.10447		NNTMCYNSYQ	0.04
!GSVMNLQQEV	0.0906293		FMMGNMWQEK	1.53
!GYPSMLTASF	1.46597		DTVRHLSRIK	0.59
!PARVCRDLMD	-1.12416		LGRAKRAFLP	-1.63
!TVLNSLTASG	-0.415871		ARKLPRNFVV	-0.35
!IIRDQRSVLA	-1.06135		VMLRFLRLVR	-0.51
!GHPSPFAALT	1.04814		LQSDARRKVD	1.27
!RDVLWLQGLT	0.330527		PTWRGLQQHS	1.3
!VLPEIKRSKE	-0.0631884		ESAQMITASG	0.16
!YHYYGLRAAG	-0.0387756		GLPMHLRLIQ	-0.76
!HIWQNLTASG	0.0972831		IWAYNMRRRT	-1.22
!LARRKRSAGA	-1.097		TSVRFLKGAG	2.09
!AWPKWMRHNY	0.161775		RRPTNLIMKK	-0.44
!WQGHYLRILQ	-0.803863		WVNKDQEFIQ	-1.29
!GPAGHLSTAS	-0.660659		FGPYAMQRNI	-1.26
!RGPYMLLKQY	0.693825		WSVQLLVSHG	1.69
!FRVWHLQKQR	-0.203239		APYNHLWYPG	1.83
!NIMSSLKFQK	-0.870673		IHPRPLYHHT	0.91
!YSPSLILGKF	-0.177535		RLPYPLIYAF	1
!VCTCHAGFFL	-1.16428		SYISWMRHQH	0.45
!WHYMSLIAVG	-0.254252		QQWYNLTMGS	-0.81
!TSPVALMAMK	1.78082		KDPKFLLNHR	-0.62
!RNPHWLNAMG	0.454431		THTFGWKCET	0.24
!PRVWLLQYRK	0.0203824		SPPLALKRTV	1.99
!NERIRRDVRV	-1.11156		KERSKRSPGQ	0.72
!SIAFALYQAV	0.999682		PGASGLMYER	0.9
!IGVRQLTASG	0.459402		SYPLHLQAQI	0
!VPVMRMSQHV	-0.171223		GRVYDLKTAS	0.58
!NRPASWHRVR	-0.138402		IIRKSRGTST	-0.1
!HKVEYLVKKV	-0.831469		HSPWFLFNKG	1.22
!GGPIPLWDEY	1.2066		RQLAHIIGQK	-0.44
!SVGLYLVNKR	-0.813997		EILASLRLSK	0.13
!PTMSAETMEL	-0.636366		DTPRNIKQMY	0.93
!TPPSSLYSIQ	0.529566		SARRARDMSS	0.06
!PTRRTIEMYH	-1.05817		RERSKRDYTP	0.64
!KAGMALTHIR	-0.0593394		PSVFNLAFRW	0.64
!IAPRFLSQKL	0.716229		GRRRKKSGRG	0.57
!MNPLGIRYVS	1.36333		NFPRFIRLGS	0.98
!GNRWRRSKRA	-1.17442		PSPMHLIQRL	1.69
!FTVHMLAKGH	-0.79373		WLAQALFQMQ	1.44
!NNFFALVAKI	-0.118704		TFVRDLYFQS	-0.69
!YFARQLQMPA	0.359294		SAVLKRDVDI	0.49
!GGPSTLLYWA	0.269845		SCRYRRLTGD	1.87
!MIPVAMTKIH	1.07633		PQVWYLFNIT	0.03
!SPALDMFNGL	-0.266591		VEAVAIAGMR	0.58
!RHPSHFWGQH	-0.387082		CAPTALMAAW	-0.54
!EHAWNLLSPI	0.83694		VKVFSMHVWV	1.24
!TMGMNMVQKI	-0.578332		RAMWHRKVHR	-0.79
!LYPRAFSLHT	1.34286		KLGRALAKNG	-0.02
!VKPSKLWYLI	0.681578		HGLWSLMSQG	1.94
!WPVASLMGWI	0.765385		VAISRLRDLR	1.43
!SIRDARMSDA	-0.946922		VYVNLLLMGY	1.73
!FYDQAFAIYG	-0.432271		KSLKKRSYFG	-1.07
!WIVMYLQVNK	0.417322		IQHMRLILWQ	1.19
!RPPLAFANLT	1.50983		GRVLELRVNV	1.67
!GPVRDLYFHG	-1.01704		PTRRTIEMYH	2.09
!SFVAPLEKSY	-0.467797		EGSALGKQLN	0.81
!LYHAPLRARL	-0.0839664		MDCTVDWHYK	2.36
!LAPRFLSLWI	0.520458		ARPRGLTSLW	-0.19
!PDVFALTRTA	0.440818		YHNLINYDDK	-1.95
!AGVRYLTGGL	0.00825099		PAPWGIHLIA	0.54
!SLYRALLDMR	0.277226		TIKRFCCLKT	0.87
!RLPVAIIKAK	0.0315329		CSPVWLRKPS	-1.21
!QMVFSIYAIG	0.237967		GGPSTLLYWA	-0.32
!GYYRSLYSVH	-0.767695		PWVRHVRAGG	-0.08
!WKWRGLWSES	0.290494		ETLMGLYLAY	-0.9
!RMWRAFIQMG	-0.037662		YDPAALQSGI	0.73
!SGPMALSRTA	1.60526		MNYASMVAMH	-0.72
!FVQWNSDPFM	-0.537418		KRRKKRIFNL	1.8
!YHVRWSTSSH	-0.627966		ILRKARSYIK	-0.58
!GISMYLHGGQ	-0.877062		SPPLALLSAH	0.19
!EQPFALSNTG	1.2696		SNRQPRKQGG	-0.85
!MAGRHLIKVV	-0.715834		EQLSFLAGLA	-0.74
!KSFHQLLLRN	-1.23887		MKPVNLLQAG	-0.47
!GVLGHLSTAS	-0.486676		DNPMFLWTIY	-1.25
!TMGMNMWNNR	-0.335447		ITPMQLYSVT	-1.19
!LMLRAMHSGQ	1.40531		SSALALTVWG	-0.92
!KMPSTLYMKS	0.584954		HHVRWYSNMK	-0.85
!NFPRFIRLGS	-0.126039		MNPAGMHSPW	-1.36
!PTRRRRLLQQ	-1.12249		HYPLNSVQMV	2.08
!RGPVFLRVGI	0.811726		CNVRSLIGTH	-0.05
!RDRPRRSAHR	-1.14737		KNRQRRGCFR	0.1
!YATWSMYRQF	-0.50003		LHAQHLRKSY	0.1
!HLVAWLQQGK	-0.0016838		PSPRYLKDWF	1.49
!KACNPLDAGP	-0.775703		LLYMGLFYLQ	0.25
!YTPVSMRYGH	-0.17708		PRDIESWHTQ	-0.11
!AIYRSMFQEF	-0.216454		WLPRAVAYRV	-0.43
!PRGANLKVWF	-0.390187		IEAWSLLRIY	-0.64
!SGPHSMKLTA	0.0218348		LDRTKRQIPH	0.99
!HYPSGWTAVF	0.569606		RVPYGLFGGK	-0.15
!RFPLKVIDQG	-0.186452		YFNFATWDSW	-1.06
!YDISALQGRG	-0.379563		YSPMALHRPG	-0.8
!RPPSSLYGGK	0.799318		SRPRMLRANI	1.11
!YSPSLIHRLR	-0.911097		DNTFHLTVHY	0.72
!RKFATLVNLG	-1.19837		MSPRKFVDRF	-1.13
!AWRSGRVVGS	-1.11693		VSVGMLYNPR	-1.09
!PSWRALRMRL	0.408049		QVPVFLFQNQ	-0.08
!IFINFLRNTQ	-0.840595		YGFAKDSGRY	1.48
!HNPLGIRGKG	1.57924		SGFSELTLTA	0.62
!VFPLMYARSH	0.329938		WNPSYLHVHG	-0.91
!SQPFALSGAA	1.53365		KRVYDLKKHA	-0.64
!RTPVGLARIV	0.491866		AHVFALSYRL	-0.77
!YWPRELKSGQ	1.58288		HSRASRDSSE	-0.09
!NKRVKRDLVL	-0.840535		FPVLSLTAAQ	0.1
!SMPRMLTASG	0.865157		HIRRRRDVVT	-0.64
!YASIRIFNII	-0.336509		VHAVWLKNGG	-0.19
!WVANMILLSG	-0.896211		RTPLMLWRRG	-1.51
!MFVRKLQQVQ	-0.207877		KYCQLLRNFV	-0.65
!TSLANLFATS	-0.0207187		RLPYPLVQHG	-0.78
!ADGECPYALC	-1.24701		TWRPRRSIVF	-1.02
!SAVLKRDVDI	-0.776277		FMYSHLHGMW	-1.15
!TVLRSLWNQT	-0.0993966		KRAASLYSLF	0.66
!SYALHLMVAG	0.211154		EMYGNMALMA	1.67
!QKQIRLPRDR	-0.887613		KFPWNYIAWI	1.5
!NALDWMSVRL	-0.0822959		RAPASLMKLA	0.8
!RQWRALLGLS	0.368445		AWRSGRVVGS	1.85
!VNYASMVATV	-0.26654		LLFSQLHYKF	0.66
!RLRALRSLDL	-0.908499		ELAWHLLQMS	0.25
!FKPRSLSQRK	0.689176		FAPAEVMNSI	-0.42
!SDVRFLINEF	-0.626402		VQDEHRQFMA	0.32
!TTPSWLLALV	1.18014		LGPSHYILEF	-1.15
!GGSGALTMPL	-0.495847		HGPMSLTGLV	1.8
!SGVMGIRITA	0.408896		REPLTLLMNH	1.46
!VVPNNLTASG	1.67592		RRRQQREARG	0.51
!KMVYMLLASY	0.733584		DWVSDLKSKR	1.75
!VERFKRDPNQ	-1.0891		NDLAHIWSMF	-0.14
!GRLAPLASSR	-0.146667		AWPKWMRHNY	0.57
!HQYRSLYSRR	-0.124128		NNRGRRQKQN	1.46
!TVLRSLLMAS	0.0051134		RTPLMLQLGF	-0.54
!AHYASLRVVK	-0.471867		PCPTGLSQGV	-0.27
!IFARSLSLVH	-0.442934		PRLTHLAQIG	-1.16
!PSRQKKADEP	-0.543876		RIPASLIQVV	1.14
!MRATALYVWR	0.492451		QTPYPLRMGF	0.66
!DLPAGLAVMT	0.951527		LSRPLRGVSG	-0.37
!KVLASLMRQY	-0.538836		RMWRAFWVWF	-1.05
!PKFSHMIMSG	-1.17675		MRRRRRKQRK	-0.94
!AGLDLLTASG	-0.80832		SKKQKMHLLM	-1.02
!RMPRSYIGGF	1.11715		AFPQSLMKWT	-1.72
!STRTRRALSD	-1.10202		VKPSKLALEW	1.59
!ENADLIMVTI	-0.893622		PQPQRRAVEP	1.48
!SGPTNLRTTA	1.39247		PTPRSYHNTS	-0.97
!FLAYSLQRNQ	0.385018		SIPLSLRSVS	-1.42
!KRVYLLFMSF	-0.539233		TGNGNWYNRW	-0.3
!SGYANMRRTA	-0.970096		TKMAWLHMTG	0.48
!GALWYLSARH	-0.195975		TPPSSLYSIQ	-0.81
!GLTDGETYQF	-1.1114		AWECKLLMRL	1.38
!DWVSDLKSKR	-0.440914		LKPQNLRQSV	0.23
!SWGDRLTQNQ	-1.18217		DNVAWLKHMW	-0.34
!PAVRYLYGTI	0.499264		GSVWALASKH	-0.13
!DPQPRYTQMN	-0.563845		FPGRHLMDPA	-0.85
!MALSSLHAWI	0.0479668		RTPIGITYLT	-0.7
!MNPAGMHSPW	1.21178		FHVKRLVMTY	0.54
!GRARWLMGMI	0.688294		RRPSALFARK	-0.02
!KQPSMLTANA	1.48048		SGLWYLSATA	0
!IPHYENYLLH	-1.02138		PTSCPAPIGE	1.34
!HRPFGLIQMI	1.69589		NYREQRSNGL	0.67
!RRGRNLTAWI	-0.215042		PTPRSYANIT	0.77
!GSGRNLRLQT	-0.733274		GMYLNLKTAS	0.92
!NTPNWLADMY	0.40869		WAINALWMTF	1.66
!HSLMNSWEFR	-0.238694		NRIGNFTDEV	0.96
!TRPVNLTQAS	0.923382		GHPLGITLIQ	0.77
!RGPYHLQQIS	0.202206		TDPMRLVTPI	0.65
!RHRVTRYSNI	-0.828466		RVPSGLPDLK	0.7
!NRPASWLYIW	0.208857		EKVMLMANNT	0.68
!RVPYGLFGGK	1.79027		HGRIPREVSE	0.29
!NYPLGIFYEW	1.19865		IAPRNLAVKK	0.04
!ASRAKRRGGG	-1.39856		PGVLGGLGAL	-0.58
!GSGLELRVNT	0.0762733		PKFKCEFCAL	0.42
!SGPHWLNATA	0.794862		MKPVNLSMNV	-1.12
!YAFRHLRKKT	-0.718105		SVLSKLHATW	-0.74
!GMVLNLYGLF	0.937238		YFPRWMKGWR	-1
!TNPSRILMIG	-0.66343		RNPEWMHNLR	-0.81
!TRAWMMVKKT	-0.189508		CDHRQRGFKR	-0.63
!CWGGRLVMTY	-1.33354		LWIATLRNHF	0.03
!VFPQGMYKQK	0.761981		SQARLSSMVK	-0.67
!KPVSALHNRG	-0.155465		PRRSKRIAGK	-1.13
!EPIYNLWQIW	0.0709517		LVLFHLSSQL	-0.78
!PSPRYLANHH	-0.346943		GGPQGIPGQG	-1.06
!FHHNGLRMWI	-0.553602		MSRIFRHSSV	-0.55
!QPFNALREKV	0.324857		AGVRYLTGGL	-0.08
!IARARRVLEA	-1.20254		TRVRRRSVQQ	-1.09
!TALGYLTASG	-0.147786		QVMMQLVRAY	-1
!WLAVGLRKKR	-0.0114375		SSRIKRRKSL	-0.12
!SIPLSLRSVS	0.671745		WFAFSLMRES	0.82
!VAISRLRDLR	-0.730843		ATRARRAVQK	1.22
!IAPRNLAVKK	1.57991		DPRSGRSANA	0.5
!KVLSAVKDKG	-0.542143		WWHEALRVRG	1.96
!AYGSHLQNNV	-1.35452		KQPSMLTANA	-0.57
!SERKKRRRES	-1.1403		LLFLPKSVSD	-1.79
!GMPRSYINRQ	1.32954		RVPVPMQAIV	0.85
!YDISALTDEW	-0.345332		EGPMRLKALS	0.02
!SGAVALRLTA	0.245492		KIGQHLRVHK	0.57
!SLVLNMWAWK	0.755221		HYLNLRELYL	-0.69
!DFNSAVQLVE	-0.988711		PQRLPRSAPP	0.65
!LEGWRTYTEW	-0.636027		EQPLSILNLS	-0.64
!PSWRALTSVR	0.606302		PQSWSLILVF	1.64
!ETLMGLYLAY	-0.116649		IHRIPRSREV	1.89
!NPLWWQENMM	0.400915		YQVDYLMKRW	1.41
!NWGDRLTDMH	-1.05913		QVPRGVRNGH	1.21
!GAHKFLVAKA	-0.829782		LNRGRRSEDQ	1.97
!MKPVNLVRRI	1.31364		RRRRARSSVC	1.87
!TQVFNLAFEA	0.0494283		SNFEALIAND	-0.69
!PQMAHLQLSQ	-0.568424		WSPSSYIVGG	-0.81
!TTALWLAAMH	0.663366		KPPQSWRTKY	0.49
!GEVFSLMGMW	0.474849		YDPYSWQVIA	0.27
!SRVLPLTASG	0.123392		MNYRSLYSMW	1.83
!TFARNLMAVH	0.91442		GEVFSLMGMW	1.18
!GGSGALIAND	-0.914968		LDQIFQNLKP	1.45
!VTHMHMRSSG	-0.647765		SGIQTMKVTA	1.24
!RVTWALSYPK	-0.142536		YNWRHLQGKW	1.02
!GPPLGIFYTW	1.26453		WDIRSLTNLY	0.63
!ERSLNLFVRA	0.152971		HVPLNVKVQW	-0.03
!DPRSGRSANA	-1.00585		PPRRKKSAPA	0.68
!YSPMALHRPG	0.879317		ATIAHLMDGV	0.55
!WQVRYLTNGR	0.0536958		DYVRALISTV	0.19
!VRPSPFWSTG	0.73085		MRALAMQGQF	1.43
!RILGYLRVGT	-0.341075		RTAHNLYNGT	-0.34
!SQPHLLFYGQ	-0.132357		PSRLKKFQEA	1.65
!TSPVALKDPG	0.249398		VDPRALKGWS	1.6
!ILWVSRYIWT	-0.583601		VPPEAIAVQR	1.3
!HQVEMLLMKQ	-0.6374		HPTPGLNHCM	-0.61
!YHPISLLNMR	0.610242		PEPSAYRGWH	1.01
!TLTHHLVAHG	-0.902491		VPRRKRKVLH	0.81
!CRIMDVIEWI	-0.607092		HLVAWLQQGK	0.84
!LAAIPAPDFS	0.251116		GSHAALRQRY	-1.13
!GRFMFHCKHG	-1.43252		QRANSIFGMS	0.46
!HLAYHMAVIS	-0.384648		DPKKAAQIRS	-1.23
!KSPLGLIRMK	1.30798		TMAHPLWDRF	0.78
!FKAVALLARW	1.19918		QKQIRLPRDR	0.51
!RRPLNLSGEH	1.35749		VFALNLVVGH	-0.63
!TSAGRLRAKK	-0.939504		YHPISLWDLH	0.09
!YNWRHLAQKS	-0.751044		SEPFGLLLRS	1.86
!LSRTGRSREV	-1.12791		VGDHKYPHQW	0.3
!LQLALYHDAK	-0.830568		VMPLGLRKNY	0.89
!LLYMGLFYLQ	-0.154054		QYAYHLQQAW	0.36
!TFARSLQMPV	0.276245		YKPAGLHVTV	-0.16
!VRPRPFIAKA	1.6172		NTYVEEFMKH	0.65
!MHTHPQHSTW	-0.473436		VCKELQYVKQ	-0.19
!SSVWHIRYAL	-0.622016		AGPQPLYQKA	-0.08
!NNTMCYNSYQ	-0.93601		QWPNAFLGSS	-0.39
!RPPLAFTASG	2.34753		QAPRGVTVKG	-0.15
!RQVRYLFDTR	-0.300498		HHYMHIKVHQ	1.89
!GVLFHLSALF	-0.367679		FYAHGLLTHG	-0.53
!FPVLSLTASG	0.921454		MSLGYLQKQY	-1.63
!SARRARDMSS	-0.694038		KFPWNYWGPI	2.26
!LAWAPLLRGQ	-0.552254		PMHMHMRSMG	2.36
!YRGANLKNGG	-1.07547		AGLDLLYGVS	2.01
!HTLLDLIYER	-0.611559		TNLGELRGNQ	1.89
!PNVRNLINNG	0.626007		NQAHGILSMI	1.71
!THPRLYIGSY	-0.0185719		LIPTSLRGIS	1.07
!YDISALTAIL	-0.0093527		ELSLALLQPS	1.04
!GMLRAMHTAS	1.00316		VSHAALRRKK	0.64
!SPALDMMYVL	-0.282951		LYPRGLGGVH	0.44
!AMPLHMSVKS	1.63259		PCPTGLIRQR	0.91
!LSVFWLHNPW	0.367295		WSTRNLIRGK	0.23
!TGSWPLKKNW	-0.514785		QQPAHLSGAR	-0.2
!VPWGNLIKRF	-0.893024		AVLSNLVKTQ	0.1
!SQPIHMSRAY	-0.45757		TQVFGLRYIR	0.35
!PVYGALRDNY	0.0853028		FRPVNLTAQA	0.85
!MRRRRRKQRK	-1.09126		QAPDQLSDWW	0.44
!RQVRYLILIR	-0.669742		QSWYGMHVTF	0.65
!SLYRALLGST	0.385226		SSVSNLRMEG	-1.11
!YDPRWLSLGI	-0.0517769		HLSKQMRLQL	-0.23
!RFALNLYSWT	0.982663		FRPMNLRMTY	-0.09
!RVPRGLTYSI	1.24832		CDHYYVHGYQ	-1.04
!KARARRTLGH	-1.26899		TGREKRPSRS	0.87
!WGRTRRLLWA	-1.14223		RPPSSLLLET	1.86
!QAPAFLKKAS	0.201766		QWCMEFWMPC	-0.01
!TGPKLIHRNA	-0.666504		SGRKTRSARR	1.81
!NRPSALHNWQ	1.12366		EVACYDILLA	-1.45
!DNTFHLTVHY	-1.28803		TRMEPFHFSV	-1.03
!KMPSTLQRGR	0.0540128		TRASHLMRWG	0.25
!ELMLSMVLMT	-0.224032		IGPQFLIMKG	0.04
!ATIAHLQNGF	-0.79202		TSLANLHGKQ	0.41
!YRLLAMHRKA	-0.0484512		DPWRALFSNT	1.63
!IDTRWYTASG	-0.127669		LGPSHYTYQS	-0.25
!KFPWNYHGTG	-0.328906		EAVGNLHKMG	-0.34
!TRLAHVHSVG	-1.07963		NRASRLVGNF	-0.39
!ERVAYLSGAI	-0.117021		PKGYALYNGT	-0.84
!LAWAHIAGHK	-0.958173		GIAMNILTAS	0.71
!STIRMLSMPL	-0.108832		NHVWRLTVGH	0.3
!HRHAHLTASG	-0.994099		VRASRLVLNS	2.27
!RNAIHLQGTT	-0.401058		GRPRSLLRIF	2.05
!RRTAWLHMHQ	-1.0047		VPPRVLKKWY	2.1
!AFYAGLRQHI	-0.723495		YASIRWYSGH	-0.23
!PIALHWMDPG	1.33018		IPVIEYEQFI	-1.16
!GNVANLVYQI	-0.380684		SGFAHLTSTA	-0.63
!WFWSSLRAQQ	-0.143375		PGPAGANGEK	0.47
!LKLGTLSKNG	-0.748741		DMMVYMICNW	1.53
!MKPVNLTDAW	1.68799		KTWRNLIGVH	0.87
!HISFALTVAT	-0.366353		VNRTVWELSE	-1.22
!LAPRYWWGGS	0.567817		KKRPRRMKRE	0.07
!NSPMSLLLVV	-0.198828		GRARNLRLQR	-0.17
!SFPLMYAMGH	0.546655		NRPASWHRVR	-0.54
!IYVWGIRYRY	-0.156726		TLPHSLHGIT	1.22
!SGISALRKTA	-0.508927		KTWRNLTDEG	0.13
!KWSEQSDYLE	-0.698613		ERLGCLKLPW	0.72
!LMVQHLISPR	1.33414		VKVWGLKRMF	0.57
!GNVANLQKMH	-0.8562		RYPVNMSSQY	1
!IMSWSLILEA	-0.712443		YQQMSLRLGG	0.64
!FVVRLLAGMQ	-0.003284		NRPSWVWKNW	-0.92
!TYNLALKQNA	-0.466758		GGRNRRVAEA	-0.14
!DVAFHLINIL	-0.0078403		LLAVPAANTV	-0.24
!LHISGKCHGF	-1.1919		GPASNLRGLQ	-0.36
!PRDIESWHTQ	-0.745819		SWPRNLRLQY	0.9
!WNPSYLSDAA	0.0978565		ASRAKRRGGG	1.05
!FSARSLYYGA	-0.213874		GRVAYLSQGT	0.5
!RKALNLTQLV	0.633732		HGPMSLTQHW	0.29
!PPRRKRRQTG	-1.12195		QIRQDRSKGT	-0.26
!DYRRIRFVGR	-1.21999		LVDNAMASTN	-0.11
!GSGWRLTVGT	-0.792859		PTHINDSAFD	0.77
!QRVLPLLKSQ	0.128913		TMYAHMRVNT	0.28
!RAPVAFHVEK	0.911746		WLAVGLRKKR	-0.1
!LLFLPKSVSD	-0.251115		VFPQGMTASG	0.16
!TRRERRRLMS	-1.19539		DRQLSLFMEG	-0.22
!MFAWSLHAHS	0.273205		KRVLHLRVIK	0.26
!MNRRRRHSPP	-0.732393		FLLHYFQNTK	2.36
!GFPRWMKGRS	0.618675		TGSWPLARQG	2.05
!KNVRSLIAEG	0.0519178		GRLASLASAQ	0.49
!FAPAEVQDKY	0.102792		GSAVGLRLPI	-0.35
!GLPMHLRLIQ	0.955587		TGVSWLYGPY	0.72
!PMHMHMRSMG	0.0129119		GISMYLIVNR	-0.8
!ARVGVLRRGF	-1.30416		TSVLALRNMI	-0.6
!TVKELASLHG	-1.06953		SLPTALRVPF	-0.09
!ARLGYLRQAT	-0.462489		HKPRQLSTIS	2.14
!TTPYHIHKET	-0.787114		HKIALLTASG	1.53
!QKVLNMHQIV	0.790172		LPMQRLMLEI	-0.1
!YSALPMSLIG	0.684861		GMPRYMWVWY	1.41
!PSRAGRACEG	-1.49022		TSRSFRTASV	0.48
!FPPASLLNTK	0.908503		KPGRAMYGTW	-0.56
!VFTRNLTASG	0.0892065		HEPSAYRAKT	-0.14
!ERLLHLTAGT	0.271032		IDPPVMNITQ	1.45
!GGSGALRVQL	-0.508952		IAPRFLSQKL	1.29
!NFGRPLKDHV	-0.530528		ESAQMIRLEI	1.14
!REPLTLLMNH	0.696739		LPVRYLYGIG	1.07
!AWECKLLMRL	-0.940505		RFALNLYSWT	1.01
!PGVRFLSQKW	-0.285494		NSRKLRGETV	-0.13
!TEVRFLRVMT	0.40123		MQPMHLRSNT	0.36
!KNAGRLRAEG	-1.0196		ARPRGLTREF	1.71
!ARLGNLWVHY	-0.80322		QDQEFREVRM	0.86
!GSVMNLRRVF	-0.0807279		PMVRWLWKIQ	-0.8
!LPHYEHGIMA	-0.659439		AQPRAIRDAR	0.03
!RQLAHIIGQK	-0.630492		GSAVGLRYMI	0.07
!PMSFNLTMAR	-0.292221		IVIEWTVYDI	-0.78
!PGPTPLPVIG	1.57514		CFHRSIRVVW	0.59
!YTVRFMRQWG	-0.0689721		RQEKNKCFFH	0.3
!FRPLQYRLAA	1.40865		TNYTICPSGH	2.32
!ETMLALRATI	1.08565		GHFVMLKLQP	0.05
!SGWSGMMATA	-0.168721		EVTMWLWARA	0.08
!RIPRFLYYRV	0.00276279		WTVRHLSREY	0.2
!RKVRNWTASG	0.106564		VHVHALWGEK	0.65
!FPGRHLTASG	-0.184548		GRARWLMGMI	1.24
!HQWAALLQNF	-0.592815		TSPLDLKLSG	0.02
!RRMLHLRLPK	-0.429449		GSPYGLLLWV	1.67
!SGALHLKATA	0.665126		DLPAGLYNKS	2.43
!QYPAGLRKEG	0.789286		MHVRHLLSIW	1.42
!AIFWHLRYRI	-0.779149		TWIRWAGAVC	0.65
!DYARAMTNEH	-0.224056		GSVMNLKVSW	1.15
!IAPKWIIQTW	0.925796		PMLEKRSVGC	1.47
!SLPTSLKLVR	-0.581967		KIIQTMKVWT	0.59
!KGRAGRSKRT	-1.10932		FVQWNSDPFM	1.35
!PRATALYVKF	0.620504		HVVAKMHMAR	0.48
!DKLKHLQVMH	-0.566275		FHIAHLKAKI	0.66
!RLVNWMTRKH	-0.514524		CWISYMRILR	0.18
!HRRTPRSSSA	-0.740542		QEPRNISGVT	0.09
!HSPWFLWGPL	0.279503		TVVAYIVRQG	0.21
!LSRAGRSAPL	-0.707371		PIAWNMRVGG	-0.26
!SWGLALYLWY	-0.57083		LPYFSMFKIG	-0.62
!PYYGELLQGV	-0.767633		LQRQGRGSDP	0.14
!QIIWKLTAAV	0.635939		DLPAGLHDEI	0.94
!RGPYHLSAQG	0.902812		LGWSSLTSVK	-0.9
!GVVRGLSTAS	0.402863		TVPQMIFRIR	0.78
!PPRYPRDVRD	-0.827369		SLRKKRLKES	1.83
!SLNRALRYGH	-0.847267		LRAWMMVSHF	1.69
!ELVRSLKGNG	-0.286472		WIVMYLQVNK	0.68
!VLWAGLIYQS	-0.340056		GHPSPFAALT	1.18
!EMYGNMYSLL	-0.210153		WNPSYLSDAA	-0.26
!YDPYGMRNGK	0.753559		KPVSALKLPF	0.85
!HFVAPLILQV	-0.478195		ADGECPYALC	0.93
!GAFRHLRSVK	-0.208483		SGPYPLWKTA	0.21
!FAPAEVAVSY	0.19617		RSLSRRSISK	0.8
!HLAYHMRVKQ	-0.110646		RMHACKLYKM	0.5
!LQRVRRANTF	-0.733207		QVSWAWAYPR	1.05
!SVPLNVKAQG	1.33456		TKVLWLFVTT	-0.66
!EWPINLTFLA	0.505417		TYRAKRTTKR	1.87
!RDLGFLMVLT	-0.659825		SGMGHLLHTA	2.4
!PDVFALIVMI	0.560181		RSPLMMWAKT	1.3
!THTFGWKCET	-1.22728		HLFQWLLAWI	1.45
!KSRSGRHVVF	-0.886131		FTCVCKQIYA	1.87
!WNRMEVNQPI	-0.350332		LRQVSGPLHP	1.99
!GGASGLMAPA	0.954596		PSPRAIKYRI	1.46
!AVTYALTNRK	-0.204898		EQKDFAHLGL	0.74
!AQAWALGSTF	0.839406		SVARNLINEK	0.21
!MYFSELTLAT	-0.756978		VTHMHMRSSG	0
!YCSLPLFNVA	-0.0874391		DIIYGLRNTG	1.22
!PTFAHLVSSL	-0.157113		QVPRRLYKGI	0.32
!GSGAWLKKIT	-0.862759		HDYFNLMMKG	0.9
!TTYMSLTASG	-0.287475		GSALHLKAIS	0.81
!IASMRLVLAS	-0.872835		YDPYSLRDPG	1.86
!MTPYGLVLPL	1.45079		TLPHSLYNRI	-0.8
!HTRLRRSGRC	-1.47454		NRFSNLIRAA	0.84
!ERSLNLTASG	0.164705		VCTCHAGFFL	0.91
!QAAFHLMQGH	-0.27881		KRVYLLVGNL	1.73
!DERSKRIWLD	-1.25185		GPVYNLRTAS	0.29
!NRMTFCTDLA	-0.959126		DYWKSLTFNT	-0.6
!KVLASLVASA	0.0605945		WRPRFVTFWH	1.51
!WDIRSLMGEG	0.15472		TMLLALTMSL	1.91
!QEPRNIALTG	0.649645		YPWSGMMAGF	0
!FMMGNMWQEK	-0.555363		NSPSDLVSKS	-0.31
!VFVSNLWGLG	0.423214		GRFMFHCKHG	0.31
!NRPSALMYGH	0.970726		FVVWRPAAWC	1.43
!FATFPTGNRE	-0.755892		HSNLALKQQK	0.4
!AVANSLKDIF	-0.0841683		TFSANLKRLF	0.02
!QQFDSNGAWY	-0.808644		RPPSSLYNTF	0.66
!PCHLALTYGH	-0.943587		ESIRHLKRGW	1.64
!WNPSYLHVHG	-0.480208		PSYLPLLYNH	0.52
!DVVHSFCNSW	-1.23248		RFPLKVLRMH	1.16
!FTVHMLYGGV	0.247008		TIPSWSHMSA	0.94
!QKYSNLFQGH	-1.26099		QMVFSIYRIW	1.27
!KPGRAMYGTW	0.169916		WFPRLYIGMW	1.98
!LVVRAHSQLV	0.371781		IFPANHLQEQ	-0.38
!FPVMRMSDTG	0.323392		WAVYRLELVF	-0.2
!WQVGMLYNMS	-0.0382668		RPNEIWDDYE	-1.62
!TRLAHVTLML	-0.756395		TSPVALMAMK	1.26
!FIARALAQAI	0.997178		RCRHKRWHFI	1.12
!LFVFELRGGK	1.4111		SSRPARFLRH	-0.06
!RFAMNLTLQS	0.0985455		VFALNLTKAW	0.27
!FIPMWSWQLG	0.0640976		QDPKFLVMLK	0.38
!RLPINLYLQR	0.372736		TVTQNLKQGI	-0.18
!LVLVAAKLDT	-0.172379		CAYMRLNMRL	0.31
!RIPASLIQVV	0.353793		KRVAALRVQL	1.39
!YDIHFLIVIR	-0.541674		ALRRRRHTFK	1.19
!GRVLHLRRGK	-0.0930148		SQPHLLFYGQ	0.47
!SLPLLLKQKG	-0.0003389		RNPRNYHGGA	0.9
!DKVAWLKHIF	-0.300696		SVARNLWSTK	0.96
!PEPNYLKSLF	0.509114		APPRRRARSL	1.36
!YTMSRPYWHA	-0.996136		EHAWNLWSVT	2.07
!PMRQQRDEET	-0.71297		NCYYTGPEQW	2.34
!GRPRSLWMWF	0.870712		HAPSSLRKNS	2.17
!SMGSHLMDPV	-0.582002		FIVRAIIAHQ	1.74
!LMFAHLTSER	-0.274854		NYPLGIFYEW	-0.81
!AKYHRLMMGG	-1.47636		TVPFMILDWV	0.8
!YDSRGLFVIQ	-0.244162		TRALNCAWHN	-0.36
!VCKELQYVKQ	-0.907681		VQRVFRDAGA	1.09
!NTFLHLQSGI	-0.456172		QKVLNMRRRG	-0.24
!QGRFDRSVEK	-1.16334		NSRSARSVAR	-0.63
!HMRQMRSASI	-0.362122		RTPIGILRRI	1.8
!QAPMGLKDET	1.96532		RFYLPLLYSV	0.77
!NRLSHWHNNT	-0.914372		KQVFRLIMHT	0.64
!NLRIKRDSQG	-1.071		NTSAWLIGGF	0.48
!GRRRRRTAFA	-1.17722		RVVANLRSSW	0.19
!EGSALGKQLN	-1.11408		FIPFPFTASG	-0.26
!PSRETRYVEL	-0.796149		LGWSSLWGPH	0.37
!LMPLSILNSR	1.68881		LFRVKRSLGE	0.82
!HRLLSLAQKQ	-0.382606		VLPEIKRSKE	1.92
!GAPSSLRTAS	1.33512		DMPASVRNWS	-0.26
!RKLYGLTLWV	-0.0214206		VHVHALTVTA	1.55
!MFVRKLHQQS	-0.347666		FDPMRLVTQG	0.86
!SGVMYLQVTA	0.371765		YGVSFLLNSY	-0.12
!AHIWKLTAVR	0.434946		PYYGELLQGV	0.52
!ETVRFMRQQK	-0.16291		EAFWAYTMVA	2.32
!LHRNKRTCSE	-1.35357		HRWLNLRSNA	0.53
!FQFEHLQNQS	-1.04674		RQVRYLFLTQ	-0.6
!GFPAALLGAL	1.55499		SEPFGLTYHK	-0.46
!TRPQHLTASG	1.41981		VVMMQLVQIH	-0.5
!QRVAAVQAMT	0.128563		VFWRAYTGWW	0.96
!LTFYDYNDCK	-0.946467		MMWSGMMANG	0.42
!TLIRYLTASG	0.130208		ERPLSILNKK	1.27
!YDPYSLRDPG	0.945964		RPPKWMRHHL	0.8
!PRLTHLIYSG	-0.949288		DNTFHLTLGL	0.01
!SYISWMRHQH	-0.838837		GCRQWGRWKF	0.67
!WRYSNLVGHA	-0.560547		AMPLHMMLNS	1.19
!SSVSNLSLPH	-0.70979		CVLHSLRSGH	0.2
!IFARSLTASG	0.267711		GMPARLISEY	1.27
!KVLASLHAVF	0.016305		ATPIELYSNW	-0.7
!RVPKLLFAKF	0.622228		VQLRSLVSGK	0.09
!ERRKRRSVNP	-0.959443		TNAMRMVRAG	-0.27
!AMPLHMMLNS	1.29766		PSKLKRSHEL	-1.88
!YDIHFLFMNG	-1.04231		SERKKRRRES	-0.08
!VKAQHLYNGW	-0.25369		IAPTNLRTGI	1.54
!LSRGKRELRM	-0.945724		GTVWALTNSQ	0.16
!IPAFNLLQQY	0.856065		TSPTYYLNKG	-0.31
!VSISFLYVRR	-0.992006		VEVNPFGHKI	-0.51
!ISWLNLQGVS	-0.174087		TTHYSLSLER	0.17
!QKYSNLHGHR	-0.748038		KPVSALHNRG	0.08
!DVLIPFTLGR	0.141409		PSPRYLHMQI	-1.02
!SDIRWLYLMI	-0.293981		KDPRWLSRET	-0.94
!NYPRNIGGHW	-0.0322189		GYPSMLTASF	0.18
!SGYYGLRATA	0.212188		GQYCETTRTF	1.1
!GHTLNLYNAL	-0.500771		RPPSSLHVMV	2.35
!MVPKWLFQIH	0.449933		DDALNFYSQQ	0.53
!RYPWALRLLW	0.79384		MSWSALKLEK	1.37
!AEREKRKNRT	-1.09656		YGASGLMVLL	1.27
!RVPVPMTDGG	1.09831		MKWAAYKDLL	0.74
!ESIRGLYNTQ	-0.0378655		CWARNLLWHA	2
!TQARGLQSMY	0.86737		SYRCVRDCDP	1.31
!GGSGRLVLRV	-1.35922		RCREKRRGVT	0.13
!SWALGLLESG	0.425408		PNRPDRPVLK	2.09
!KSGQPLHQTK	-0.694333		RKVSELIDLL	-0.98
!STIRMLLDQT	-0.128458		FSARSLYREV	0.1
!GSHAALRQRY	-0.955165		DKVAWLKHIF	2.02
!SEPFGLTYHK	0.357338		LALGTLSKAS	-0.41
!LAPARFTAKL	0.97783		QTPSHWIGKG	0.89
!MMFLHWRSLL	-0.199178		HKVEYLVKKV	1.9
!WFPWAITGLG	1.32187		MWPRSMLNMT	1
!SMGSHLTQGQ	-1.45424		EAPSSLRMNW	1.39
!RDMSYLAVES	-1.00833		GTAVALRLNG	1.05
!PSPLDLKVVV	0.570428		GFMNSLKRRQ	-0.8
!TVLRNLIATL	0.690471		NKRVKRDLVL	-0.32
!EKVMLMKYTG	-0.291587		AYGSHLQNNV	0.25
!GAPYSSMSNG	0.406131		KKYYGLRAPK	-0.61
!TVPQMIFRIR	0.445669		GAIRAMYGTH	1.09
!YPFGSLMRRT	-0.769933		KARARRTLGH	0.6
!YNWRHLTASG	-0.270143		EVARAWQGMK	-0.39
!SLPTSLSQPV	-0.420538		NNDVRHSVVN	-0.35
!LIPTSLHNEG	-0.0750226		VKPSGVMRTS	1.11
!NRLVYCVMMP	-0.452653		YDIHFLFMAI	1.66
!NSFWFLVRSL	-0.993589		RFALNLFGAT	1.92
!HFGQNLTFLA	-0.740619		QLSGSAPYCA	-0.39
!RMLAQLRSHK	-0.197663		NTPSALTVRK	0
!TVLRSLYLTA	-0.175748		NNAIHLQDGT	0.16
!TTIAYLNYRA	-0.763833		VGPAFLRDTW	0.52
!AQRLARSFDC	-1.33071		EIIWSRRNMR	-0.76
!TTSLRLTASG	-0.889191		TRLAHVHSVG	-0.04
!TIPFYMVMHG	0.442862		RIPASLYQPL	-0.22
!SGPKLLKGIA	0.689908		GGSGALQRLP	-0.84
!FIPFPFTASG	0.943478		RVVANLHAWQ	-0.22
!RFGARLRVLK	-1.01767		HIDDKAFENV	-1
!LPASHMTLRY	-0.747575		DKLKHLQVMH	-1.21
!AMPLHMMSNY	1.83219		FMYSHLKNKL	-0.34
!GPASNLRGLQ	0.926562		YYASHLTRPT	2.13
!FMISALRKRA	-0.262726		VWVVPWLQHF	-0.78
!WPHGSLQGGG	-0.790628		EMSWGLTQRF	1.65
!QTPYPLRMGF	1.59836		EMKCSVCTSQ	2.23
!SGPKLLYMIT	0.292174		VVLMGLMMGY	2.13
!EWVKGMYSKR	0.304554		QYVLALKMGG	1.72
!IDPPVMNITQ	0.315626		FMMGNMKNIW	2.16
!DMPARLISEG	0.911879		MFHLNIWVLK	1.08
!TDPMRLVTPI	0.974873		RHRKKKRQSL	-0.76
!RRPVAYKGEI	1.05643		RQLAHISMSF	0.48
!NSPSDLVSKS	-0.13211		RDLGFLMVLT	1.53
!YRAVALRLKG	0.292036		ARLGYLSMLT	0.92
!GLAYGLRSKG	1.28057		RTIAHLHMIS	1.14
!QRVAAVWGEA	-0.350591		LLEVYANLTY	-0.54
!LGVSFLLRGK	-0.971769		LARDRRQATE	0.66
!ANAMNLKVGV	0.684107		KKRSARDVSS	-0.18
!PQRLPRATGN	-0.787617		RTPMAMLGAV	0.38
!AMVFSIYVQA	-0.205044		KSRKSRPNAS	1.14
!VSVDQLWDKG	-0.753318		GFTRWLYRVI	-0.78
!TVTQNLKQGI	-0.806611		GSPSNMLRLR	0.75
!DKVGALHRPG	-1.0499		WQYSNLIGWK	1.49
!GSPASLRTAS	1.16766		FFWSSLRRIA	-0.39
!MSPKGVRRRV	-0.298101		VAPWALKKVH	0.5
!SGSRALYANV	0.117484		DVADNGTLFL	-0.89
!KKLYGLTLPL	0.553773		VPVMRMSQHV	0.99
!RRPLRIIVEF	0.594166		QFPQSLMYHK	1.04
!YIPRPVMGIY	1.0962		LQPMSLLDAH	0.1
!TDIGEIRREG	-1.22559		GFPAALLGAL	1.62
!KQVRALRNAR	0.613328		ARLGYLRQAT	-0.47
!GTVWALTNSQ	0.532236		VLWRALKAEV	-0.11
!PVVWWQRAVS	1.16853		THVRHLLAHK	0.36
!VKPSKLYRNW	0.333997		EARRLLNLSR	0.64
!NTYVEEFMKH	-0.980941		FPVMRMSDTG	0.48
!ASPMHLIDMS	0.751006		IPAFNLLQQY	-1.08
!TDMSSLKFWG	-0.922125		AGPQPLKGRK	-1.41
!RMVFSIYKGK	-0.5421		SVARNLAMVI	-1.5
!LPPLGFYDAT	2.31044		RAPVAFFAWL	1.26
!TAPINLTASG	2.06505		PMIRYHMIEY	-0.13
!EHHMHMRSNV	-0.811365		MRPAQMKRAI	1.27
!PSWRALAAWG	0.353011		QGASLFSVTK	0.9
!GRVLELRVNV	1.39339		NQVRALRLNT	0.95
!ISFRGLRDSK	-0.183038		IIPFFMTMSR	0.64
!TNISALRKHT	-0.85475		LVRNRRIITV	-1.17
!FVVWRPAAWC	-0.917718		RKRQCRSSQG	-0.45
!IAQKPTGRQF	-0.775791		TSPVALKDPG	0.76
!IIRKSRGTST	-0.803787		PAPRSLVNVR	-1.16
!LDRTKRQIPH	-0.943072		KIAMNLTLSR	-0.89
!FHVRHVRAMT	-0.127528		GRSARLTLWH	-1.14
!APVLALRDHR	1.26315		SLVRFLFRAG	1.63
!NFMTRDGPLV	-0.503032		SFANPLPSVK	1.64
!IKLKHLQAWK	-0.0620015		RSRKAKEEGT	0.31
!GGLGMMLYLQ	-0.589933		CTVWALTSGH	0.65
!FSARSLYREV	-0.306535		HIHCGLINAT	0.33
!REPLTLYKGG	0.20366		HWARSLKGWV	1.01
!HRPEWYRSTW	0.754812		KSPLGLTYMV	0.92
!HEFRSMRYPR	0.0330739		PFPKWIIQAG	1.71
!NQRKIRIKGI	-1.0228		AHIWKLTAVR	1.12
!WRYSNLMVSR	-0.282622		KSPTGLTDKR	0.47
!YLVRYLYVKL	-0.24275		HAPSLYFGTI	0.76
!ACIWSLRKEY	-0.586419		WDPIRLVMTY	-0.37
!GSGYHLRHTT	-1.13324		AHVFALWMKK	0.59
!LGGGALGPGG	-1.06117		YYPLHLQDSL	-0.07
!IGVRQLYSEG	0.0813932		IKVRNLTARF	0.24
!GMPRGVTVLQ	0.890396		PTFAHLKNSI	-0.87
!HAPRGSTGNW	0.127336		RTPVGLASPY	-1.27
!IMHRALSSLH	0.0659886		VENVQSWLDW	-1.28
!QVSWAWAYPR	-0.205461		MHAVALRLGS	-1.01
!ELSLALFRGG	-0.761215		LGWSSLLSVS	-1.07
!SKMAHLLLAR	-0.807712		QPFNALREKV	1.47
!SNLWCNNIRA	-0.808613		SIVRYLQDGA	-0.1
!IIYASMVAAQ	-0.0888132		TTLRWWILGF	-0.8
!YFAMNLTLHV	-0.0837202		DRPRTLVVGG	1.21
!RKVSELIDLL	-0.151834		ARLWTLMAKG	-0.51
!GLCDVWQDNP	-0.737393		VKPSKLWYLI	1.32
!NTIAYLNQSR	-0.984514		SSVWHIAKTR	1.2
!VYRQKRSMEE	-0.980757		AEKPPNKEEH	-0.88
!YHPWLQRQAA	-0.0371704		GSVMNLQQEV	-0.91
!GSPSNMLRLR	0.730292		EEYIPFKQYA	1.33
!TIPFYMHGLA	0.293286		GMVLNLYGLF	-0.55
!EQLSFLWALY	-0.394788		YNKASNDMYH	1.12
!VNARMLRLEH	-0.473264		PWYAQVGVRE	0.64
!RMWRAFTGHR	-0.178284		DKVGALHRPG	0.24
!SSPLYLAKQV	-0.136664		AYPWAWRREI	0.42
!TIPSWSHMSA	0.0155657		TNPSRILMIG	1.51
!MRPAQMKRAI	0.757775		KPVSALMSHF	0.68
!KSIQLKDLTS	-0.667824		RLANALFKGI	1.6
!IGVRALKKGI	-0.0983281		DSHTVQDMHA	1.16
!NKVYAWRKHT	-0.399697		YNVNYLADAG	0.64
!LVGRALQQPV	0.291325		HQWAALFKWH	0.38
!LRVWPLVKKG	0.201613		SHRSKRSLSC	0.47
!DHARSLKGVW	0.112994		GHIAWFTKMY	1.24
!TYASALTMPL	0.753439		GSRRKKSLSE	1.18
!VFPQGMTASG	1.77075		RWPAWLIATH	0.52
!HIWQNLLALG	-0.209895		KSPLGLIRMK	0.83
!PSLAELYAWV	-0.124677		DRVWRLTVGF	-1.24
!SGVRWSTSTA	-0.220317		QLAAQRFPAS	-0.86
!TYPRDILAIK	1.15201		REPLTLKDMY	-1.29
!MGMWHLFGGW	-0.505286		IQPFSNRAQK	-0.87
!WKVSSLTASG	0.33694		RRPVAYKGEI	-1.63
!TFSTPYNSIP	-0.183641		YSPSLILGKF	1.35
!WRPLKITRHW	0.450718		LTIAHLHATK	-0.75
!TVPFMILDWV	1.31981		HHPAALKLMF	-0.7
!RNVNFLALQQ	-1.0375		SVLSKLLYAG	1.15
!SGVRFMRQTA	-0.0415634		RNAIHLQGTT	0.82
!ASAQAKALSK	-0.491494		SQVRSITWWI	1.51
!TNAMRMVRAG	-0.491141		ETPLTLNSQG	-0.7
!RIPYHLAQWL	-0.178174		LKLGTLSKNG	-0.11
!CSHSNLMMLS	-1.07467		QQGAWLKKIF	-0.54
!VTPLYLKVLQ	1.16422		EHPGLLVGMH	-0.06
!SKKQKMHLLM	-0.590424		IPPVHMWNSV	1.15
!HRPRSLMMPS	1.25388		GKTWALVGLS	0.28
!IIVGMLYNQI	-0.226328		YKAFTMKVQV	0.52
!VSISFLSSGK	-0.841523		LMLRAMHSGQ	-0.48
!DPWRALFSNT	0.397417		VTPLYLMSWI	-0.09
!LPGYSLIALH	0.187177		ANAMNLHNPI	-0.29
!SPGTEVWGEA	-0.823972		MSPKGVRRRV	-0.24
!YNPIQLKWET	0.28261		NHPAWMKGGH	-0.42
!RLPYPLTASG	1.51031		HFGQNLTFLA	0.05
!CFAKHLLQGT	-0.71873		NKPGAMMFMA	-0.51
!KFVLSLRYQA	0.118041		DYLHTNPIET	0.08
!KAPAFLKDHH	0.414713		QWPVALWATP	-0.13
!PGQPGSPGSP	-0.719718		YVVGALRMAI	1.32
!VGPAFLSSQG	0.830671		RLYMNIKNIL	0.78
!TNYTICPSGH	-1.21226		VIYGNLADRH	-1.45
!WQVWNLIMEQ	0.242282		PEPNYLKSLF	-0.66
!ARPRGLTREF	0.943243		STVWALTNVS	-1.02
!TTATDYHRQW	-1.23068		FSRKKHNFPP	-0.35
!SCRYRRLTGD	-1.32134		RRLGCLKKES	-0.7
!KFALNFYSLF	0.462103		YYASHLWGLF	1.51
!GMAWGLRTAS	1.36419		LLPAALTLGF	-0.88
!ELPNFLVKKG	-0.786945		KSPSLYQYMY	1.09
!WLARALKANY	1.20585		FMPRNHSGPH	1.8
!IAPAKLRANS	1.78437		EGECAFPLNS	-0.63
!KRMGHLLHKH	-1.25906		AMPLHMMSNY	-0.13
!TRMALLFAWH	-0.86444		VMHQNLHRVG	-0.24
!PKPQNLRVAG	2.01762		GKLKHLQAQG	1.21
!NVPVWMFGWK	0.50043		SIRDARMSDA	-0.5
!ILVWNYYGPS	1.29726		KDFLHWRSHK	-1.08
!RTPMAMIGMG	2.06324		DNMMAQNLVD	0.35
!CGRICRDIPK	-1.05086		DKVRGMHGRG	-0.2
!IGYAWMTDNA	-0.200915		RMLAQLRSHK	0.82
!FKAMALTHIT	1.20137		FEEVRRHQSA	0.68
!PSRLRRMNGN	-0.968756		SGPSNMLRTA	0.01
!TILRNIILEH	-0.554616		MWMMNLVRVR	-0.5
!QVPVFLFQNQ	-0.177483		SSRLDRSYSY	-0.93
!SSVSNLRMEG	-0.946664		GYYRSLYSVH	1.93
!QIDDCDAHNM	-1.19234		IFSNRLNMRL	1.83
!RAPLPVLNIY	1.44934		GKRFKKNAGL	-0.81
!RTPLMLQRAS	0.855448		ATIAHLKGAI	-0.55
!KDFLHWRSHK	-1.06993		GAPWGIHTAS	1.61
!SGPAYWRTTA	0.618899		WSPSSYLAHF	1.02
!PRVEALWGGK	1.22903		WLPTALRRTY	0.48
!KSAIPLWLGK	0.326495		MNWESLLGHV	1.67
!PVFQSLTASG	-0.244063		FMYAHMRVHI	0.46
!NSISYMRIER	-0.827152		RVIRHLTQMY	-0.8
!EYSMRLVLRW	-0.927647		HNVLGLIGGA	0.59
!WKAQLLNEYV	-0.119277		SSVSNLWRTH	0.69
!EPFNPLHQTK	-0.581758		KESVPISDTI	1.36
!KSRKSRPNAS	-0.595507		SIVNHLMTWW	-0.29
!FIHYPLRARL	-0.0084945		PARSVRLGGP	0.29
!GMPWSVVGGV	0.888652		CKASNLYNHA	0.02
!HIRKRRSTDF	-0.892883		SDVRFLINEF	0.35
!NGRRKRSPTQ	-1.06239		VFVSNLISNK	-0.88
!RNLASLIGRT	-0.218556		MIWAKLIVRQ	1
!TTPSWLQDMW	1.12658		CLLASLAYML	-1.58
!KRRKKRIFNL	-0.810523		WFCEHCRHMN	-0.28
!VFPQGMAQQG	0.605567		IKRDCPMVHH	-2.06
!WPMAKLYYGG	-0.517272		CHNNGEAIND	-1.47
!ELMLSMYMIV	-0.0013759		VIVRWYSNLG	0.42
!FPGRHLVSRV	0.0367927		IIAMNILVIK	0.86
!MWMMNLVRVR	0.0871431		ALPYALYAEK	-0.34
!TGNGNWYNRW	-0.766218		FRRFKRSAQF	-0.2
!RFPLKVLRMH	-0.536909		PVYGALRDNY	1.12
!IQLAWLRGIT	0.791647		ARVRHLSVQR	-0.39
!WVANMIYGLV	0.181784		YMGIALTMPL	0.04
!QDPRSLSQTY	0.344798		KRVYLLQSSQ	0.03
!SVVHSFCGTR	-1.11597		SMGSHLMDPV	-0.03
!KYPRRLVVRL	0.898567		STRTRRALSD	-0.5
!PKGYALLMPG	0.683011		KQPNYIRAKY	-0.68
!HWPRFLLVSG	0.517047		FSARSLVVKG	-0.12
!KWPAGLTGGV	1.40935		WYPAGLRRPY	0.3
!SGPSWLYTTA	1.24374		HVMMQLVQMF	-1
!HAPSLYFGTI	0.0661333		VKPSKLYRNW	-1.67
!EQPFALSNEL	1.03047		LARRKRSAGA	-0.91
!RRVLALVRKL	-0.014635		GSGWRLTVGT	-0.72
!KSPRMLKRLQ	-0.243534		GGSGRLKWNL	-0.27
!RMHACKLYKM	-1.09089		QYVMKLQKMS	-0.69
!HQRRRRAVPV	-0.935675		FQIGSLSNKW	-0.71
!PKGYALRRQK	-0.0580368		APVLALMGQK	-0.16
!CMWRAYTGGW	-0.250838		ARRHKRETLK	-0.04
!NKTAWLTASG	-0.350283		HFISALQRLP	-0.83
!VHFASLKQSY	-0.746215		VRPRPFWQTH	-0.05
!WSPSSYIVGG	0.170526		GFPSSLFAKG	-0.77
!RNPEWMHNLR	0.0391163		GRAAWLQQEK	0.55
!YMPRAYRRHL	0.669326		IDTRWYTASG	-0.32
!TILRNIIYRA	-0.243534		FDGQHLRVHQ	-0.75
!IYVSNAYVYS	-0.464369		KSPLGLAKGF	-0.83
!GEAWHLFYLY	-0.588186		LSRGKRELRM	-0.89
!KSRLRRRASQ	-0.979315		IKLKHLQKRQ	0.35
!GSLAHLHLPS	-0.835548		FRVWHLQKQR	0.03
!GSFRNLRIHG	-0.577321		KVLASLMRQY	1.15
!SFHRSIRSAA	-0.617712		NTPLGYTVVA	-1.05
!VSLAYLSRTR	-0.881638		RVPVPMVGLF	0.2
!YAALNFYSSR	1.59201		GSKTQRRFRK	0.01
!CIIVEPDRNY	-1.08499		SKPYRLMYER	0.24
!LPTRWLFGGG	-0.248732		TIPFYMHGLA	0.17
!REPLTLTASG	1.33092		FTPLNMIVAV	-0.33
!RTIAHLHMIS	-0.735366		IQLAWLSQNV	-0.55
!IKRDCPMVHH	-1.27914		SGPKLLSSMW	-0.61
!HAPLNFTASG	2.27198		WSVQLLFQSF	0.42
!PTPRSYYSKG	1.00588		MVARPLSYQG	1.09
!KGRGKRRREK	-1.16622		IGVRQLFRVL	-0.73
!DMMVYMICNW	-1.15557		RDLSHLRRAF	-1.29
!GNCLIGGVSF	-0.819545		FRLLNMYIGT	-0.37
!VDVSFLYGRY	-0.307779		FPVRSITWQV	-0.9
!RHVKWLMSLF	-0.0669945		WQVRYLMNIG	-0.44
!EYFGNLRGNW	-0.372951		GRRARRGVEV	-1.73
!TFPFMLVRVS	0.600832		TMPSGMRVPI	0.46
!RFALNLTASG	1.10866		KTVVWYTASG	-1.52
!GPVYNLRTAS	1.57644		RRVLALVRKL	-0.98
!HVVAKMHMAR	-0.41668		PTMSAETMEL	-0.64
!ATPESLHMRG	0.218279		IMAWGLRDMR	-0.15
!VKVFSMWQRQ	0.0836292		AHPSALVSMT	0.14
!IFPANHLQEQ	-0.35568		LQIGHLMYQG	0.53
!SQPIHMVYVW	-0.177459		LSPYGLLSNG	0.62
!LPHVSLVNLL	-0.25036		LKHVSLRLFE	-0.19
!HIWQNLMAAR	0.26708		GQGRAMYGTS	-0.05
!SRPRTLSGHQ	-0.148493		LAPRYWFKKK	0.47
!NTSAWLLGLG	-0.444168		RAIKSLRVLK	0.45
!PSPRYLKDWF	0.127914		NRIGNFSVRY	1.62
!KTWRNLTASG	0.177592		MCNPPLPWFG	0.61
!ITRVRRRSLH	-1.14359		SGPAPMWDLR	1.1
!GWWMNLQQWH	-0.916448		IIPNYIRATF	-0.77
!CQPRGLRRIS	0.581914		NRLSHWHNNT	-0.09
!CWISYMRILR	-1.06009		PYPVPFWVAK	-1.45
!PKGYALYSEG	0.839355		GQGLGWHIVP	-0.39
!TVLRSLHYAQ	-0.24362		SFHRSIRSAA	-0.8
!SGPAPMWSSH	1.5703		STIRMLSMPL	-0.86
!PHTASLTASG	-0.468135		WPSFNLTMEV	-0.58
!PSTWRLMLGI	-0.939956		KSPRMLKRLQ	-0.33
!RAGFQLQRLF	-0.842365		SKPWKLMNTL	-0.38
!SEWQGLTNHH	-1.06014		DRIRHLVQIR	-1.83
!PAPRSLVRNT	1.15675		RGDFPSPIHV	-0.57
!AMPKHLTASG	1.36818		SGLWTLMATA	-1.04
!KNMDHKMDNW	-0.790171		DYRRIRFVGR	-0.8
!QLDQRLALIT	-0.710976		ERPFFLSRIF	0.77
!DYARAMTGWF	0.803692		PNVRNLINNG	0.76
!TMAHPLWKTI	-0.113336		LYPRAFSLHT	0.79
!IIPNYIRATF	0.985833		RLPVHYYMES	-1.28
!FAPAEVKGMW	0.636788		TSGRNLTAGI	-0.43
!GKVNSLRRMG	-0.820743		RHRVTRYSNI	1.04
!PNAMRMVYAG	0.0833846		EKPWAGTLQR	-0.71
!RTPIGIYYTI	0.509358		CPAGHLSVPF	0.23
!SYPRAYMQQK	1.5739		PCHLALTVTR	-1.79
!MQAWALGDKL	0.614658		FGPYAMFNPG	-0.49
!TPVGWMFRIG	-0.434023		ELEKQLIQIM	-0.51
!FEPQRMRSAA	1.91922		AQAWALGSTF	0.35
!TVINQLRRRW	-0.976032		YIPRPVMGIY	-0.32
!RVPRGLTASG	1.77333		KIPHGFFQVT	-0.33
!TFPLGIFYGV	1.47723		ESPSFLFSQS	-1.01
!CYPASLLNGQ	0.441594		PQRRNLMNTF	-1.39
!VYSAYLRYVT	-0.581865		RVDSASGLGD	-0.7
!LRFVPQSLFK	-0.0405679		KPVSALTYPQ	1.81
!GHSHFLVRSL	-1.2733		SSYANMRRRH	-0.36
!ELEKQLIQIM	-0.58212		SPALDMFNGL	-0.26
!GRPRSLLTAS	1.37053		RSRKRRAVLT	-0.54
!RRPRGLTQTV	1.22268		ASPMHLIDMS	-1.12
!PGRDGRDGTP	-1.0527		KNANMEHSYV	-0.77
!GTPYGLVLEH	0.184589		HWPVGLVSGK	-0.5
!AQARGLQSKA	0.759579		NFGRPLKDHV	1.2
!GFMNSLKRRQ	-1.0158		VAPMNVVKMS	1.21
!YYASHLHGPI	-0.230214		IAWHNMRAWH	0.13
!ISVNYLKGTG	-0.698182		MSPRWLWLWT	0.63
!CFLEPLPQAF	-0.728026		AMPRTLVVWL	-1.29
!FSVMGWTKCD	-0.867833		KSPVFLRGQV	0.11
!SRPRMLVDQA	0.785398		QVPRRLWQEF	-0.58
!IYALHLKAAY	0.632382		NVPVWMTRIK	0
!RSPLMMWAKT	1.5315		NSHMALIGAQ	1.27
!IPPVHMWNSV	0.834714		FVVRALAGQS	-0.04
!FSVSFLQQWT	-0.947366		NSPQLLAYWG	-0.24
!NNADLIMGNV	-0.87916		TFPFMLWRSQ	-1.32
!KIPSALISWY	1.23945		MSANSLVAKK	-0.66
!EAPHRLMMGG	-0.126083		LPPWMWYNAN	-0.8
!DSMKKRDLSA	-0.760034		ATLRSLIQMK	-0.47
!PVYQGLRMHK	-0.957613		YWPRELKSGQ	1.13
!AGPQPLKGRK	1.61454		HLAYHMRVKQ	-0.52
!GTPIELYSRT	1.37575		VKAQHLYNGW	1.34
!TVVAYIWRWW	-0.721526		KSISNWTASG	-0.12
!ATLAAWHAPL	0.123385		LTIDLLTDII	0.74
!QAVASLMGHT	0.564885		MAPRSLVKWW	-0.41
!DTIAHLHGKY	-1.02896		TFSANLKGMF	0.63
!VHAVWLQMNH	-0.501824		TFWGALQKLR	-0.2
!KCQSSRAKFV	-0.981645		SGPFSNRATA	-0.42
!VMHQNLTASG	-0.0084382		TSHSNLMKQS	-0.3
!GSKTQRRFRK	-1.2837		CFLEPLPQAF	-1.14
!TPGWALRVQL	0.410329		KSAIPLWLGK	0.02
!LPYFSMFKIG	0.206875		GRCNQFSAWE	-0.7
!WFPRLYIGMW	0.0576111		AMVFSLKLEA	-0.38
!AQRTKRKPSI	-0.907886		WVQKYISLLK	-0.1
!LQRQGRGSDP	-0.829735		ERLGNLWMKS	-1.02
!VDPRALKGWS	1.43269		PGPSGDQGAS	-0.69
!PTALPLRGSI	1.59658		FAVRSITWRL	0.66
!MSHAALRSGK	-0.30956		SFPAALLGIT	1.27
!KKRSARDVSS	-0.635143		GHAYHLTASG	1.28
!LARDRRQATE	-1.11864		NGPYNLSYLK	-1.11
!KSPRPYANNI	0.892495		SLPTSLFDSH	1.4
!HNPNMLLMKQ	0.086087		RLPKLLAQGS	-0.76
!LSHAWLVNPG	-0.694193		QYALDLKRGG	-0.17
!SSALALTVWG	0.49154		LVLVAAKLDT	0.67
!AAPAKLRNKK	0.466256		RQPRNVIMVS	0.37
!TILRNITASG	0.324164		VHFASLWNAT	0.99
!IMAWGLRDMR	1.47452		PMRQQRDEET	-0.31
!TGYANLTDNV	-0.503377		GIAHQLKTAS	-0.61
!QNLQNLMLLW	-0.580541		SQLGLLYVQA	0.77
!RERSKRDYTP	-0.867395		KKVHQMLKHK	-0.85
!WTVRHLSREY	-0.548178		WDALGIKLEH	-0.48
!FYFSNLLMWI	-0.895656		RAGFQLWGNF	0.78
!LIPTSLRGIS	0.879379		LYVRGLFTTL	0.66
!SLPLLLTASG	0.244685		KPVFSLKLLL	-0.34
!SGPRGQVFTA	-0.148266		EKVMLMKAKR	-0.65
!WAVYRLELVF	-0.35502		AGPQPLYVPL	-0.49
!ELAWHLLQMS	-0.113422		KSRESRPRRQ	-0.33
!VRPRSLLKMI	0.804917		SDPIPIRKGS	-1.37
!KEPSAYRAMG	1.91587		SSVWHISLTY	0.34
!TSFRMLRNSG	-0.837411		MKPVNLVRRI	0.4
!SGPKSLVRTA	0.486477		KAPAHLVQWK	0.25
!PSRLKKFQEA	-0.792207		NKVYAWRKHT	-0.6
!YDIHFLFMAI	-0.834222		IFPANHIKKV	-0.48
!LRAWMMVSHF	0.687031		SDIRWLYLMI	-1.41
!SGPGAMMFTA	0.0810835		PGRRGRPGLK	0.78
!KGRPKRADTF	-0.58584		GDLFVHPLWN	0.58
!RLVNWMQSAK	0.569263		EHPGLLTQMY	1.01
!RLYMNIKGEL	-0.445957		AARLPRGAEA	0.39
!SMGSHLRSWS	-0.667579		PVVWWQRAVS	-0.29
!GKYQGLKVRK	-0.693153		LHISGKCHGF	-0.39
!SKPWKLQKGQ	0.436489		WDALGISDGH	-0.26
!RKLAFLSVHV	-0.756188		PAPGNASESE	-0.72
!ADAQMLRGIA	0.708617		TRRERRRLMS	0.08
!GHAYHLAKLQ	-0.901925		KSPLGLSGVS	0.49
!VNMAALKRNY	-0.753322		MIPHLLIRVH	-1.46
!TTHYSLSLER	-0.864567		SGRRLREAVQ	-1.49
!RVVANLWLGT	-0.265957		VYSAYLARSL	-0.54
!DHWWDLKRSY	-1.08581		RGMQNLQAVK	1.3
!ESAQMITASG	0.0353996		QRVAAVSSGW	1.22
!PSPRAITGQS	1.08186		GFIWYHPKIT	0.78
!NNVLGLIGLH	0.439161		DTVKGMYSRY	0.49
!LTPSKLYGLQ	0.999406		VDSSIGEFAV	1.34
!MVLFHLSSHS	-0.464571		QVPVFLLDTT	0.16
!PSAVGLRYEY	-0.0345592		RTPVGLWATV	-0.34
!RILGYLTQGW	-0.794705		DWIATLRASA	-1.11
!LIVKHLQGGK	0.381707		PRPVNLTSGQ	-0.36
!EQPGAMMFGL	0.0722313		IEYLNYLSGK	-0.37
!RWPRGQVFVA	-0.0045272		VNMAALKRNY	-0.2
!HAWHNMRSKI	-0.277398		PQWYQLFNVG	-0.44
!GSPASFSVTY	0.123003		ADVRHIFGGK	1.04
!LVVAALQKLQ	-0.142762		IDTRWYTVQQ	-1
!VQDEHRQFMA	-1.24192		AYPTALRAKQ	-0.02
!GGPSMLTASG	1.39404		KVRKSRSKSK	-1.29
!LRASALNMSW	0.746972		SGPASFSVTA	0.29
!RSHASLSAQF	-0.835953		WGRTRRLLWA	0.32
!KTWRNLILIQ	-0.549216		GMPWSVIMGH	1.04
!RLANALFKGI	-0.554586		GYRLPAPMGC	0.36
!DGKTPGAVNA	-0.940335		EFPLTLNSST	-0.06
!RPPSSLYNTF	0.283845		NSHMALQANL	1.16
!KWYMEYPLQI	-0.348128		ARCEHADLLA	1.11
!YKAFTMKVQV	0.17471		ARLGYLSRPL	0.85
!KMTWRLMLGA	-0.8547		TTIAYLNYRA	0.35
!TVSLPLTASG	-0.146873		MYFSELTLAT	-1.18
!EVARAWQGMK	0.0993992		VIIYHLRHTK	0.23
!GTPLGQITAS	1.27371		SRVRNLWMGK	-1.11
!YKPAGLIGTG	1.82306		RKALNLTQLV	-0.12
!SGPSSLFATA	0.306408		DVPAAMEFIA	-0.76
!WVANMIKVPT	0.424049		TFPFMLWAMV	-0.67
!QHLAALYMRV	0.389388		TPPVELTVPW	-0.84
!LTIDLLTDII	-0.566674		RRGRNLTAWI	1.32
!WYETMLLFCT	-1.29196		SFVAPLEKSY	0.68
!DYARAMMQPS	1.12744		AARGARLVSE	-0.52
!PGPAGANGEK	-0.443261		EPIYNLHQHG	0.77
!SGPQWITGTA	1.39722		GNVYVQTIIM	1.89
!DQPLASTVIV	0.624838		TVVAYIWRWW	-1.09
!ESWFHLLGMS	-0.562169		KHYHHLMVRS	-0.94
!TFWGALLRPG	-0.834957		YTPVSMRYGH	-0.03
!VPIWKLTAQR	0.691407		GGPIPLWDEY	-0.08
!NTPLGYTVVA	1.91411		SPGTEVWGEA	-0.28
!RARVVRELLQ	-0.586194		WDIRSLMGEG	-2.06
!LPPWMWYNAN	1.11135		RNPHWLNAMG	-1.05
!RYAQPLIGGT	1.08487		WKIPFCCFEE	0.44
!SSYAHLTASG	-0.991246		DAPWGIHGMH	-0.89
!PIAWNMRVGG	1.67566		HPPVSMRYGH	-0.23
!GCPHMMFGPG	0.0391213		FPGRHLWKII	-1.2
!ARSYNLTASG	0.723952		HSPWFLWGPL	-0.54
!MVYIRAAFVF	-0.408582		LAPRNLAVMY	-1.14
!TFWGALQKLR	-0.740995		NNFFALVAKI	-0.68
!ACIWSLFRVG	-0.669817		SGISALRKTA	0.12
!PRPAQMKNLA	1.27142		SLNRALRYGH	-0.48
!ELKNLQSLFQ	-0.779466		EWPINLTFLA	-0.2
!YKVGALNKIL	-0.306039		TTRKKRNVNF	0.35
!LVLFHLSSQL	-0.131781		PLPLNWRKNG	-0.19
!LHWDPPELVP	-0.322958		LYSARLTLSK	-1.43
!RSHASLVYGS	-1.16054		IFPMHLRSTS	-0.37
!SGPSNMLRTA	0.883153		CCGKASQKDM	-0.63
!FPGRHLMDPA	0.0819961		KFWFNLTGKH	-0.31
!KQRSRRNDEE	-0.979637		EQLSFLAGIQ	-0.53
!CQTWPLSGTL	-0.550587		KRVELLYGKS	-0.53
!RCRHKRWHFI	-1.31691		LRDSGRAYLP	-0.24
!KQPNYIRAKY	0.794685		LTPSKLYGLQ	0.61
!NTSAWLSGGF	-0.68669		WHYMSLIAVG	-0.2
!WAINALWMTF	-0.348351		HTYLPLLYKQ	-1.82
!EQAHGLLLPK	-0.192698		GMAQYLFMAI	0.51
!GAPWGIHTAS	1.69755		KHLASQRNGL	0.68
!VMLRFLSLMQ	0.0395309		LVVAALIGNY	-1.07
!WPYSALTMPL	0.80909		RRMLHLRLPK	0.58
!AIPRPLYHRL	0.993006		FNELTIPFNA	1.67
!ASRFPRAYSY	-0.424019		GRPRSLLRAW	-0.14
!KWPERLQRET	-0.371886		PRVMLLLRQI	-0.8
!YQPMSLVNLL	1.37804		APYNHLFKEI	-0.86
!YDSRGLTASG	-0.376251		TPGWALRVQL	-0.76
!GIPFFMTQIW	0.708752		VGVSFLLAKL	-0.97
!TSVLALTDGG	0.377904		YQYRFMTLKW	1.47
!IAWHNMRAWH	-0.355982		LAWAPLLRGQ	-0.46
!ATLRSLIQMK	0.0953457		PSHAALRGAL	-1.06
!PPRRKKSAPA	-0.410589		TMPYLLYQPF	-0.68
!DIREKREKIK	-0.791799		ARRLRRFQKG	-0.64
!AHFAHLHART	-0.786917		MDIQHLRVHV	0.55
!SRMLHLRRMF	-0.656378		VLIEFCVPHW	-0.05
!TMLLALTMSL	0.513367		QGASGLMSSA	0.97
!QRPAQLTASG	1.76084		EWPSRMAVEG	-0.04
!VIVAALYQIK	0.462189		QNLQNLMLLW	-1.06
!PKAQALTLEV	0.61079		HTRLRRSGRC	-0.22
!TRALNCAWHN	-1.24725		SGPGAMMFTA	0.73
!FLPAALTQNQ	1.50915		KSRKKREIRS	-0.7
!WDPIRLVMTY	-0.295014		IKASNLRGHA	-1.55
!FGKTKRRSVQ	-0.893745		PQVWYLMRML	-1.11
!EHAWNLVLIR	-0.114603		GNPLGIRNPL	-0.23
!SWPNAFLYNG	0.256287		AQPRGLRKWS	-1.25
!AERRVRIVSR	-1.13245		RLARPAKLSE	-0.63
!YAAHGIFKNK	-0.465803		RLLLNMTGQQ	0.15
!ETPFYLRNTL	1.10052		IPAFNLRQEG	-0.42
!GIAMNILTAS	0.707776		SRCICCCDHM	0.22
!ACIWSLAKGQ	-0.738488		GTKNVTALLM	-0.49
!WYGLHLRMPR	-0.392215		RCLMALTMWV	-1.42
!VHVHALTVTA	0.61789		KMKDVNDEIC	0.63
!LPMQRLMLEI	-0.0391911		QAVASLMGHT	0.67
!RARKNRSHIP	-0.776554		PGPESLSYLI	-1.48
!TVPYQLRDHV	1.45761		YNWRHLAQKS	-0.7
!HVVRGLSMHG	0.0552012		GRAWMMVAQY	-0.22
!HYAMNLTLAG	0.32851		QFRALRSSGT	-1.27
!DILRHLRATY	-0.0634055		ATWSNLMREL	1.35
!LKELDPMCGQ	-1.06415		VDILHLHMIR	1.22
!FDISHLQYMK	-1.02892		VFLRHLSNRW	-0.67
!ELAWHLTASG	0.580961		ELYASLIYGG	-1.18
!NIRRGRSGGA	-1.19904		GCVRFLQKKL	-0.92
!ATIAYLNYII	-0.278026		HQAASLQMLY	-1.33
!VPPRVLTASG	0.992499		PRVHHLMSEI	0.97
!SGPKGMRMTA	1.3412		GEYWLTFGLD	-0.32
!SSRIKRRKSL	-0.900371		SKMGHLLHRS	0.48
!STIRMLTASG	-0.316225		FYDQAFAIYG	0.29
!TGPKLITASG	0.896531		RHFRKRSHSK	0.62
!KFHPLHSKII	-0.478975		HAWHNMRSKI	0.96
!RTGLYLWYRT	-0.922059		TFARSLAVAR	-0.77
!TRRMRRDGWP	-0.892441		PKVRFLKGWI	0.54
!PHPQSWRTIG	1.24393		HVLQNLTKKI	0.13
!DPKKAAQIRS	-0.349226		TEPSAYRGTS	0.32
!ELVRSLWLQT	-0.241325		FKAVALLARW	-0.21
!KKETVWHLEE	-0.884321		LKAWNCICRR	-0.61
!SHRSKRSLSC	-1.2197		SVPKNQMSSG	-1.13
!CEVRGLRLNL	-0.316968		EQPRSWRNRK	-0.97
!GSPKWIIQGY	0.0197384		QRVAAVWGEA	0.1
!ADAMNLTLWA	-0.0407631		KSGQPLHQTK	0.87
!RPARGIKLHL	-0.164724		AVLSNLQMRW	-0.11
!HAFGPGSGIG	-0.736571		QFPAALLGKF	-0.43
!VRWSWLTASG	-0.305279		LKRSGRDSGY	-1.21
!VNVRNLRSKL	0.936385		KNMDHKMDNW	-0.98
!YDVYNLQKPF	-0.006304		PHPQSWRTIG	-0.51
!TAVRDLYFSH	-0.957268		YRVAFLYGTY	-0.37
!IFPMHLRSTS	1.44178		WYGLHLRMPR	-2.02
!SQVRSITWWI	-0.460243		RPARGIKLHL	0.3
!YSSFALVAKI	-0.175467		VIYGNLFLLV	0.07
!DPVGALNKVF	-0.871961		RQPRNVLVLV	1.45
!TNYSRLNMRL	-0.919373		KKPMSLRMKI	-0.52
!KQAWALGSWS	0.64597		GHPTNLRTNT	-0.3
!GHPWLQRQRG	-0.334874		FTVHMLYGGV	1.21
!PSLGQLLKNW	-0.736834		LAPDQLSVVK	0.85
!ERIWALALRI	-0.0667331		RSPLPFIDMF	-1.17
!ESAQMIRLEI	-0.457322		MNPLGIRYVS	-0.4
!PTWRGLLAGK	0.423744		PACPGSNITI	-1.48
!GMLRAMHYGH	-0.811599		VSRSKRDISS	0.92
!SSQYCKVYYT	-1.09953		GSVMNLFYKF	0.9
!LKPQNLRQSV	1.75054		FNRNDRLAAQ	0.4
!QGASLFSVTK	-0.564722		YSPVSMRYIW	-1.45
!VWVVPWLQHF	-0.644258		NLAGAYNLKA	0.58
!LDQIFQNLKP	-0.520866		EVTMWLRQHH	1.89
!NSRKLRGETV	-0.831532		PKLAAISKRQ	0.01
!KPPQSWRTKY	1.0274		EMYGNMTASG	1.16
!EGRRKRAGQA	-1.19159		TNVFWYKALH	-0.26
!KRWRAYTGEG	-0.0840531		LVGNSLWNLQ	-0.62
!HRPEWYMYKA	0.0668783		KKLYGLTLPL	0.32
!PFRYKRKMTQ	-0.67787		KMPRWISDNR	0.49
!WEVRGLRGVW	0.877204		GKPQNLRNWL	0.71
!RSPLPFIDMF	0.908559		SDDLPLNVSR	0.03
!CSPLSWRVGH	0.206177		WLPRAVMKKL	0.62
!MVVRHLKMQS	-0.108813		TWAKMLQDHS	-1.18
!HVVAKMALAH	-0.606871		KSPSLYTYLL	-0.79
!SSVWHIRNNF	-0.528112		FKAVALKYGG	-0.5
!VIYGNLFLLV	-0.937805		RTPYPLRGGY	-0.79
!QSHSNLMATV	-0.652967		SIVRMLKMWK	-0.17
!KITLNLYNGS	-0.506328		HAFGPGSGIG	0.11
!SRRTRRLLDK	-1.21539		RYPWALRLLW	-1.28
!FAVRSITWRL	-0.158405		QAPMGLKDET	-1.38
!KVLASLIVEH	-0.527264		IGVRQLYSEG	-0.04
!WHPMFLWTIW	0.307185		THAHHLYSAI	1.13
!THAHHLYSAI	-0.568696		KANTQAYWDW	-0.58
!YIPTAFHAPY	0.567191		QRRKKKGKAD	-0.45
!PKMSHLRVHT	-0.972121		AVHFHLINIG	1.28
!PVVWWQYNWG	-0.161301		MRRWFPYEEI	-0.33
!MCNPPLPWFG	-0.369437		PVHFHLIAIQ	1.22
!RAPLPVYLNA	1.47716		RQPFLLYAGI	0.95
!SRPRMLHQPT	0.472716		ISPATLIAIW	-0.12
!YHPISLWDLH	0.27152		LPHYEHGIMA	0.45
!SGRKTRSARR	-1.09706		DSMKKRDLSA	1.04
!WSVQLLYLER	-0.612866		IAFSQLYMPH	-0.16
!KRVYLLVGNL	0.398487		AVTYALYNGW	0.7
!LNRGRRSEDQ	-1.13243		NTIAYLNQSR	-1.15
!VLWRALYNHY	-0.735706		LNPAFLRQWL	-0.54
!QYVLALKMGG	0.797695		MGMWHLKDAG	0.61
!MNYASMVAMH	-0.464168		WSINSLKRRK	0.31
!RWPAWLIATH	0.725703		YKVGALNKIL	-0.53
!VFWRAYTGWW	-0.13584		SSVSNLTRPY	0.32
!IAFSQLYMPH	-0.414896		NRPSWVSRPF	-0.32
!TRMALLKATA	-0.676733		KFPWNYHGTG	-1.62
!DMPASVRNWS	0.304369		DYARAMYSSV	1.23
!GDPSDLHAHL	0.201239		IFARSLSLVH	-0.2
!GYPLHLQTAS	1.27878		VEAHALMAWY	1.67
!RTPLMLWSIV	1.51271		SASAPTSLRS	0.3
!RNPEWMVQMY	0.634408		KKETVWHLEE	1.77
!VYVNLLLMGY	-0.913872		SSLASLRLRF	0.69
!WIVKGMYSHF	-0.488163		DVAFHLINIL	0.27
!ERIYALQLKQ	0.310299		MGMWHLFGGW	-1.05
!MIPHLLIRVH	0.1822		TAYYHLRHTH	1.98
!HQMSSLKFVS	-0.539591		LARSHRDTAT	1.17
!DAPYFLTASG	1.63164		SCVRMMFRLA	0.02
!DSVYSLIKGQ	-0.436228		PCRSIRDILA	1.29
!RLPYPLIYAF	0.772527		VVPNNLTASG	0.52
!YFARQLMAKA	0.810123		PSGQKRSRSR	0.47
!RKWRFIDEDW	-0.805252		ERIPLSQMTR	-0.65
!FVVRLLVGKH	-0.331194		CRAQNLLKVR	0.54
!TSARKLTLQY	-0.581612		YSALALTVRH	-1.03
!LKVNSLFTMH	-0.467131		VMHQNLSVVQ	-1.31
!VSISFLYAVT	-0.661336		WPVASLMGWI	-0.74
!RTAHNLIGNA	0.67608		YWFDYCSITL	-0.18
!NTPRNIKGHR	0.700939		IFINFLRNTQ	-0.22
!AHPSALMNQQ	1.27079		DLPAGLAVMT	0.28
!RLARPAKLSE	0.0916713		SYPRAYMQQK	-0.75
!GWPRELKTAS	1.4733		CVPRYLRMKW	-1.07
!TGSWPLARQG	-0.877173		NSPSDLSNIG	-1.15
!GKTWALLVSK	0.169596		DYGYRLLQFL	-1.09
!MSLGNLMYEA	-0.541194		VDPKQLFNVG	-0.29
!ARVRHLAQHL	-0.547964		SGGPTGMSLS	0.82
!DAVYGLHGWI	0.467		GPFGGPQPGV	0.73
!ADVRHIFGGK	-0.524903		HQVEMLLMKQ	1.48
!PQRRNLMNTF	-0.112098		SGPRGQVFTA	-0.61
!WHPVSLYRRH	-0.34548		MVPFMILKNQ	0.1
!FGPIPLWGVY	1.76714		KGFMYRFKFP	0.5
!QQPAHLSGAR	1.12712		RWPRGQVFVA	0.18
!HAHASLAMQT	-0.751976		YSSFALVAKI	-0.95
!DHYRSLTLQY	-0.670642		LSVFWLHNPW	1.18
!GLPNGLTFDA	0.431965		CAAHGLLTMQ	-0.98
!QMPLQIMAPG	2.23794		ELAWHLQDLQ	0.2
!ITPSKLYVRV	0.901303		AGPPGEKGEP	-0.94
!EGECAFPLNS	-1.06458		MWPRSLYTPH	-0.51
!GFPLMYATAS	1.13109		AIYRSMFQEF	-0.52
!FIPFPFFKLS	0.0978116		ELKNLQSLFQ	0.69
!ELMLSMVSSG	0.0977247		SSVWHIRYAL	-0.43
!LQPRAIRQGT	1.73909		KSISNWVQNK	1.37
!YGVSFLLNSY	-0.738204		NYKCPSGCRM	-0.25
!GLPMHLFQIG	0.884542		WAINALVLSA	0.11
!GFTRWLYRVI	-0.80366		TNVFWYTYEH	-0.69
!TTPYHITNNT	-0.114475		SQPFALSGAA	-0.64
!DFAWSLHAGF	0.333586		FSPRNLRQPF	-1.17
!MNWESLRLWI	-0.516755		MKANHAALAG	-0.14
!QPPHAFQQIV	1.27424		IWNYYRHNFV	0.18
!YGASGLMVLL	0.192152		EMYGNMYSLL	-0.25
!FLPRMLTGMV	1.82259		NRPSWVRGAH	-0.15
!TPPSGWTAPV	1.06637		SRPRTLSREL	0.17
!SIAFALTASG	0.979145		SVGLYLVNKR	0.55
!WYPAGLRRPY	0.860945		KKPLSQSTIW	1.35
!QDPKFLVMLK	0.450319		HVVAKMQRSS	0.36
!QKVLNMFDKF	0.671405		CIPILYRYYG	-0.67
!TSGRNLTAGI	-0.464259		EAVGNLLQMI	-0.74
!DHPKGMRMAV	1.19244		VDILHLTQIF	-0.32
!PMARYLALKQ	0.171696		ANYSNIRNIL	-1.19
!DWIATLRASA	-0.127359		FVVRLLVGKH	-0.13
!WLPRAVAYRV	0.792027		RNIQTMKVWY	0.96
!AVTYALYNGW	-0.0575483		PERYRRHGTH	0.29
!KERSKRSPGQ	-1.05873		MGMWHLTASG	1.1
!GRVYDLKTAS	0.742533		RAPLHMLMHH	0.57
!MHHRSLRSKW	-0.248282		GMRYLADMGY	0.54
!VKPSGVFQLG	0.268293		YFRKRRGTKG	1.31
!RAPASLTASG	1.38218		SSYAHLYNWV	0.05
!MTGTVLKMTD	-1.03584		RSRELRQLME	0.54
!RTPKGLWLKG	0.664631		MKISYMRISG	0.93
!QLRVKRSPGL	-0.872218		RKPAPWYSPR	-0.33
!GDLFVHPLWN	-0.916674		RLPINLYLQR	1.82
!SSVWHIAKTR	-0.739958		TFARNLMAVH	0.29
!NNDVRHSVVN	-1.07427		VQPKQLRVKI	-1.5
!CRAQNLLKVR	-0.276177		TGSWPLKKNW	1.74
!SQPMAYQQHH	0.633988		GFPLMYATAS	1.13
!KTWRNLIGVH	-0.252236		PSRAGRACEG	1.12
!SYALHLYRHL	-0.903828		SPAHGLFRRH	0.92
!KSPSLYMGRR	0.0271175		IAQKPTGRQF	-1.06
!RPRFRREVEK	-1.08257		DPRVRRAAQA	-0.06
!WDALGIVLTK	-0.585794		GDPSDLHAHL	-0.11
!ERLLHLIMAT	-0.0507172		TSRIIRSSED	1.56
!RLPWSLVRRF	0.204895		AKVMSLYQMR	1.97
!YYIWKLTAGF	0.27702		MAYQSLVGMA	-0.79
!RYPWALMKGS	1.1088		NRPASWMSTT	-0.95
!YLPRAIWQKG	1.35221		RMLAQLWMHL	1.1
!FPGRHLWKII	-0.501643		ERPFFLRLNQ	0.06
!VWIQNLVRVR	-0.266517		RSRTPRGLDD	-0.45
!CAYMRLNMRL	-0.861338		DIREKREKIK	-1.48
!SHYHHLMATY	-1.14814		GGPSMLMYWH	0.55
!NSLWTLMASG	-0.237441		WNILRLLQFL	-0.95
!THLASQRAGR	-0.710823		DPANYIRAGA	-0.09
!TIPRNLAVAV	1.53191		PYPVPFLGKK	1.12
!RTPLGQIGTI	1.43695		DILRHLKGVT	-0.55
!DTQDAQRLVN	-1.14921		EVARAWFSTL	-0.72
!QRANSILLSA	-0.686075		QAAFHLMQGH	0.1
!PPARNLMAER	1.64972		LKPNRLVMEY	-0.55
!DVPAAMEFIA	0.965914		QQFDSNGAWY	-0.55
!WSVQLLYGPQ	0.247127		NGHQWLRAAI	1.6
!KRAASLKRPT	-0.448742		NEPNYLKKVF	0.63
!GIFWHLRRRW	-1.14007		VSVDQLWDKG	0.02
!VDIRMLMNAF	-0.167738		GISMYLQLML	0.5
!RNVNFLSGGQ	-0.851632		SGVRSITWTA	-0.59
!AKREKRWSVS	-0.904792		GGSGSLTFNT	-0.9
!FPYMSLIARH	0.702123		MDLLSLTKWV	-0.68
!AQPRAIRDAR	1.91194		VAERKRECQL	-0.09
!STIAHYTLHS	-1.15745		PLQGAFNYKY	0.07
!WTPRGNTASG	-0.113916		SPALDMMYVL	-0.72
!HYPLNSVQMV	0.530114		QRANSIRGGF	0.48
!VMLRFLRLVR	-0.256996		HHLASLRLLW	-0.67
!AWMSSLKFLL	-0.594833		NSISYMRIER	-0.71
!PTPRSYTKRG	0.71226		VAIKFHHLSV	-0.74
!HVMMQLVQMF	-0.39394		GHWMVHRCSA	-0.26
!WQYSNLSRPG	-0.715084		NRPSALHNWQ	-0.26
!IWVSYLKMGH	-0.970912		VPPEAIHAMT	0.54
!GMVLGLHTAS	1.14844		TTSLRLSKGA	-0.09
!EEGEELELVE	-1.08561		FTVHMLYRRT	-0.59
!GHPSPFYDWY	0.446355		DGKKWECLGH	0.54
!FAPAKLRMRL	1.05596		TWWSNLMRPT	-1.19
!LNWTLLNVSL	-0.606198		LAWAHIAGHK	-0.58
!ESIRHLLNGH	-0.72682		MLAWGLYMKL	-0.39
!SGGPTGMSLS	-0.543997		FMMGNMTASG	-0.44
!QWPVALWATP	1.80225		QMPLQIKQLK	0.33
!SVPSAIKVIG	0.740514		YAPGSMAGEH	0.79
!IMMAYLLYQY	-0.710421		ARSYNLTASG	-1.02
!TAHMSLRLFE	-0.626998		SDVRFLQGTK	0.05
!FTLLTRIPGF	-0.558946		IGYAWMVNEH	-0.59
!HPTPGLNHCM	-0.917839		LGPSHYSGRK	-1.19
!WHPSGMRVVG	1.72131		TIPFYMVMHG	-0.8
!PHYHHLMGPL	-0.782323		GFVNRISLKQ	-1.41
!RLPVHYKKRF	-0.785756		QFGLYGYSIL	0.53
!SMPRMLWGHW	1.27201		KSIVSLVLRL	-0.35
!DGYFPSSVKP	-0.699041		EKVMLMIMKV	0.7
!KDRKRRSQDG	-1.20803		MVPKWLFQIH	-0.71
!MWPRSMLNMT	1.63241		RKLYGLTLWV	0.11
!LTPYGLVRPQ	1.78074		QRPAQLVVHH	-0.43
!GCPHMMQVIG	0.11748		VHFASLKQSY	-1.05
!SSRPARFLRH	-0.587823		KNAGRLRAEG	-0.59
!LAPRYWFKKK	0.00423722		SGPHLLIRTA	0.99
!RTYSHLTNEV	-1.49873		PFPYSWQVSA	-1.43
!HVWMNLKRLK	-0.863884		DMKGQQLWIP	-1.55
!VEVNPFGHKI	-0.648823		QCVTYNGWAG	1.57
!KPVSALTYPQ	0.350322		KMTGLKVLYI	1.08
!YGGKDMRCWP	-1.01446		FAPRFLSAQK	1.61
!PDVFALVNIG	0.510366		QAAFHLWGLR	-1.4
!SVPQPCWVFM	0.0937721		FKPRSLSQRK	2.63
!EAPMNVVSWG	1.70037		TDIGEIVDVQ	-0.1
!GGSGSLVLRL	-1.09443		PPVRAVYSEG	-0.84
!VRWSWLFRMI	-0.912619		HDAMNLTLPI	0.11
!QSVAPLILRG	-0.320309		RGIGKRSVEY	0.73
!KSPTGLIGAG	0.650025		FTPYGLVDRL	0.21
!TIPFYMQYGW	0.631229		TMPWKMYEQF	0.57
!PCHLALTVTR	0.0327313		TDIGEIYQRH	0.53
!DNFFALVAKG	-0.484467		HMRQMRSASI	-0.52
!EGPMRLMRQA	0.305768		FRAWMMVAIK	-0.64
!NGKYISQMKA	-0.700526		PDVAPRWEQT	-0.17
!IFSNRLNMRL	-1.03774		WSVQLLYGPQ	-0.01
!TWRPRRSIVF	-0.702276		THFHRLRLAI	0.14
!KDYLHLRGRG	-0.991374		PRATALYVKF	-0.56
!LRQVSGPLHP	-0.640086		KIPSALFMSQ	-0.81
!EGPMRLKALS	0.937689		RPPLAFLKWR	-0.85
!GDAVALRLTW	-0.276019		ILRQRRCLPQ	-0.42
!HRPRSLFNWI	0.756068		FDTWRLMLIR	1.55
!PRVHHLMSEI	0.908633		FHHNGLRMWI	0.69
!GEYWLTFGLD	-0.871706		GLPYALYVSF	-0.81
!DILRHLKGVT	-0.424257		SMGSHLRSWS	-0.32
!HGPMSLTQHW	1.03872		IEYLNYTKLI	-0.65
!VTVIALLGNW	0.730467		EHNLPLYDNG	0.89
!PAWHNMRMIS	-0.160405		NLMMYCPDQT	0.21
!KSISNWVQNK	-0.66918		VVSARLVDII	-0.03
!CRIYELWNKY	-0.47512		LVVRAHSQLV	-0.78
!KPVSALKLPF	-0.312009		KDRKRRSQDG	-0.61
!NPPSHLTASG	0.878621		QRWFALMMMY	1.51
!AIPNPLRGLD	1.41811		RRPRGLTQTV	0.67
!HGYAGLRVNQ	-0.577951		VMVRHVRAGT	-0.54
!FYAHGLLTHG	-0.212269		RLPKLLYSNL	0.29
!WFPLMYARQV	0.637333		HIRKRRSTDF	-0.65
!SPAHGLFRRH	-0.355534		FLPAALTQNQ	0.67
!ALPYALYAEK	1.90798		MRPSFLKYRT	1.07
!SPPLALLSAH	1.37766		PTPRSYYSKG	0.52
!RFALNLFDTG	0.714815		RHPSHFWGQH	-0.44
!SSYANMRRRH	-1.12524		EEGEELELVE	1.26
!TNVFWYLDAI	0.560744		KAALPLMDWS	-0.22
!DRPLKITRKS	0.0762213		DIRLKRVVPD	-0.54
!CSRHKRRSKF	-1.28715		VSISFLYVRR	-1.03
!YGFAKDSGRY	-0.877124		LPYFSMTASG	-0.5
!TGVSWLMAIS	0.795747		VLWRALYNHY	0.61
!LAAYRLEDTF	0.348425		HHRFPRAAHP	0.31
!SSPLNYYLKQ	0.586766		EGPMRLQVRI	0.13
!RQVRYLFLTQ	-0.822837		HQAWALGDLV	0.07
!LKVMNYTASG	1.68641		ERLLAMHGLG	-0.25
!INPRSHRVSG	-0.379833		YSTLRYQLAS	-0.74
!SKIRFLTASG	-0.558148		ESRGARGVRV	-0.1
!EKPWAGTLQR	-0.0410538		THRSKRSSSH	-0.27
!NVVFKRDAHG	-1.14813		KHRVKKSPPE	0.29
!MSPRKFSMNL	0.0423604		GRLAPLASSR	0.72
!SHYHHLMYIA	-1.29212		SLPLLLKQKG	0.34
!RVVANLVVPH	0.472344		PGVRFLSQKW	1.12
!EDPKGMRMIQ	0.988849		YYASHLHGPI	0.51
!IIPFFMTMSR	0.811629		TAPSSLRKSG	-0.35
!CNVMRLVVKL	-0.311545		AYRPGRRVCA	0.72
!SLPTSLTASG	-0.228914		VTVIALLGNW	-0.35
!EHPGLLYDQS	-0.279034		IAFSQLVNLV	-0.68
!KARAQMGCQR	-1.48947		ASCYCRFFRS	1.06
!FVGPIFKCKT	-1.16191		MNWESLRLWI	0.27
!KAVRWSTSEL	0.0208302		YWMHELKSLV	-0.94
!MWAYNMRATQ	1.46358		YHPISLLNMR	-0.46
!NTPSKLYGPT	0.890631		LRASALNMSW	0.73
!VQLRSLTSIS	0.536329		WERPRRPNGD	-0.17
!GAPRSLQQNK	0.821306		IYQVQIDTLY	1.11
!IKASNLRGHA	0.722066		PKAGRLRAGS	0.28
!GNPLPQMTAS	1.50306		LTPMQLYMES	0.37
!VKVWGLAGNY	1.01542		HGPMSLTYTK	0.64
!IMIYGLRNSG	0.885054		HEFRSMRYPR	0.49
!RVDSASGLGD	-1.17501		KIRYVKLYTP	0.25
!KFWFNLHKWS	-0.836203		HRRTPRSSSA	-0.74
!VHAVWLKNGG	-0.503587		KAKRRRSLHH	-0.97
!FMMGNMTASG	0.36928		PALWTLMAHW	-1.36
!GHWMVHRCSA	-1.44591		KYFMTYMQEM	-0.4
!SLNRALLAQG	-0.273318		TAMLSLVIKW	1.49
!FTCVCKQIYA	-1.06262		VSISFLSSGK	1.15
!FRAWMMVAIK	1.35169		TTSLRLQRMS	-1.01
!GTPMSLLDWG	1.23828		GTPYGLVLEH	1.58
!MRMLHLRDWR	0.397477		MWPRQLSTLH	-0.07
!HDYFNLMMKG	-1.11983		SKRSLRDLME	-0.65
!GHFVMLKLQP	-0.87778		AISQSLIDHA	-0.84
!GRVAYLSQGT	-0.59723		TRAWMMVKKT	0.57
!MYPRWMKGLV	1.16084		RKLAFLYKGI	-0.54
!IGVRQLFKLK	-0.520595		RYPWALMKGS	-0.57
!QQGAWLKKIF	-0.79292		SRRSIRSSQN	-0.9
!NGPYNLSYLK	1.10184		AQRRRRAVGL	1.33
!MRPRSLLGKI	1.49095		NIPMFLWTHT	-0.12
!DRPRTLVVGG	0.617504		AGLDLLTASG	0.91
!KKRPRRMKRE	-0.614576		FARYYRDAAG	0.57
[truncated: 1,719 more rows]

## Sheet: Figure 2-E
Correlation of scores are compared for the test sequences, datasets are joined using pandas and sequences not in the test set are dropped to construct plots and compute metrics. Note: Before joining the start token (!) and pad tokens (-) are dropped from model inputs.
Model input	MMP13 Predicted		Test Sequences	MMP13 True
!-GGGGPGG--	-1.15083		-GGGGPGG--	-0.574762
!-GGVPRGG--	-0.936602		-GGVPRGG--	-0.570574
!-GMERMGG--	-0.721856		-GMERMGG--	-0.560024
!-GPLGFRVG-	1.95147		-GPLGFRVG-	1.62463
!-GPLGLRG--	2.0381		-GPLGLRG--	2.61898
!-GPLGMRG--	2.1273		-GPLGMRG--	3.10297
!DEKGKARDFF	-0.875785		DEKGKARDFF	-0.505352
!ELIQRNLSPA	-0.450547		ELIQRNLSPA	-0.553404
!GAGPRKAAKG	-0.930292		GAGPRKAAKG	-0.577174
!GAKIRGQAKG	-1.02317		GAKIRGQAKG	-0.568749
!GAKIRKAKKG	-0.938871		GAKIRKAKKG	-0.591473
!GALVPRGSAG	-0.670872		GALVPRGSAG	-0.551746
!GAPFEMSAG-	1.62252		GAPFEMSAG-	2.76427
!GATPKIFNTE	-0.814172		GATPKIFNTE	-0.571818
!GDQMAQKSQG	-1.06233		GDQMAQKSQG	-0.545356
!GETRIIKGFE	-1.02446		GETRIIKGFE	-0.574704
!GFLRRQFKVV	-0.53573		GFLRRQFKVV	-0.564382
!GGFPRSGGG-	-0.96208		GGFPRSGGG-	-0.574247
!GGGAPFEMSA	-0.495211		GGGAPFEMSA	1.79453
!GGGPLGLARG	-0.835728		GGGPLGLARG	0.269508
!GGKGRGLSLG	-1.09859		GGKGRGLSLG	-0.574613
!GGLGPKGQTG	-0.786438		GGLGPKGQTG	0.818565
!GGLVPRGSG-	-0.786231		GGLVPRGSG-	-0.573395
!GGPLGVRGK-	1.48092		GGPLGVRGK-	2.09112
!GGPQGIWGQ-	1.4737		GGPQGIWGQ-	1.45934
!GGPVPLSLVM	1.40632		GGPVPLSLVM	1.65691
!GGRIFLRTAG	-0.47694		GGRIFLRTAG	-0.555583
!GGRKRKVGGS	-1.14929		GGRKRKVGGS	-0.579577
!GGSGRSANAK	-1.14253		GGSGRSANAK	-0.611868
!GHGDQMAQKS	-1.17701		GHGDQMAQKS	-0.559817
!GIKPRIVGG-	-0.543764		GIKPRIVGG-	-0.571052
!GILSRIVGGG	-1.07535		GILSRIVGGG	-0.563214
!GIQQRSLGGG	-1.20463		GIQQRSLGGG	-0.576308
!GKLRVVGGHP	-0.607033		GKLRVVGGHP	-0.574158
!GKPISLISSG	0.994745		GKPISLISSG	0.677957
!GLAQAFRSG-	1.38187		GLAQAFRSG-	1.45282
!GLASASTMDG	-0.746331		GLASASTMDG	-0.511146
!GLQARVVGG-	-1.24131		GLQARVVGG-	-0.566666
!GNSGRAVTYG	-1.23061		GNSGRAVTYG	-0.579388
!GPLALWARG-	-0.592714		GPLALWARG-	1.09362
!GPLGLRSWG-	-0.81952		GPLGLRSWG-	2.66942
!GPMKRLTLG-	-0.786329		GPMKRLTLG-	-0.558773
!GPQGRIVGG-	-1.05792		GPQGRIVGG-	-0.588766
!GPRPFNYLG-	-0.440527		GPRPFNYLG-	1.39838
!GRAEQQRLG-	-1.06371		GRAEQQRLG-	-0.566014
!GRAEQQRLKG	-1.16803		GRAEQQRLKG	-0.578936
!GRPKPQQFWG	0.233584		GRPKPQQFWG	0.786565
!GRPLALWESQ	1.82273		GRPLALWESQ	0.899815
!GRQARAVGG-	-1.2506		GRQARAVGG-	-0.574337
!GRQARQVGG-	-1.342		GRQARQVGG-	-0.569988
!GRQRRALEKG	-1.12087		GRQRRALEKG	-0.581178
!GRQRRVVGG-	-1.22061		GRQRRVVGG-	-0.573406
!GRQSRIVGGG	-1.48455		GRQSRIVGGG	-0.560547
!GRRARVVGG-	-1.28387		GRRARVVGG-	-0.588623
!GSDDRRAGGG	-1.40198		GSDDRRAGGG	-0.585128
!GSGDRMWGGG	-1.13433		GSGDRMWGGG	-0.570234
!GSGERMMGGG	-1.22298		GSGERMMGGG	-0.58565
!GSGSKIIGGG	-1.25281		GSGSKIIGGG	-0.565158
!GTYSRSRYLG	-1.0634		GTYSRSRYLG	-0.569907
!GVGRPEWWMD	-0.62479		GVGRPEWWMD	-0.425788
!GWEAVRSAMW	-0.800666		GWEAVRSAMW	-0.575448
!GWIGFRNAGA	-1.0954		GWIGFRNAGA	-0.560752
!LGALLRVKRL	-0.407569		LGALLRVKRL	-0.552241
!LRGGKGGPPP	-0.76884		LRGGKGGPPP	-0.552464
!MAALITRPDF	0.12059		MAALITRPDF	-0.509898
!MAALIVRPDL	0.266071		MAALIVRPDL	-0.558225
!NIPMGLLYNK	1.44474		NIPMGLLYNK	0.880109
!SMAQTLTLRS	-0.498882		SMAQTLTLRS	-0.526868
!SNLTRIVGGQ	-0.987578		SNLTRIVGGQ	-0.571263
!SPLAQAVRSS	-0.692105		SPLAQAVRSS	0.0724932
!YQIKPLKSTD	0.28056		YQIKPLKSTD	-0.220436

## Sheet: Figure 3-E
Note: Sequences may include start (!) and pad tokens (-)
mRNA display (all)	mRNA display (all)	mRNA display (all)	mRNA display (all)	mRNA display (all)	mRNA display (all)	mRNA display (all)	mRNA display (all)	mRNA display (all)	mRNA display (all)	mRNA display (all)	mRNA display (all)	mRNA display (all)	mRNA display (all)	mRNA display (all)	mRNA display (all)	mRNA display (all)	mRNA display (all)	mRNA display (all)	Generated	Generated	Generated	Generated	Generated	Generated	Generated	Generated	Generated	Generated	Generated	Generated	Generated	Generated	Generated	Generated	Generated	Generated	Generated	Sampled	Sampled	Sampled	Sampled	Sampled	Sampled	Sampled	Sampled	Sampled	Sampled	Sampled	Sampled
sequences	MMP1	MMP10	MMP11	MMP12	MMP13	MMP14	MMP15	MMP16	MMP17	MMP19	MMP2	MMP20	MMP24	MMP25	MMP3	MMP7	MMP8	MMP9	sequences	MMP1	MMP10	MMP11	MMP12	MMP13	MMP14	MMP15	MMP16	MMP17	MMP19	MMP2	MMP20	MMP24	MMP25	MMP3	MMP7	MMP8	MMP9	sequences	MMP1	MMP10	MMP11	MMP12	MMP13	MMP14	MMP15	MMP16	MMP17	MMP19	MMP2
!AAAPPAPFRL	0.476212	1.53006	0.601107	1.24192	1.30887	0.452622	0.404172	0.486368	1.25066	0.638611	1.00558	1.20045	0.534229	1.37704	1.92112	0.783648	0.345849	1.0963	!VSVAYLQGQG	-0.343039	-0.575795	-0.0486924	0.0491329	-0.303249	-0.499975	0.148382	-0.267256	-0.264208	-0.319863	-0.224191	-0.0823722	-0.323383	-0.122476	0.00553615	0.591293	0.490023	-0.0777631	!NRPNLQLVYL	-0.563789	-0.347489	-0.398441	0.171841	-0.0848958	-0.693006	-0.400237	-0.575748	0.61386	0.459302	-0.159451
!AAAQMLRGPK	1.84394	1.08864	1.79675	1.12786	1.25417	1.64395	1.83596	1.88331	1.566	0.720721	1.67328	1.36512	1.91052	1.85833	1.47612	1.3517	1.69415	1.01958	!PIAMNILFEW	0.985197	1.82763	1.23886	0.861869	0.547523	0.157021	0.919779	0.649985	1.09303	0.658738	0.0553141	1.38348	0.463033	1.8812	0.784433	0.877575	0.641839	0.703902	!SNPWADATSV	-0.553266	-0.521847	-0.830593	-0.667996	-0.510492	-0.752252	-1.01862	-0.975577	-0.699395	-0.62396	-0.582914
!AAAVALRLNL	0.132632	0.959484	1.10845	1.15062	0.337323	0.892848	1.31382	1.1465	2.10636	0.917779	0.10914	1.36054	1.09092	2.13768	1.47661	1.48515	0.150781	1.15927	!SDLWSLWVQY	-0.358322	-0.347085	-0.410777	-0.155493	-0.365534	-0.577347	-0.426764	-0.533304	-0.322724	-0.33477	-0.517835	-0.322445	-0.616651	-0.352773	-0.706425	-0.129243	-0.246632	-0.461858	!YSLSEQFWNL	-0.419233	0.00276761	-0.42912	-0.07445	-0.439455	-0.414359	-0.591422	-0.595263	-0.0209251	-0.00199985	-0.484615
!AAEPPSGLAC	-0.762326	-0.607448	-0.979447	-1.00002	-0.878407	-0.704183	-1.21323	-1.11706	-0.563863	-1.1772	-0.894164	-0.864356	-0.995913	-0.451706	-0.907832	-1.15119	-0.725295	-1.18392	!SHVKFLFSSW	-0.650937	-0.68763	-0.689744	-0.712048	-0.666485	-0.620302	-0.797842	-0.806278	-0.816754	-0.614705	-0.654235	-0.789209	-0.770224	-0.501002	-0.989958	-0.567788	-0.466328	-0.695795	!HSLPAQQQWR	-0.0768972	-0.0622631	-0.262181	0.526433	0.157929	0.460121	0.552236	0.563454	0.804541	0.792562	-0.00649454
!AAEWDPVSIR	-0.523564	-0.333737	-0.627055	-0.245225	-0.188105	-0.687738	-0.847012	-0.815746	-0.535846	0.042559	-0.088846	-0.214927	-0.82723	-0.298377	-0.299015	-0.492447	-0.333835	-0.109723	!APHWGLMDWW	-0.207591	-0.406293	-0.449403	-0.100311	-0.0445434	-0.350915	-0.334338	-0.513391	-0.739138	-0.447164	-0.499256	-0.489862	-0.59602	-0.675529	-0.947833	-0.282383	-0.712334	-0.78596	!LLRARRGFKL	-0.644458	-0.502625	-0.518197	-0.667734	-0.763817	-0.362406	-0.589467	-0.605793	-0.162168	0.392912	-0.40632
!AAGGRLTLKW	-0.86184	-0.359811	-0.434656	-0.18267	-1.04669	-0.641032	-0.819886	-0.877631	0.30346	0.475391	-0.661512	0.123061	-0.873269	-0.0506038	-0.0954205	0.352246	-0.921411	-0.278329	!ISPLMMTASG	1.70522	0.983351	1.15452	-0.0070011	0.840944	0.0440414	0.115362	0.178678	0.0535488	-0.814086	0.644485	0.459114	0.127722	0.559236	0.539681	0.0612369	1.37461	0.299602	!PLYDGGRHLH	-0.953019	-1.02067	-1.19357	-1.41316	-1.15398	-0.636766	-1.02809	-0.978755	-0.998877	-0.968193	-0.886928
!AALSAGKVTI	-0.449696	-0.430352	-0.446661	-0.514005	-0.329211	-0.390321	-0.444034	-0.477758	0.165438	0.240387	-0.356304	0.212141	-0.53151	-0.195368	0.097977	-0.34266	-0.527531	0.256736	!FAPAPLDDEV	0.224063	0.516158	0.179187	0.466514	0.58588	-0.712067	-0.358494	-0.863283	0.71284	-0.631561	-0.410915	0.667	-0.855361	0.490281	0.338965	0.48829	-0.00167806	-0.0094887	!GERFGLTDTD	-0.646911	-0.817419	-0.746767	-0.794223	-0.605239	-0.632074	-0.436771	-0.751609	-0.975662	-0.496563	-0.996789
!AAPAFLKQTR	0.650016	1.02578	0.97522	1.13902	0.577896	0.728638	1.26838	1.09602	1.53246	0.796988	0.580072	0.659422	1.04979	1.79754	1.74309	1.27335	0.587966	0.704096	!FAAIPLWYKY	0.0103104	0.965673	0.24877	0.740897	0.613011	-0.019983	0.103852	0.0750401	0.469305	0.18797	0.0551281	0.68796	-0.0284639	0.43727	0.271566	0.471729	0.235283	0.0885656	!YLYPSAIEIE	-0.225867	0.0875448	-0.251666	0.0252278	0.014916	-0.430316	-0.40364	-0.535995	-0.130798	-0.0348096	-0.46767
!AAPAKLRNKK	-0.349586	0.145585	0.156732	0.616617	0.466256	-0.127516	0.233736	0.019252	1.69062	0.90343	0.63796	0.819543	0.0666061	1.193	0.912314	1.07413	-0.0899428	0.263833	!WAASHLWDSA	-0.0343377	-0.152351	-0.437829	-0.214281	-0.166851	-0.616883	-0.350613	-0.587906	-0.744056	-0.674929	-0.724722	-0.189544	-0.629416	-0.514084	-0.86397	-0.267403	-0.411619	-0.68128	!KLARPHNDPW	-0.341107	-0.0387024	-0.429049	0.0333885	0.101319	-0.322685	-0.243638	-0.358955	0.0496325	0.231986	-0.257248
!AAPARLISIW	0.248678	0.834111	0.689337	0.383889	1.05289	-0.531893	-0.466169	-0.599648	1.32053	0.458144	1.08217	1.05903	-0.540277	1.19022	1.01341	0.870979	0.80205	0.808334	!WAVGALNAWF	-0.51972	-0.219197	-0.283614	0.049029	-0.287089	-0.517592	-0.409054	-0.688369	0.344144	-0.0139526	-0.373563	0.41844	-0.700167	0.0308264	-0.0886296	0.268154	-0.38254	0.156971	!KRFRIGPATA	-0.55233	-0.597444	-0.673361	-0.974526	-0.647988	-0.436569	-0.645127	-0.575952	-0.812597	-0.0855314	-0.483129
!AAPLGIFYLI	0.583711	1.67974	0.95398	0.850249	1.57135	2.28966	1.54684	1.76378	0.783345	0.349429	1.85806	0.734634	1.73782	1.31148	1.54866	0.76372	1.14676	1.90849	!SPAYNFQDMA	0.0241351	0.375758	-0.39316	0.0955261	0.371728	-0.453769	-0.371002	-0.453184	-0.608328	-0.358074	-0.379808	0.131505	-0.450386	-0.0373118	-0.282593	-0.4025	0.175291	-0.261412	!RIRYHPPPGW	-0.883725	-0.878887	-1.11025	-1.25621	-1.0008	-0.778147	-1.17648	-1.02676	-1.11211	-1.10792	-0.81492
!AAPMNVVGMI	2.09974	1.30976	1.77506	1.13655	1.90905	0.138573	0.597912	0.550493	0.351308	1.02496	2.58191	1.26692	0.534491	0.960367	2.05451	0.998828	2.70194	2.17722	!PVLASLFNSG	-0.498002	-0.38713	-0.305573	-0.505769	-0.471531	-0.216466	-0.0815967	-0.120204	0.140227	-0.727667	-0.469209	-0.31845	-0.136695	0.171577	-0.183497	-0.0615129	-0.247176	-0.102716	!LTRITLVPVR	-0.510978	-0.3641	-0.106989	-0.0409042	-0.308665	-0.536556	-0.524535	-0.472399	0.0933044	0.42841	-0.157479
!AAPRSSMSNG	-0.401903	-0.464718	-0.811632	-0.919248	0.4029	-0.314511	-0.708128	-0.476638	-0.777642	-0.724154	0.0491467	-0.710931	-0.384451	-0.430833	-0.330296	-1.26842	-0.430585	-0.165472	!SVSYPLYATQ	0.263954	-0.138469	-0.0512258	-0.0628534	0.0907139	-0.256508	-0.223339	-0.168301	-0.667722	-0.590069	-0.148502	-0.274739	-0.249942	-0.265272	-0.492221	-0.210381	0.51763	-0.339133	!RMWQLPAIRI	-0.306808	-0.0893078	-0.13115	0.236527	-0.344461	-0.164179	0.143976	0.121262	-0.211033	1.08655	-0.239166
!AARAKKIFGW	-0.821473	-0.458317	-0.595222	-0.66674	-0.927402	-0.655578	-0.837097	-0.884828	0.0371402	0.570156	-0.645703	-0.144791	-0.874605	-0.330456	-0.0900932	-0.506203	-1.03347	-0.226524	!RLPASLRDSY	0.953479	0.124838	0.610087	0.431174	0.773924	0.349928	0.658293	0.496703	0.592027	-0.450239	0.157822	0.644532	0.545048	0.231627	0.248345	0.343795	0.412296	-0.239499	!QLFIPPPRRL	-0.396315	-0.188616	-0.480903	-0.250275	-0.57785	-0.339806	-0.645069	-0.420516	-0.483823	-0.207622	-0.408386
!AARARRFSGL	-0.770543	-0.772358	-0.79737	-1.21715	-0.912592	-0.586146	-1.05002	-1.00117	-0.556417	-0.178633	-0.477251	-0.720684	-0.905237	-0.528176	-0.258424	-1.09663	-0.76953	-0.526369	!TSHAWLTASG	-0.521706	-0.769294	-0.700648	-1.01673	-0.698944	-0.651532	-0.292688	-0.525819	-0.942942	-0.365265	-0.666149	-0.633609	-0.585766	-0.65735	-1.06466	-0.595097	-0.669309	-0.612398	!VLLVSRDVRY	-0.569546	-0.503849	-0.571951	-0.711854	-0.705671	-0.514467	-0.746324	-0.736934	-0.285951	0.0109663	-0.606187
!AARFKKFATE	-0.653065	-0.384744	-0.549065	-0.549792	-0.762877	-0.659807	-0.961453	-0.986819	-0.156166	0.445911	-0.466166	-0.208736	-0.936325	-0.405631	-0.0428117	-0.653908	-0.798303	-0.0995079	!APPHSMKMGG	0.829085	0.943607	0.369289	0.551115	0.695228	0.423253	0.404288	0.673822	0.913451	-0.0920037	0.727824	0.324799	0.731352	0.457023	1.05362	0.0849658	-0.0198962	-0.019466	!FVGQETSPLA	-0.653511	-0.421527	-0.751998	-0.681639	-0.733068	-0.65769	-0.977565	-0.991293	-0.579991	-0.457961	-0.614484
!AARGARLVSE	-0.764873	-0.685894	-0.687604	-0.763298	-0.871271	-0.607398	-0.859201	-0.942084	-0.0741388	0.311327	-0.563045	0.0352429	-0.899453	-0.440096	0.148898	-0.648145	-0.839627	-0.218505	!SLPLNLWYNS	1.23551	1.12454	0.99448	0.804215	1.03221	0.453683	1.09558	0.85778	0.479521	0.0299149	0.544934	0.723483	0.74524	0.530592	0.188323	0.71995	1.37613	0.127753	!RLRVYTALRG	-0.714881	-0.557042	-0.55896	-0.52612	-0.947713	-0.598411	-0.720263	-0.719212	-0.707603	0.178118	-0.713512
!AARKRRQSEG	-0.858037	-0.966298	-0.915574	-1.23638	-1.23686	-0.686642	-1.14155	-1.10716	-0.555427	-0.160963	-0.758773	-0.885247	-0.988264	-0.573788	-0.470035	-1.22954	-0.931923	-0.893296	!PIPVQLMTAG	0.547987	1.66188	0.964905	0.836822	1.62828	-0.220035	0.379412	0.149813	2.05743	-0.0124088	1.39167	1.06096	0.196648	1.76973	1.54591	0.97347	1.33504	1.16761	!NAGASGKWRA	-0.849103	-0.880062	-1.03061	-1.15403	-1.11815	-0.655793	-1.00737	-0.944668	-0.567385	-0.332372	-0.867822
!AARLPRGAEA	-0.633233	-0.631384	-0.712138	-0.876383	-0.701913	-0.651887	-0.91425	-0.984699	-0.481299	-0.0379424	-0.439604	-0.471997	-0.918026	-0.626431	-0.00171773	-0.983129	-0.77489	-0.472619	!SPAYSLAVGY	-0.190541	-0.223291	-0.365351	-0.394027	-0.252912	-0.412038	-0.491265	-0.448593	-0.386335	-0.780224	-0.518843	-0.132728	-0.46144	-0.203497	-0.522576	-0.296548	-0.145537	-0.432338	!GQPHWQNPRK	-0.773186	-0.599718	-1.03294	-0.614028	-0.498365	-0.672102	-0.577054	-0.669565	-0.398688	-0.0304493	-0.361895
!AARMKRKVGA	-0.753288	-0.627092	-0.544711	-0.724168	-1.05173	-0.570753	-0.790425	-0.813465	-0.00296482	0.809079	-0.585011	-0.0886249	-0.789694	-0.345089	0.24773	-0.638712	-0.921288	-0.276132	!DPAQSLLDGH	0.396594	0.00871418	0.0855492	0.0366822	0.0596997	-0.289633	0.0952186	-0.133902	0.182291	-0.743615	-0.689637	0.278555	-0.186702	0.304749	-0.40797	0.197504	0.031032	-0.675236	!LGGWSMGHAL	-0.419652	-0.412625	-0.67347	-0.701458	-0.584992	-0.660875	-0.887799	-0.869431	-0.832494	-0.358134	-0.524332
!AARPGFGLSP	-0.652375	-0.292013	-0.720891	-0.697114	-0.0676375	-0.40794	-0.70916	-0.691283	-0.616367	-0.448671	-0.174966	-0.648914	-0.660757	-0.558775	-0.136988	-0.819824	-0.592583	-0.376044	!SPAENLMDRF	1.14883	0.427047	0.739374	0.585525	0.34652	0.157221	0.850354	0.532068	0.919426	0.0229783	-0.4383	0.868026	0.432619	1.11039	0.0784807	0.62234	0.241653	-0.249332	!KRLGAARLNV	-0.235571	-0.00515915	0.0684289	0.573855	-0.336673	-0.0403896	0.24274	0.115532	0.868606	1.05916	-0.0601699
!AARPRRRYYP	-0.807852	-0.576588	-0.747636	-0.819648	-0.649047	-0.588897	-0.9349	-0.91004	-0.323773	-0.0724578	-0.407182	-0.511368	-0.793118	-0.554265	-0.0835034	-1.02919	-0.689772	-0.71072	!MSPATLVNET	-0.263753	-0.198238	-0.314302	-0.122285	-0.265634	-0.60829	-0.562839	-0.6232	-0.0931631	-0.611934	-0.365562	-0.323827	-0.63991	0.0127	-0.183949	-0.0126561	0.121424	-0.18533	!YGRHASKLPT	-0.629505	-0.380104	-0.608847	-0.349458	-0.545549	-0.427381	-0.542565	-0.500056	-0.477055	0.177523	-0.497075
!AARRARVVWC	-1.06921	-1.27677	-1.18667	-1.82817	-1.39279	-0.854477	-1.45105	-1.31755	-0.914675	-0.883524	-1.06839	-1.25441	-1.16165	-0.902378	-1.1179	-1.98958	-1.18895	-1.39863	!AGNNPLSLRY	0.0366048	0.191848	0.32951	0.882245	-0.0914145	0.066128	0.452442	0.268464	0.708911	0.738995	0.00137526	0.567436	0.236692	0.326128	0.705199	1.03767	0.135876	0.177846	!QVISGWRGWR	-0.931335	-0.986261	-1.03554	-0.895181	-0.353127	-0.536304	-0.57027	-0.574243	-0.656006	-0.136741	-0.196024
!AARRLRDQEA	-0.681484	-0.680305	-0.714411	-0.918639	-1.06984	-0.656654	-0.899905	-0.930371	-0.393297	-0.0470669	-0.785698	-0.520389	-0.901477	-0.472315	-0.333381	-0.822511	-0.944585	-0.520072	!SPALALQDIY	0.877442	0.580447	0.745242	0.359004	0.635738	-0.0639062	0.431149	0.203045	0.515743	-0.322405	-0.337007	0.932337	0.0879579	0.974856	0.0640481	0.444366	0.420954	0.023302	!HGNAGLLLIP	-0.691196	-0.50558	-0.446469	-0.0753445	-0.476225	0.249971	0.342269	0.158516	0.252818	-0.00646856	-0.430628
!AARRRRHPDE	-0.834917	-0.841228	-0.940599	-1.25065	-1.16911	-0.653948	-1.18157	-1.10899	-0.554616	-0.444536	-0.736895	-0.960795	-0.959681	-0.595928	-0.508759	-1.43009	-0.975248	-0.965749	!LLAWGLYSWA	1.54454	1.12719	1.28764	0.873931	1.21742	1.69184	1.43906	1.3333	0.261467	-0.221823	1.11925	0.889766	1.22438	0.524134	0.0493084	0.613654	1.27688	0.795255	!VENFRLPGFM	-0.563997	-0.575591	-0.5075	-0.396575	-0.686002	-0.73032	-0.762427	-0.890435	-0.501046	0.0083122	-0.441952
!AARRRRSLPG	-0.908166	-0.916724	-0.951347	-1.35574	-1.11283	-0.667344	-1.17866	-1.05136	-0.725366	-0.520292	-0.687303	-1.10692	-0.90802	-0.663777	-0.556828	-1.3175	-0.98999	-1.01157	!SPVRMLQATY	-0.264649	-0.334657	-0.206548	-0.304217	0.204655	0.123473	0.234838	0.216607	-0.300314	-0.0514955	0.0119697	0.0891012	0.175923	-0.0470887	-0.166812	0.154971	-0.175495	0.213119	!LWSSVCNPYI	-0.534713	-0.490119	-0.745915	-0.755152	-0.688369	-0.522324	-0.810869	-0.757038	-0.705029	-0.676962	-0.714842
!AARRRRSVQL	-0.757795	-0.754535	-0.729247	-1.04827	-0.947793	-0.539472	-0.928768	-0.8645	-0.505076	0.0806396	-0.465841	-0.734235	-0.791249	-0.525562	-0.103686	-1.0291	-0.795559	-0.500127	!LPVLSLIVLG	0.27794	0.391492	0.523728	-0.0303852	0.356681	-0.274599	-0.0707937	-0.0680944	0.53918	-0.762602	-0.153503	0.374563	-0.14556	0.715671	0.0227798	0.156398	0.569448	0.059971	!HDAWRSIPAM	-0.577792	-0.363286	-0.696699	-0.473001	-0.40744	-0.563315	-0.817715	-0.77496	-0.596342	-0.0197816	-0.419235
!AARVARFVTH	-0.70471	-0.574095	-0.621942	-0.884966	-0.702352	-0.596277	-0.951895	-0.888617	-0.287725	0.183433	-0.43439	-0.324033	-0.827421	-0.553635	0.0491889	-0.985283	-0.817977	-0.214101	!PVPNSLTASG	1.56713	0.552528	1.03215	0.543051	1.07287	0.204386	0.413949	0.408323	0.675676	-0.884817	1.08733	0.7748	0.407899	0.620302	0.578681	0.398158	1.55152	0.233302	!YVKYHWWSQV	-0.976141	-0.863153	-1.16931	-1.17525	-0.806197	-0.88206	-1.12141	-1.10668	-1.33108	-0.785509	-0.896231
!AARVPRTVLP	-0.577911	-0.405092	-0.518449	-0.441132	-0.198157	-0.477603	-0.604899	-0.707846	-0.127514	0.20314	-0.142393	-0.192406	-0.615031	-0.350324	0.426143	-0.576123	-0.570656	-0.139201	!SAWASIAAEF	-0.462279	-0.3877	-0.586489	-0.738603	-0.486091	-0.438054	-0.508435	-0.530004	-0.644876	-0.132809	-0.610443	-0.321517	-0.572572	-0.254437	-0.311505	-0.638043	-0.645962	-0.0265773	!ITQAKFYMMQ	-0.61355	-0.0118719	-0.299348	-0.152685	-0.735313	-0.516154	-0.512114	-0.590719	-0.0603325	0.760463	-0.506748
!AATRLKGIVP	-0.646453	-0.532881	-0.609752	-0.644911	-0.488638	-0.584007	-0.664843	-0.707196	-0.348919	0.180024	-0.439178	-0.410083	-0.713977	-0.473291	-0.165299	-0.427575	-0.702286	-0.132266	!ISAIPLWYAI	-0.0667499	0.283357	-0.0907101	0.0506158	0.166704	-0.311739	-0.292992	-0.326049	-0.210508	-0.44381	-0.25427	0.141245	-0.373231	-0.0209412	-0.231979	-0.0185472	0.259263	-0.215205	!LFTGMGDVYY	-0.652807	-0.585829	-0.754893	-0.884392	-0.769867	-0.743856	-0.936926	-1.0292	-0.654472	-0.330442	-0.888574
!AAVLRELRCV	-0.966123	-0.660445	-0.880301	-0.815024	-1.00082	-0.870063	-1.33211	-1.24209	-0.334475	-0.343185	-0.916632	-0.522461	-1.15597	-0.580284	-0.662842	-0.705039	-0.966855	-0.905182	!RAPAYLKYRQ	-0.24886	0.492699	0.283204	0.910196	0.332567	0.0154965	0.681493	0.428867	1.25304	0.811165	0.295215	1.04886	0.354108	0.580946	0.925393	0.936964	0.318821	0.0475474	!VSKCLHFARA	-0.821575	-1.06931	-1.03177	-1.18818	-0.975204	-0.773288	-1.04584	-0.986123	-1.05819	-0.667293	-0.893512
!AAVRGMHGTT	-0.5299	-0.743159	-0.778359	-1.15144	0.443549	0.0678809	-0.245626	-0.169087	-1.0119	-0.154036	0.355614	-0.8264	-0.124827	-1.00418	-0.323929	-1.15506	-0.801145	0.306176	!LPLNSLHDMG	0.239232	-0.203458	-0.0587556	0.00791433	0.111138	-0.42372	-0.125999	-0.29555	-0.0871183	-0.545831	-0.392526	0.0482561	-0.316358	-0.143392	-0.405001	0.130252	0.0899076	-0.366827	!SFCDRHLPTR	-0.806609	-0.946365	-0.989071	-1.22472	-1.19667	-0.650189	-1.07288	-1.00264	-0.833307	-0.87671	-0.889617
!AAWASIAKWR	-0.686274	-0.500515	-0.651934	-0.596744	-0.821245	-0.300023	-0.536902	-0.309497	-0.519258	0.462447	-0.578727	-0.630421	-0.401186	-0.147326	-0.040953	-0.484599	-0.947053	-0.248016	!SAFRGLRSES	-0.537084	-0.643694	-0.68868	-0.677922	0.0152401	0.568901	0.429545	0.513463	-0.701015	-0.161009	-0.122537	-0.391379	0.424914	-0.467749	-0.437991	-0.562038	-0.727839	0.112641	!IFAIHLRRIL	-0.350256	0.0417177	-0.239689	0.101704	-0.477287	0.0557687	0.13779	0.261197	-0.270975	0.195173	-0.363845
!AAWASIHLQL	-0.672453	-0.317907	-0.579936	-0.532761	-0.861958	-0.461033	-0.531891	-0.466598	-0.747832	-0.0225043	-0.696929	-0.609745	-0.522003	-0.257387	-0.374824	-0.255544	-0.773396	-0.270644	!PPAQDLKGQS	0.503161	0.174137	0.17472	0.343154	0.34272	-0.578918	-0.0894085	-0.298266	0.512664	-0.198469	0.428608	0.470098	-0.265553	0.312145	0.081341	0.604766	0.667261	-0.0844456	!GSARSSHLPI	-0.572608	-0.473372	-0.719931	-0.780856	-0.578865	-0.44004	-0.737679	-0.579009	-0.526365	-0.55935	-0.562345
!AAWASIHRTT	-0.538371	-0.319772	-0.610258	-0.467878	-0.79985	-0.348398	-0.744771	-0.418837	-0.661408	0.227865	-0.537484	-0.829454	-0.434937	-0.0710101	-0.0262915	-0.434263	-0.786714	-0.231132	!RLPVAYDMAY	0.187614	0.825439	0.199826	0.686435	0.568822	-0.378107	-0.0619651	-0.344928	0.114833	0.170114	-0.0708783	0.548842	-0.261049	-0.0443406	0.485796	0.0695283	0.458336	0.340618	!LGLASANIPY	-0.335867	-0.149955	-0.340927	-0.151394	-0.00666112	-0.436437	-0.250271	-0.348661	0.139952	0.163736	-0.276815
!AAWASIMRQW	-0.618307	-0.290958	-0.606371	-0.388293	-0.770899	-0.283407	-0.409974	-0.200957	-0.498571	0.54588	-0.576012	-0.710048	-0.298535	-0.031043	0.0263686	-0.271549	-0.908864	-0.119836	!QPGFALTDWK	0.261162	0.0832886	0.143442	0.553902	0.165657	-0.541541	-0.366906	-0.507327	-0.0473702	0.0712915	-0.498966	0.615399	-0.640415	-0.0240101	-0.066743	0.492385	-0.276507	-0.188375	!QALMNRIFLW	-0.425756	0.0937955	-0.0483812	0.14555	-0.192587	-0.298123	0.0292385	-0.142473	0.491048	1.05594	-0.148621
!AAWASIRGTA	-0.238694	-0.701467	-0.413004	-0.536336	-0.194377	-0.0933147	0.0464046	0.0863752	-0.978371	0.327095	-0.186382	-0.512901	0.0175838	-0.22529	0.0860402	-0.311016	-0.293941	0.151138	!EVSANLTMGF	-0.228087	-0.302593	0.0488278	-0.0992209	-1.01545	-0.2375	0.470051	0.131424	0.472026	0.144486	-0.859034	0.0772329	-0.015353	0.500865	-0.213316	0.475284	-0.0884639	-0.0163272	!GVNLVLRLVR	-0.352336	0.133861	0.49463	0.965969	-0.542209	-0.276181	0.339913	0.218537	0.974323	1.32588	-0.240039
!AAWASISGPT	-0.253302	-0.408472	-0.519016	-0.639389	-0.116067	-0.336119	-0.45363	-0.37385	-0.819476	-0.134519	-0.254187	-0.634342	-0.405308	-0.228092	-0.091102	-0.549127	-0.381497	0.0456485	!GAVLGLITAS	0.21364	0.423118	0.630803	0.343663	1.18199	0.83648	1.0208	0.80242	0.941557	-0.167666	0.575215	0.846994	0.66221	0.898354	0.353344	0.810939	0.243375	1.15921	!RKSQHGSYLP	-0.659424	-0.663275	-0.825857	-0.890526	-0.760112	-0.598392	-0.757897	-0.733128	-0.687093	-0.434849	-0.693276
!AAWASISRTG	-0.604106	-0.487152	-0.687943	-0.720167	-0.901169	-0.416162	-0.764816	-0.479116	-0.755308	0.0143679	-0.671236	-0.925744	-0.499168	-0.113497	-0.126664	-0.52433	-0.885297	-0.30669	!AGAWGLNASS	1.74951	0.787709	1.28153	0.84337	1.1014	0.984267	1.26676	1.03526	0.568939	0.0452354	1.10196	1.27263	0.906699	0.792474	0.470398	0.854305	0.986233	0.851575	!TLWPTVTGQL	-0.688873	-0.819162	-0.813766	-0.835018	-0.552994	-0.704331	-1.00674	-1.01026	-1.1247	-0.180258	-0.485079
!AAWASITASG	-0.18313	-0.32511	-0.269372	-0.541582	-0.213947	-0.202662	-0.160451	-0.135565	-0.719463	0.033682	-0.455272	0.121598	-0.15874	0.0526685	0.00517182	-0.185583	-0.339782	0.275817	!VFAISMYNVI	-0.197151	-0.0831828	-0.267095	-0.412423	-0.113551	-0.399599	-0.433689	-0.375012	-0.497909	-0.268458	-0.335279	-0.276055	-0.392512	-0.262488	-0.104891	-0.352784	-0.129619	0.308776	!ALHTAYLLAG	-0.54375	-0.0618988	-0.324947	0.0939394	-0.59191	-0.641331	-0.649313	-0.741828	-0.556599	-0.0580319	-0.657286
!AAWASITGER	-0.406712	-0.71428	-0.516088	-0.560026	-0.422951	-0.23039	-0.261398	-0.198572	-0.831504	0.170446	-0.412244	-0.433171	-0.26607	-0.199992	-0.0934881	-0.310782	-0.520349	-0.00251963	!DVAWNLYYGG	1.02848	0.980505	0.99896	0.774373	0.37629	-0.0600311	0.844059	0.405615	0.237657	0.030924	-0.151092	0.946604	0.212897	0.341566	-0.23916	0.641887	0.877937	-0.297859	!LWDWVLKHQA	-0.589412	-0.520858	-0.644006	-0.326958	-0.84694	-0.721902	-0.871726	-0.959246	-0.549875	-0.0168752	-0.714528
!AAWASIVVHA	-0.674235	-0.635504	-0.717224	-0.971293	-0.785927	-0.49624	-0.696398	-0.610954	-0.75949	-0.165249	-0.842191	-0.451878	-0.638988	-0.368968	-0.561818	-0.763537	-0.885466	-0.272857	!PPVLALKDSS	0.91968	0.833763	1.06129	0.700941	0.962121	-0.274583	0.0749242	-0.0436845	0.85391	-0.198286	0.0206866	1.26579	-0.168567	1.1901	0.428196	0.772582	0.237	0.130198	!ALAHGHFAEQ	-0.568597	-0.381293	-0.946798	-0.608048	-0.568403	-0.223083	-0.450257	-0.464924	-0.468226	-0.521735	-0.520432
!AAWASIYNEK	-0.564739	-0.432695	-0.554673	-0.418147	-0.509211	-0.326986	-0.205521	-0.244731	-0.603027	0.290816	-0.460796	-0.390866	-0.30116	-0.160249	-0.153967	-0.497271	-0.526572	0.0453157	!AVARSLTASG	0.343894	-0.174331	0.0477875	0.0314665	0.788505	0.443548	0.351873	0.559695	-0.263741	-0.318212	0.238782	0.628527	0.542625	-0.0982853	-0.119754	0.273438	0.0773268	0.494879	!YYLGQMYASI	-0.239156	0.1734	-0.149012	0.181679	0.13034	-0.280464	-0.198012	-0.384444	0.210639	0.347847	-0.0396432
!AAWHNMRKIG	-0.402538	-0.491881	-0.665299	-0.238072	-0.761177	-0.15916	-0.257231	0.0486489	-0.42351	0.905758	-0.447546	-0.67356	-0.0595883	-0.368747	-0.00579987	-0.413143	-0.894691	-0.387775	!YGPHPLSDHY	0.456577	0.077455	-0.0419338	0.10728	0.416448	-0.215321	-0.144399	-0.331724	-0.42418	-1.04885	-0.211024	-0.167988	-0.303357	-0.358067	-0.583445	-0.142433	-0.044708	-0.758224	!HRHRNLPIRL	-0.629167	-0.613221	-0.552251	0.0114408	-0.580231	0.0114877	0.096268	0.191029	-0.289563	0.683629	-0.305182
!ACALFLMKAA	-0.0568451	0.901088	0.268195	0.529749	-0.336865	-0.031914	-0.0278851	0.0934686	0.445141	0.181031	-0.472661	0.131033	0.00771813	1.14128	0.465234	0.537465	-0.050612	0.11895	!SAVSFLQSWG	-0.523516	-0.635594	-0.533773	-0.703954	-0.648543	-0.600308	-0.800195	-0.770701	-0.547275	-0.976528	-0.550042	-0.446218	-0.75723	-0.266869	-0.668245	-0.339795	-0.148486	-0.504556	!LTWAHKTYYV	-0.916485	-0.853466	-0.955271	-1.09893	-1.14244	-0.7653	-0.783971	-0.903038	-0.838182	-0.185382	-1.03776
!ACAQELTRHI	-0.35314	0.827843	0.0446064	0.730059	-0.443022	-0.453881	-0.713047	-0.503893	1.00761	0.156652	-0.39648	0.135151	-0.453133	1.10416	0.554275	0.593748	-0.0831273	-0.322664	!SVAWSLIYAH	-0.404997	-0.294151	-0.535119	-0.763418	-0.739899	-0.497044	-0.811269	-0.61454	-0.857683	-1.42437	-0.7347	-0.709363	-0.619035	-0.35855	-1.15098	-0.659041	-0.347162	-1.22976	!IYHEWHRARV	-0.920841	-0.966824	-1.1169	-1.2565	-1.2165	-0.747067	-1.02753	-1.01478	-1.01575	-0.622965	-0.899868
!ACIWSLAGGI	-0.41085	-0.601789	-0.473391	-0.498658	-0.486453	-0.675318	-0.883385	-0.890687	-0.808351	-0.873523	-0.51621	-0.761721	-0.878581	-0.748495	-0.699466	-0.331982	-0.407252	-0.764184	!SPAYNLRTGS	1.72144	0.987949	1.33171	1.04155	1.12663	0.594426	1.25493	1.10647	0.858075	0.178272	0.717824	1.42173	0.981456	1.07787	0.386588	0.990492	1.17039	0.251778	!ILLSHGLITH	-0.586694	-0.6287	-0.724787	-0.900644	-0.834369	-0.445896	-0.626543	-0.613108	-0.680256	-0.654887	-0.708522
!ACIWSLAKGQ	-0.480979	-0.294801	-0.368079	-0.110693	-0.738488	-0.48211	-0.852809	-0.636282	-0.241683	-0.495418	-0.61434	-0.674422	-0.657015	-0.237135	-0.382947	-0.10936	-0.725251	-0.794099	!SPARSLQDMW	-0.124875	-0.179918	-0.362263	-0.235608	0.207378	-0.186292	-0.0743431	-0.0694435	-0.205508	-0.369199	-0.335449	-0.0184911	-0.107478	-0.0431621	-0.390093	-0.127465	-0.433698	-0.237342	!MWQVWSRYYL	-0.847385	-0.423443	-0.78766	-0.62808	-0.640511	-0.677634	-0.730484	-0.777915	-0.667329	-0.0596731	-0.685562
!ACIWSLFRVG	-0.577626	-0.106438	-0.420751	-0.152015	-0.669817	-0.560153	-1.09439	-0.789529	-0.426452	-0.804896	-0.587719	-0.930935	-0.777446	-0.238683	-0.50238	-0.19756	-0.67713	-0.88361	!VLLLNFQDPA	-0.202981	0.214399	-0.230855	0.368727	0.4493	-0.486765	-0.213702	-0.489624	-0.0349619	-0.0138142	-0.384661	0.569131	-0.488795	0.0701158	-0.125217	0.195743	0.130877	0.0516917	!AIFLFPLVYN	-0.525547	-0.198626	-0.517678	-0.455157	-0.691433	-0.520974	-0.791238	-0.697572	-0.81056	-0.384784	-0.72306
!ACIWSLHYMR	-0.563058	-0.359738	-0.409225	-0.354434	-0.575096	-0.529825	-0.817277	-0.668162	-0.514629	-0.865873	-0.477514	-0.570377	-0.665898	-0.502584	-0.848748	-0.294425	-0.432242	-1.1225	!AFARSLQAKY	0.313197	-0.0996833	0.177322	0.249655	0.624951	1.04441	0.946438	1.15867	0.194882	0.418078	0.329475	0.607438	1.12648	0.213328	0.160574	0.244461	-0.118594	0.666968	!IPVLNILLHM	-0.202018	0.71381	0.251245	0.278	-0.132829	-0.164899	0.0865776	0.0664468	0.00581577	0.171411	-0.247852
!ACIWSLIKWW	-0.743315	-0.460073	-0.637914	-0.426277	-0.819899	-0.613009	-0.989928	-0.8163	-0.440424	-0.664569	-0.776498	-0.806431	-0.826316	-0.389097	-0.772635	-0.408417	-0.826077	-1.05882	!ISPLMMQYLW	0.644529	1.66033	0.876763	0.595011	0.811986	0.271977	0.778957	0.606012	1.06733	0.423709	0.351142	0.819847	0.464186	1.26811	1.01486	0.562591	1.07245	0.671097	!KLNSKWVAHL	-0.716503	-0.56169	-0.761087	-0.571388	-0.59272	-0.633137	-0.654357	-0.684927	-0.417432	0.225328	-0.572024
!ACIWSLRKEY	-0.507668	-0.125943	-0.306035	0.198074	-0.586419	-0.437925	-0.665158	-0.50404	-0.0217061	-0.126764	-0.509698	-0.362543	-0.545666	-0.144268	-0.158804	0.0854605	-0.706849	-0.597337	!LAVWGIYDRS	0.88662	0.941065	0.836869	0.970061	1.38739	0.810795	0.801086	0.736555	-0.444562	0.331121	0.834624	0.689325	0.592269	0.237204	0.628719	0.692323	0.170225	0.672388	!EKSRQRGKRV	-0.740296	-0.765718	-0.775856	-0.935775	-1.06578	-0.45744	-0.74975	-0.687512	-0.348855	0.186518	-0.619936
!ACIWSLTASG	0.740681	0.360102	0.703008	0.389917	0.358588	-0.420334	-0.301892	-0.324037	-0.0468149	-0.686092	0.157477	0.358104	-0.392898	-0.0119397	-0.024065	0.339405	0.583553	-0.328673	!SPALPMWYGV	0.674991	1.5802	0.570166	0.795368	1.18022	0.150961	0.476066	0.345585	0.581094	0.274719	0.407726	1.30135	0.289142	0.599951	0.888412	0.532422	0.798804	0.52528	!NIARALNWDL	-0.235805	-0.164011	-0.189146	0.348104	0.145679	-0.116531	0.226007	0.0694785	0.0296556	0.482157	-0.202405
!ACIWSLTGKG	0.226057	-0.220889	0.21712	0.195604	0.0214125	-0.433853	-0.410561	-0.415	-0.359722	-0.525114	-0.0471372	-0.294396	-0.471072	-0.362096	-0.255162	0.269188	0.0707184	-0.508162	!PVLSALYDQY	0.217002	0.189304	0.312376	0.502684	0.505006	-0.350363	0.0119483	-0.161997	0.543644	-0.34425	-0.199865	0.721535	-0.282827	0.333482	-0.050924	0.456224	0.221574	0.252471	!AKQIGEPRRW	-0.751117	-0.434504	-0.775494	-0.56795	-0.75855	-0.602994	-0.873135	-0.758716	-0.265431	0.243211	-0.540356
!ACIWSLTRQY	-0.3629	0.0610815	-0.137918	0.228867	-0.459258	-0.490975	-0.797931	-0.578605	-0.0847673	-0.389676	-0.426788	-0.602319	-0.599139	0.0525891	-0.193221	0.121711	-0.541304	-0.656341	!SLPRYLMVHK	-0.107036	-0.312787	-0.294829	-0.149013	0.371208	0.43164	0.466141	0.50969	-0.275631	-0.113527	0.00730858	-0.167471	0.430984	-0.259994	-0.50102	-0.141453	-0.0970985	-0.238743	!AQPPYARSMK	0.62758	0.383322	0.248516	0.613177	1.60255	0.486468	0.282843	0.456821	0.209807	0.324781	1.71525
!ACIWSLVSQR	0.34382	0.0233825	0.388028	0.329552	0.234362	-0.251237	-0.219091	-0.153862	0.00786122	-0.501664	0.120136	0.0440126	-0.259162	0.0231171	-0.0870172	0.241909	0.144949	-0.472713	!FAARSLSAVW	0.331767	0.234815	0.158832	0.221865	1.01257	0.369814	0.526092	0.550786	0.000204462	0.191085	0.474329	0.693105	0.482098	0.0401975	0.0520562	0.328652	0.00740717	0.931354	!SDLNRDGLQV	-0.620832	-0.590554	-0.695595	-0.672289	-0.843839	-0.59039	-0.672984	-0.737455	-0.357332	-0.154929	-0.680614
!ACIWSLYYSS	-0.449264	-0.104701	-0.328143	-0.201813	-0.370649	-0.515613	-0.752189	-0.678751	-0.442659	-0.908704	-0.561342	-0.26588	-0.676783	-0.399667	-0.756018	-0.283228	-0.167007	-0.791063	!SGPSTLKSTA	0.010839	-0.455657	-0.342112	-0.291081	0.300793	-0.647211	-0.776837	-0.720598	-0.100024	-0.82445	0.347825	-0.157832	-0.717452	-0.268117	-0.193301	-0.218087	0.335289	-0.197076	!QFYVMWNWTY	-0.795479	-0.434845	-0.764295	-0.712489	-0.717718	-0.700004	-0.822207	-0.869063	-0.746861	-0.116586	-0.797829
!ACLMALTSNV	0.513668	0.330842	0.949563	0.662145	0.66753	0.125745	0.444334	0.324302	1.1497	-0.111822	0.419541	1.1738	0.259845	1.29072	0.590987	0.753194	1.16722	0.67663	!ALPASLWDGT	1.57932	1.06506	1.23448	0.84638	1.30707	-0.0801307	0.649108	0.271581	0.794457	-0.372477	0.387984	1.04534	0.22916	0.656595	0.6318	0.696034	1.10522	0.258378	!VAGLWIGVLV	-0.404611	0.0918016	-0.302836	-0.307354	-0.0226339	-0.52592	-0.17515	-0.388003	-0.734109	0.414845	-0.250825
!ACLMMFIYWY	-0.827049	-0.305605	-0.698862	-0.753144	-0.863912	-0.644479	-1.04559	-1.00007	-0.569916	-0.705738	-0.964873	-0.422946	-0.968996	-0.31985	-0.919297	-0.648927	-0.434146	-0.758945	!SPAYSLRTWG	0.333235	0.261804	0.130771	0.27785	0.488532	0.133031	0.299704	0.404391	0.368087	-0.58081	0.00522563	0.438693	0.310627	0.605125	-0.111408	0.209554	0.154105	-0.281567	!GRLARHAAAV	-0.702491	-0.908521	-0.799366	-1.11458	-0.961927	-0.611179	-0.806588	-0.850517	-0.471752	0.0162623	-0.604229
!ACMHPNERMP	-0.733998	-0.620716	-0.94364	-0.609972	-0.899202	-0.673076	-1.04891	-0.89746	-0.457387	-0.3135	-0.735055	-0.824344	-0.779973	-0.370046	-0.424475	-0.877356	-0.899059	-0.907507	!MSPLSWRLNH	-0.377612	0.215913	-0.525276	0.0538614	0.11005	-0.192688	-0.0474616	0.0180278	-0.393345	-0.349844	-0.281531	-0.452302	-0.0318342	-0.137025	-0.322905	-0.279066	-0.102202	-0.673367	!SVRNIYLLLY	-0.774947	-0.573933	-0.637749	-0.676717	-1.06811	-0.54585	-0.713313	-0.659254	-0.774239	-0.437632	-0.828072
!ACPLSLYKRV	0.395994	1.00501	0.404713	0.710299	0.628196	0.51919	0.149937	0.626267	0.781745	-0.0292708	0.352941	0.00807161	0.531885	0.915662	0.658717	0.373861	0.157534	0.0606077	!SPAQDLFSWH	-0.346394	-0.327148	-0.579913	-0.602352	-0.354051	-0.498611	-0.531626	-0.582414	-0.372654	-0.893329	-0.527562	-0.411862	-0.582721	-0.314517	-0.949811	-0.365766	-0.237098	-0.669322	!GKRAPMIHML	-0.0676941	-0.0681634	-0.166425	-0.217927	0.0685394	-0.174449	-0.0343929	-0.0894862	0.0899915	0.652593	0.0680504
!ACPVPLELLA	0.891452	2.02307	1.53526	1.66503	1.09466	0.852665	1.21732	0.942209	2.15502	0.261381	0.502047	1.30912	0.982385	2.25086	1.69416	1.32373	1.32865	0.744042	!SPVLSLRNSH	-0.189068	-0.34718	-0.334039	-0.398437	-0.14547	-0.263191	-0.291398	-0.172772	-0.376183	-0.888706	-0.291022	-0.546333	-0.172289	-0.0310622	-0.534399	-0.163532	-0.195031	-0.600749	!LKYFDKPRLY	-0.679532	-0.308365	-0.679966	-0.459764	-0.79101	-0.615582	-0.765044	-0.746202	-0.411846	0.185327	-0.636656
!ACQPRVFRGF	-0.940054	-0.908763	-1.03368	-1.2013	-1.1655	-0.778663	-1.44224	-1.2101	-0.886794	-0.546204	-0.84782	-1.22086	-1.10246	-0.739377	-0.656064	-1.283	-0.963729	-0.977757	!LPPESLWDKQ	1.2898	0.817201	0.806018	0.732932	1.04763	-0.229497	0.465583	0.084164	0.620597	-0.348744	0.15893	0.531751	-0.00745962	0.45139	0.286879	0.45261	0.696869	-0.213394	!KRQSYVSRKF	-0.729746	-0.651158	-0.74557	-0.749525	-1.12045	-0.606916	-1.00082	-0.776194	-0.67306	0.0191984	-0.714529
!ACRVMEARTH	-0.93454	-0.981361	-1.04403	-1.40382	-1.38492	-0.850142	-1.42185	-1.25369	-0.78861	-0.657188	-1.04204	-1.13792	-1.12992	-0.705908	-0.79428	-1.41025	-1.10625	-1.07012	!AHGAALTASG	-0.231848	-0.518425	-0.17936	-0.0770114	-0.423296	-0.572372	-0.552849	-0.658103	-0.0637695	-0.270561	-0.562258	0.593413	-0.662675	-0.128033	-0.0571663	0.378191	-0.147668	-0.0986943	!AHLNSYEEPS	-0.427594	-0.188533	-0.605174	-0.096272	-0.271761	-0.52331	-0.603463	-0.657283	-0.182567	-0.386638	-0.567409
!ACVRFLQGGS	-0.739063	-0.937688	-0.7584	-0.656885	-0.437593	-0.303664	-0.216939	-0.41393	-1.02215	-0.667209	-0.568958	-0.748978	-0.363322	-0.807517	-0.776885	-0.418336	-0.434603	-0.665611	!QIAFALWGTH	1.96064	1.32331	1.65667	1.07358	1.20852	0.32251	0.802631	0.696653	0.247947	0.0407383	1.11994	0.882572	0.546441	0.708508	0.798007	0.931598	1.69031	0.853481	!TWYLLFRRVD	-0.725285	-0.347634	-0.579334	-0.236534	-0.920251	-0.636246	-0.84901	-0.768902	-0.587442	0.0869151	-0.805049
!ADAMNLTLWA	0.288986	1.06962	0.929976	0.947878	-0.0407629	0.161186	1.07313	0.6863	1.49335	0.73626	-0.303012	1.0878	0.576675	1.7635	0.388987	1.18209	0.542435	0.463727	!TALAKLYNSA	-0.622968	-0.303599	-0.0990698	-0.157747	-0.565101	-0.475081	-0.304591	-0.508277	0.595775	0.461452	-0.355056	0.375443	-0.499357	0.377276	0.137508	0.504369	-0.235598	0.210313	!MPHGTALELY	-0.516994	-0.28987	-0.567823	-0.236945	-0.544103	-0.607305	-0.849977	-0.871943	-0.232173	-0.166365	-0.591725
!ADAQMLRGIA	1.22123	0.44399	1.12339	0.825528	0.708617	0.711909	1.47451	1.22623	0.609642	0.641216	0.839193	0.842788	1.20057	1.06458	0.90635	1.14011	1.69096	0.863842	!WALSHWMSAS	-0.467654	-0.29822	-0.695	-0.443696	-0.074896	-0.391971	-0.227506	-0.330294	-0.63038	-0.260188	-0.264402	-0.566479	-0.347144	-0.593696	-0.611752	-0.817129	-0.223074	-0.333441	!LTEILLRKRQ	-0.505806	-0.0161701	0.0638354	0.515515	-0.807181	-0.384208	-0.344875	-0.270755	0.931777	0.938212	-0.485144
!ADASMARLYG	-0.403141	-0.108141	-0.23872	-0.0478466	-0.63424	-0.462918	-0.123051	-0.323364	0.276277	0.292098	-0.549748	0.454075	-0.2653	0.137722	0.188686	0.359702	-0.40038	0.0583363	!WAANSLVANT	0.715911	0.190429	0.443495	0.693321	0.586943	0.271877	0.681103	0.635206	0.361282	-0.0516072	0.213018	0.932104	0.608836	0.606051	0.19555	0.593691	0.825383	0.581142	!LLQATRRNEL	-0.666799	-0.513672	-0.58187	-0.418764	-0.84693	-0.585495	-0.5659	-0.704285	-0.162034	0.457342	-0.535742
!ADAYHLQQIV	-0.390442	-0.360101	-0.539141	-0.201956	-0.736325	-0.482786	-0.0445526	-0.283496	-0.934169	-0.346025	-0.675834	-0.657475	-0.325179	-0.405722	-0.75208	0.0453301	-0.290009	-0.394465	!PVARPLSMVF	0.679299	1.27568	1.02812	1.18712	1.17746	1.82828	1.36336	1.6374	1.06988	0.503029	1.01161	1.12425	1.65504	1.23429	1.17736	1.03013	0.492436	1.31163	!LKAREPRQYD	-0.632869	-0.200153	-0.675504	-0.0728072	-0.384539	-0.488068	-0.367635	-0.436535	-0.297217	0.606037	-0.375223
!ADGECPYALC	-0.951247	-1.03974	-1.25734	-1.49173	-1.24701	-0.898956	-1.43424	-1.36798	-1.13259	-1.40073	-1.11416	-1.221	-1.20335	-0.843517	-1.53246	-1.68709	-0.805764	-1.47931	!ALAWHLWYGF	-0.145361	0.126827	-0.352813	-0.0814863	-0.378402	-0.497752	-0.278709	-0.424654	-0.818638	-0.614577	-0.600685	-0.443456	-0.51106	-0.579958	-1.0117	-0.226453	-0.249087	-0.931285	!VANLNLGANT	0.989437	-0.174566	0.658271	0.653767	0.268145	-0.292551	0.559256	0.275941	-0.0503928	0.615136	0.087389
!ADGMCFHLFN	-0.90342	-0.655648	-1.07748	-1.13227	-1.24973	-0.770868	-1.26394	-1.19527	-1.03044	-1.12104	-1.0826	-1.00957	-1.06206	-0.614778	-1.32295	-1.14873	-0.74201	-1.18529	!APPAHLSYQY	0.137995	0.529587	0.0852355	0.227031	0.472178	-0.0115718	0.555865	0.210144	0.272544	-0.576192	0.220447	0.193586	0.20106	0.13391	0.0168998	0.270115	0.336497	-0.080213	!LGCCGDHAAT	-0.916958	-1.0718	-1.28999	-1.62907	-1.25984	-0.852295	-1.52452	-1.39268	-1.17773	-1.45239	-1.12718
!ADKHKYTTPQ	-1.00689	-0.73969	-1.03319	-0.727084	-0.840987	-0.893432	-1.11532	-1.17338	-0.616588	-0.301001	-0.790345	-0.544926	-1.07857	-0.618368	-0.81031	-0.969465	-0.75719	-0.759442	!SPLASLRDKL	-0.268874	-0.523894	-0.358945	-0.411174	-0.309767	-0.109341	-0.0829019	-0.0806343	0.176996	-0.541313	-0.562188	0.0143361	-0.103589	0.180203	-0.284897	-0.0736519	-0.490686	-0.588767	!GPSLFGLNKS	-0.517478	-0.493132	-0.707036	-0.668012	-0.530639	-0.393277	-0.498743	-0.523431	-0.688075	-0.23832	-0.513958
!ADLVVRGPPG	-0.727003	-0.66483	-0.800644	-0.918009	-0.756601	-0.642254	-0.908875	-0.929304	-0.438715	-0.335968	-0.537143	-0.643597	-0.868367	-0.554669	-0.272409	-0.848659	-0.742029	-0.558671	!IWAANLYGAA	1.48069	0.494045	1.11757	0.603618	0.80393	0.203418	1.00532	0.558128	-0.00150839	-0.0294284	0.428974	0.731909	0.450905	0.265389	0.0306367	0.63904	1.54643	0.357699	!SWAVLVRYSL	-0.604856	-0.29071	-0.464768	-0.340828	-0.627711	-0.571962	-0.661253	-0.687538	-0.441348	0.159686	-0.63133
!ADMILKVIII	-0.451461	0.0766934	0.101642	0.11353	-0.417841	-0.472859	-0.318186	-0.447453	0.704663	0.853609	-0.442268	0.682743	-0.550338	0.537467	0.34343	0.55961	-0.403757	0.631425	!PIPRFLYYGV	-0.325971	0.4715	-0.162303	0.351497	0.612488	0.0215196	0.337272	0.159559	-0.300358	-0.0916589	0.105115	0.26725	0.0956371	-0.324646	0.0364332	0.269912	0.260176	0.155697	!MLLHMRINEG	-0.325709	0.166962	0.00649591	0.489694	-0.528711	-0.0407372	0.274713	0.0501761	0.679868	1.21774	-0.140479
!ADMRHLSNVV	-0.441566	-0.64792	-0.412481	-0.424069	-0.411858	0.00527741	0.549535	0.358511	-0.67356	0.43661	-0.359473	-0.354319	0.263531	-0.458908	-0.23262	-0.0613421	-0.564394	0.185043	!LVPNHLSYSH	-0.691341	-0.751927	-0.956433	-0.908571	-0.682074	-0.490306	-0.545259	-0.568383	-0.997854	-1.41277	-0.772503	-0.931765	-0.538735	-0.699823	-1.37035	-0.830816	-0.434251	-1.24887	!AYAGQCVRYM	-0.917675	-0.65926	-1.00253	-1.01137	-1.14267	-0.741692	-1.12529	-1.08441	-0.61447	-0.491556	-0.970087
!ADPAWMKGNL	0.178099	-0.392675	-0.335634	-0.855137	0.447857	-0.705012	-0.0283603	-0.497037	-0.616611	-0.30749	0.137172	-0.660152	-0.514221	-0.631591	-0.457668	-0.825606	-0.285429	-0.164993	!AVPAPLSYGA	0.731237	1.59825	1.17031	1.22554	1.44072	0.504996	0.810976	0.506803	1.87299	-0.184571	1.22362	1.55908	0.511062	1.5294	1.61318	1.06261	1.71745	0.823136	!INWNHVLAHK	-0.74047	-0.925463	-0.871419	-0.902778	-1.06507	-0.568393	-0.645432	-0.639404	-0.957617	-0.0485076	-0.772718
!ADPMALKSNL	2.02577	0.753593	1.7723	1.04358	1.47899	1.02314	1.27404	1.11129	1.34183	0.156064	1.61024	1.48214	1.05914	1.54995	1.11119	1.00827	1.89017	1.20727	!VLLSPLLYYY	-0.220084	0.0210015	-0.0589544	-0.161547	-0.27152	-0.393071	-0.383952	-0.448296	-0.194918	-0.547976	-0.40404	-0.00212177	-0.460225	-0.109314	-0.389693	0.0381248	0.298443	-0.293255	!TLLKVWYLYS	-0.609542	-0.244483	-0.45433	-0.43823	-0.500315	-0.589405	-0.483153	-0.61201	-0.544019	0.112594	-0.568861
!ADPMHLRSGS	2.26294	0.736141	1.62602	0.891352	1.34139	1.50466	1.97084	1.65294	0.421509	-0.0459915	1.42515	1.04217	1.62829	0.461373	0.510635	0.980379	1.4639	0.713443	!MGYANMTASG	0.617801	-0.100515	0.299107	-0.107045	0.0614762	-0.0566853	0.791159	0.379382	0.00349209	0.543671	-0.324353	1.20064	0.295106	-0.141209	0.168249	0.329982	0.521649	0.362413	!RHGGWILMST	-0.673887	-0.31125	-0.670863	-0.470098	-0.892441	-0.634329	-0.474333	-0.64039	-0.776023	0.168303	-0.579931
!ADPSNMLRMV	0.467921	0.680256	0.150703	0.645174	0.553119	-0.274716	-0.11156	0.133376	0.912215	0.629845	0.600498	-0.0904285	0.101658	0.69639	1.18938	0.482726	0.270941	0.476136	!PPVLSLLDQS	0.519108	0.539763	0.485906	0.228032	0.519601	-0.34505	-0.171549	-0.194807	0.306502	-0.741903	-0.164494	0.396302	-0.227243	0.680179	0.00432689	0.262198	0.304591	-0.15273	!FLTTDFIALE	-0.680154	-0.452387	-0.72899	-0.720641	-0.743397	-0.72454	-0.941792	-1.00681	-0.766841	-0.438876	-0.766562
!ADPYGMRYGI	-0.267113	0.245422	-0.391204	0.178736	0.974903	0.453255	0.542584	0.366141	0.0265458	-0.0101175	0.653049	0.594031	0.322774	-0.614509	0.358356	-0.0725309	0.0113548	0.340735	!IPALHLWSVV	1.31252	1.1491	1.06367	0.665413	0.952801	0.273035	0.989484	0.717406	0.0929565	-0.0959312	0.438294	0.7881	0.553116	0.599133	0.271055	0.607979	1.06069	0.520257	!PHPEYWLHHM	-0.703908	-0.187489	-0.971929	-0.623899	-0.301188	-0.682818	-0.834261	-0.84202	-0.765891	-0.985914	-0.568575
!ADPYSLRARL	2.10255	1.06429	1.72126	1.32747	1.63542	1.5028	1.3667	1.6233	0.990033	0.180619	1.91969	1.1803	1.5819	1.05997	1.19788	1.02082	1.71481	1.10821	!SPALGLHYSG	-0.154665	0.372128	-0.231769	-0.183394	0.286033	0.441407	0.290206	0.299505	-0.146594	-0.961029	-0.114776	0.239376	0.205333	0.053764	-0.585725	0.104835	-0.0626913	-0.298031	!AQLLSRWKVS	-0.306395	0.0477001	-0.230824	0.125785	-0.154306	-0.19027	-0.240829	-0.0918432	0.202738	0.765042	-0.109835
!ADQRGIYANL	-0.639258	-0.813341	-0.75776	-0.965039	-0.223102	-0.0861746	-0.0535296	-0.152246	-1.01829	0.070155	-0.340181	-0.611539	-0.15523	-0.716132	-0.5345	-1.00363	-0.630832	-0.0116667	!LPMGSLTSLR	-0.1966	-0.325343	-0.0561218	-0.140366	-0.0141047	0.329936	0.20181	0.333467	0.555244	-0.401907	0.0566579	0.358011	0.229522	0.759272	0.0653693	0.401165	0.0999327	-0.088658	!LQIVEGGLSN	-0.740186	-0.581815	-0.672047	-0.689174	-0.867774	-0.723512	-0.833427	-0.962327	-0.364543	-0.297418	-0.780814
!ADRANWVCPA	-1.08454	-1.13121	-1.30752	-1.69823	-1.22632	-0.923649	-1.35289	-1.30941	-1.02844	-1.26515	-1.11358	-1.39716	-1.1429	-0.934879	-1.43455	-2.0187	-1.07794	-1.55034	!SLVRPLWDGG	-0.403626	-0.603428	-0.580083	-0.448376	-0.00022178	-0.253835	-0.14257	-0.278127	-0.799966	-0.616318	-0.621682	-0.36447	-0.287788	-0.606702	-0.859964	-0.387306	-0.633084	-0.759667	!MALAGWGTSG	-0.669854	-0.476503	-0.758501	-0.692596	-0.177092	-0.353844	-0.343781	-0.433263	-0.312458	-0.185686	-0.318021
!ADREKRAAEQ	-0.708073	-0.736766	-0.714662	-0.831581	-1.11491	-0.594357	-0.825823	-0.909062	-0.159743	0.146308	-0.76826	-0.416618	-0.82943	-0.411759	-0.194197	-0.90658	-0.826858	-0.496081	!SPPLSLLGGW	1.97154	1.06065	1.58254	0.615028	1.24284	0.745393	0.806186	0.852785	0.538294	-0.43704	1.21673	0.518565	0.762912	0.751089	0.600982	0.589631	1.67038	0.453061	!PERQSMVAIR	0.730209	-0.0428338	0.464616	-0.0905295	0.649321	0.360952	0.669938	0.84985	0.21923	0.78633	0.462403
!ADRHGPPLYD	-0.855094	-0.821975	-0.962423	-1.03288	-1.06992	-0.684712	-0.987717	-0.966585	-0.846739	-0.636487	-0.805037	-0.932279	-0.862939	-0.639667	-0.853588	-1.14221	-0.811171	-0.953428	!PSPLSYRDQF	0.633893	0.753163	0.156889	0.254469	0.806304	-0.169771	-0.143584	-0.135435	-0.227321	-0.704137	0.118227	0.292343	-0.141248	0.204831	0.0580341	-0.281812	0.627094	-0.183655	!LGETLVRLLM	-0.548905	-0.0974508	-0.0965401	0.135262	-0.781519	-0.634358	-0.40389	-0.620111	0.144332	0.722376	-0.624956
!ADVAGLYSEQ	-0.567314	-0.549545	-0.575378	-0.339719	-0.0476182	-0.0805839	0.11399	-0.280816	-0.0840316	-0.755986	-0.312497	0.128338	-0.282844	-0.269732	-0.535263	-0.0267582	-0.199701	0.043656	!PYARSLQDVY	0.307866	0.104912	0.0529998	0.33632	0.723472	0.060455	0.310749	0.248151	-0.0245194	-0.151252	-0.148448	0.578254	0.231554	0.151812	-0.106214	0.262355	-0.109421	0.200089	!VRARVRGMFL	-0.554512	-0.255255	-0.348316	-0.3716	-0.495017	-0.295178	-0.354425	-0.370461	-0.2921	0.766936	-0.186489
!ADVKFLFNIG	-0.646987	-0.517348	-0.408718	-0.21838	-0.654034	-0.620329	-0.365461	-0.598914	-0.704594	0.0538357	-0.547848	-0.445724	-0.61443	-0.415015	-0.451416	0.231016	-0.252572	-0.00694293	!EAVASLHANA	-0.0580421	-0.254424	0.0677355	-0.258345	0.00578262	-0.359442	-0.138786	-0.351438	0.500501	-0.79409	-0.217959	0.53388	-0.359613	0.418111	-0.124033	0.233649	0.0713287	-0.0636408	!WWIKPYFHVM	-0.654001	-0.417739	-0.761	-0.69891	-0.576419	-0.633697	-1.02245	-0.94666	-0.830164	-0.682922	-0.712097
!ADVNHLMTVI	-0.384597	-0.610162	-0.384925	0.0837836	-0.330639	-0.0804292	0.653105	0.296878	-0.15283	0.0848374	-0.324537	0.00457721	0.245527	-0.123097	-0.284408	0.349845	-0.175151	0.234355	!SPMAWLGGVL	-0.230846	-0.398067	-0.331153	-0.511067	-0.0736406	-0.513566	-0.00508694	-0.290018	-0.491611	-0.00418739	-0.103431	-0.392559	-0.445955	-0.475018	-0.228339	0.0151286	-0.225667	-0.0259807	!VGNKKLLLVR	-0.852106	-0.437345	-0.225669	0.0879662	-1.00752	-0.740887	-0.613315	-0.704838	0.279003	1.13314	-0.653297
!ADVRHIFGGK	-0.741761	-0.942299	-0.866643	-1.04061	-0.524903	-0.207237	-0.168624	-0.191305	-1.25933	-0.194486	-0.44003	-1.20545	-0.195479	-0.774113	-0.723262	-1.13497	-0.800719	-0.49345	!SPVSWLISWI	-0.374028	-0.210756	-0.4529	-0.603466	-0.037537	-0.551754	-0.312776	-0.458357	-0.505768	-0.550932	-0.190419	-0.545581	-0.513251	-0.313548	-0.610736	-0.399818	-0.377387	-0.345729	!RIPSSKSRFV	-0.495502	-0.517067	-0.716303	-0.809961	-0.669482	-0.454235	-0.933592	-0.656596	-0.475626	-0.63927	-0.541244
!ADYEELRLSN	-0.74221	0.0750811	-0.000371101	0.652163	-0.79506	-0.694741	-0.330284	-0.65942	0.750957	0.48497	-0.74631	0.479668	-0.684067	0.497024	0.149036	0.926096	-0.327909	-0.0682934	!SPLAWLIDGH	-0.222664	-0.0933899	-0.231804	-0.378959	-0.118551	-0.294043	0.343121	-0.051618	0.144918	-0.281124	-0.513797	0.125962	-0.158938	0.0609089	-0.419831	0.104857	-0.628805	-0.440439	!LMLPQMVQLL	0.709012	1.64379	1.34184	1.0226	0.82201	0.324863	1.08851	0.836835	2.05243	1.31573	0.549138
!AEAWHLFGIT	1.02882	0.217801	0.596971	0.359218	0.326112	-0.173811	0.564346	0.265048	-0.816044	-0.0969838	0.190527	-0.271024	0.0874962	-0.246158	-0.332968	0.38306	0.722665	0.133403	!SPALNMQDGK	1.52441	0.556298	0.886614	0.265368	0.597168	-0.0205181	0.579526	0.317967	0.404099	0.0626912	-0.384289	1.06617	0.229326	0.496307	0.0349065	0.392241	0.28617	-0.277901	!SKGAVVEKGE	-0.739746	-0.736193	-0.843775	-0.863385	-1.186	-0.688445	-1.08016	-1.01597	-0.519193	-0.230478	-0.93072
!AEAWHLFSIA	1.02687	0.521448	0.670054	0.447336	0.41004	-0.189243	0.484915	0.246199	-0.494995	-0.153632	0.262195	0.106876	0.0566522	0.121162	-0.228845	0.404543	0.668974	0.197659	!GRAASLFTAS	-0.0729364	-0.223249	-0.133483	-0.117632	0.0378566	-0.0220505	0.0561665	0.104233	0.527584	-0.510277	-0.264164	0.282054	0.0967322	0.341591	-0.0786573	0.133669	-0.0709838	0.0740284	!VAYDVPLKSK	-0.677108	-0.578432	-0.725439	-0.626552	-0.874796	-0.513239	-0.845205	-0.750937	-0.548797	-0.0311903	-0.663206
!AEEEKQPKKW	-0.604981	-0.198028	-0.460408	-0.0243408	-0.746315	-0.427734	-0.421855	-0.519926	0.519516	0.669042	-0.628164	0.0584381	-0.545363	0.0199543	0.0692685	-0.212292	-0.69887	-0.151043	!PAVNHLTASG	0.603807	-0.352237	0.176456	0.260352	0.216939	0.347533	0.891784	0.690297	-0.206608	-0.577364	0.307649	0.353333	0.650635	-0.00356158	-0.251598	0.468107	0.409379	-0.092545	!RNMVPTRASG	-0.463542	-0.714948	-0.62704	-0.390266	-0.414712	-0.369432	-0.557278	-0.540489	-0.565304	0.235577	-0.299222
!AEIASLSMMW	-0.203892	0.0571714	0.242173	-0.243542	-0.401192	-0.3778	-0.0810932	-0.248207	0.811189	-0.166286	-0.373971	0.224411	-0.2989	0.675471	0.172592	0.247885	-0.0823747	0.206766	!PEVACYTATT	-0.630847	-0.181249	-0.707409	-0.405572	-0.154913	-0.782756	-0.758991	-1.11243	-0.740679	-0.788961	-0.623917	0.0222998	-0.964422	-0.420139	-0.590662	-0.891406	0.159878	-0.442656	!VAKDMTIFKT	-0.74104	-0.369273	-0.548012	-0.470228	-0.890763	-0.575893	-0.713156	-0.750216	-0.296607	0.459545	-0.653932
!AEKPPNKEEH	-0.539295	-0.349919	-0.635711	-0.144619	-0.482086	-0.559625	-0.481266	-0.722572	0.145233	0.161579	-0.668969	0.0665738	-0.677185	-0.285006	-0.241281	-0.557172	-0.718668	-0.430328	!RPAQDLYDSA	0.190123	0.177624	-0.0953454	0.204104	0.184639	-0.762209	-0.472972	-0.713688	-0.0803175	-0.503484	-0.473342	0.416993	-0.620823	-0.374517	-0.547637	0.139964	0.14311	-0.540331	!FGARLKRKRT	-0.613514	-0.287026	-0.464625	-0.110825	-0.700597	-0.300807	-0.364948	-0.302525	0.15486	1.07663	-0.430638
!AEPNYLKQEL	0.074023	-0.104444	-0.0160293	0.766107	-0.145161	-0.364444	0.560933	0.0837224	0.403762	0.502385	-0.317867	0.297314	-0.00065338	0.342127	0.178912	0.713668	0.186582	0.00155079	!PVPATLHNGL	-0.0445036	0.707842	0.249508	0.730762	0.63668	-0.522895	-0.0958706	-0.411211	0.664652	-0.278833	0.665377	0.101889	-0.379043	0.575866	0.900321	0.793296	0.777949	0.410998	!GYGIGKMNTV	-0.64864	-0.5882	-0.679656	-0.734225	-0.749849	-0.598232	-0.581432	-0.755263	-0.435751	0.226734	-0.609267
!AEPSAYRDSV	0.815029	0.850958	0.267701	1.02787	1.61255	-0.270429	0.0573617	-0.256293	0.123983	-0.5488	0.840658	1.15153	-0.242451	0.21398	0.813604	-0.127929	1.31414	0.491863	!AAAWGLNAGF	1.50518	0.821272	1.12842	0.826322	0.979856	0.571997	0.828894	0.655225	0.323222	-0.00789975	1.0455	1.07114	0.489128	0.497879	0.473814	0.787207	0.75629	0.777994	!GQELKKMRAV	-0.658697	-0.319994	-0.440975	-0.0981057	-0.969944	-0.664745	-0.684567	-0.727737	0.461643	1.05162	-0.704474
!AERAARFAKT	-0.649461	-0.712492	-0.574972	-0.922726	-0.912559	-0.501398	-0.752314	-0.779001	-0.220801	0.413554	-0.47808	-0.272281	-0.731949	-0.364649	0.182007	-0.888517	-0.764493	-0.207899	!MLAWGLYSQH	1.06275	0.560842	0.637565	0.173724	0.630605	1.34767	0.969836	0.975059	-0.405054	-0.799555	0.463313	0.186788	0.855573	0.0076865	-0.650319	0.102606	0.614349	-0.0621991	!RGWMYGNIIP	-0.600109	-0.351936	-0.646386	-0.369682	-0.244462	-0.519912	-0.4375	-0.527059	-0.664227	0.378142	-0.425579
!AEREKRKNRT	-0.729145	-0.682052	-0.606816	-0.590799	-1.09656	-0.51076	-0.620052	-0.710101	0.0273884	0.540318	-0.630779	-0.374044	-0.665464	-0.288068	0.101091	-0.669384	-0.773027	-0.454631	!SLPTALIYGY	-0.0103298	0.0929141	0.0461602	0.287168	0.460216	-0.33243	0.0444944	-0.105625	0.259649	-0.38981	-0.116418	0.298741	-0.167203	0.103842	-0.0777623	0.230236	0.703392	-0.091179	!WSRPWMVTGS	-0.331217	-0.355328	-0.626925	-0.976793	0.0191103	-0.700235	-0.303515	-0.516382	-0.748204	-0.122777	-0.404573
!AERGPRSATH	-0.784864	-0.917692	-0.943986	-1.26335	-1.14973	-0.609634	-1.08812	-1.03676	-0.621098	-0.549867	-0.708754	-0.79459	-0.915608	-0.591156	-0.516911	-1.33172	-0.853168	-0.892776	!DPALGLSVIR	0.452658	0.474691	0.546996	0.469793	1.03017	1.9576	1.64184	1.75023	1.45023	0.13064	0.635885	1.21702	1.59503	1.47743	0.421701	0.792296	0.330194	0.846918	!AKGMRDMWGR	-0.747763	-0.492076	-0.740099	-0.628726	-0.917102	-0.701632	-0.913244	-0.926463	-0.300029	0.455458	-0.715322
!AERKMRDDER	-0.673507	-0.657919	-0.678365	-0.839803	-1.0359	-0.612559	-0.799057	-0.898921	-0.264312	0.142281	-0.834293	-0.369769	-0.886208	-0.382627	-0.280907	-0.820476	-0.936214	-0.544879	!IPANHLSVGY	-0.294165	-0.391461	-0.499131	-0.220041	-0.292748	-0.171775	0.143529	-0.0338019	-0.346119	-0.503015	-0.457574	-0.102001	-0.0856075	-0.237159	-0.633307	-0.0907934	-0.272509	-0.38949	!PAMRAVNAGW	-0.391145	-0.150856	-0.336128	-0.152208	0.305693	-0.235028	-0.131638	-0.0796817	-0.114555	1.08566	0.234497
!AERQRRSELG	-0.888943	-0.987482	-0.926948	-1.26759	-1.33148	-0.686192	-1.08305	-1.09205	-0.585351	-0.287643	-0.841105	-0.919147	-0.985439	-0.600232	-0.497464	-1.19598	-0.897782	-0.874181	!SPVSNLQGLA	0.244372	-0.645254	-0.101138	-0.190894	0.0645123	-0.390458	-0.11572	-0.199388	-0.260738	-0.77751	0.18	-0.493342	-0.251282	-0.275951	-0.461228	0.118834	0.552082	-0.398776	!PEILALMHPS	0.516166	0.911801	0.778049	0.552479	0.98734	-0.0920587	0.273329	0.183993	1.25238	-0.239896	0.501919
!AERRPRRVEA	-0.869838	-0.922394	-0.901783	-1.08969	-1.05125	-0.627227	-0.918144	-0.967269	-0.478957	-0.0287038	-0.658158	-0.731799	-0.853848	-0.638094	-0.205965	-1.35863	-0.934338	-0.794821	!MALSSLWGGA	0.111038	-0.250993	-0.0518124	-0.103046	0.33203	-0.257034	-0.0242783	-0.045604	-0.115005	-0.411601	0.117295	-0.0063654	-0.142182	-0.272507	-0.245606	0.1583	0.438835	0.161066	!HQQWSTMGYF	-0.601946	-0.545222	-0.679125	-0.505374	-0.587895	-0.672231	-0.858467	-0.802126	-0.831169	-0.0612802	-0.530831
!AERRVRIVSR	-0.863594	-0.884555	-0.755806	-1.16874	-1.13245	-0.599179	-0.962231	-0.91096	-0.592704	0.196499	-0.650851	-0.767265	-0.858326	-0.543648	-0.0931271	-1.14992	-0.879867	-0.537241	!RRPTNLHAGV	1.34378	0.0614349	0.820622	0.598376	0.904384	-0.569739	0.074088	-0.220328	0.0965387	0.00489193	1.0593	0.505706	-0.107964	-0.533261	0.0840422	0.474635	1.19513	0.0691988	!LAWYRKHHFN	-0.799007	-0.713661	-0.893129	-1.01048	-1.07122	-0.60373	-1.03752	-0.922609	-0.674801	-0.358467	-0.824444
!AERSGRGPFG	-0.833944	-0.977433	-0.985761	-1.48463	-1.22672	-0.653106	-1.10183	-1.03265	-0.79537	-0.637594	-0.758708	-1.1297	-0.943471	-0.719087	-0.652006	-1.48321	-0.907265	-0.900527	!DPAYSLIMGW	0.415836	1.22237	0.701184	0.797414	0.409095	0.272305	0.861707	0.739975	1.06501	0.0374078	-0.0617866	0.712223	0.573222	1.43716	0.420572	0.661341	0.502166	0.225844	!FKQRALRTMY	-0.338335	-0.286309	-0.140262	0.324009	0.481021	0.476605	0.651961	0.688737	0.157666	1.25229	0.269127
!AESYVDQTSG	-0.665048	-0.67652	-0.914632	-0.988255	-1.0059	-0.678094	-1.08069	-0.973831	-0.745264	-0.675836	-0.920077	-0.714693	-0.907703	-0.5168	-0.985087	-0.981393	-0.695228	-0.725041	!SPYASLVMQS	-0.0206771	0.100348	0.0754019	-0.124075	-0.289582	-0.102044	0.0584529	0.0830241	0.199237	-0.564633	-0.394043	-0.0722707	0.0699941	0.541773	-0.0757609	0.0540144	0.156775	-0.232114	!HAMHTHKSRP	-0.668485	-0.655155	-0.828087	-0.712057	-0.760141	-0.569495	-0.954573	-0.799584	-0.408677	-0.172474	-0.483609
!AETTQKVGAK	-0.738569	-0.870712	-0.827709	-0.872212	-0.961819	-0.713241	-0.881198	-0.966087	-0.467529	0.187547	-0.754514	-0.648398	-0.917011	-0.67915	-0.50379	-0.84401	-0.735961	-0.530489	!YPHGSLSQWQ	-0.514135	-0.470178	-0.66004	-0.2216	-0.759875	-0.296337	-0.345323	-0.40767	-0.184715	-0.485237	-0.602173	-0.37076	-0.396413	-0.226693	-0.529599	-0.138854	-0.562126	-0.56997	!RLAAMCAYTF	-0.64312	-0.212842	-0.600097	-0.55222	-0.699971	-0.587501	-0.7724	-0.820242	-0.409042	-0.253087	-0.78147
!AFAFNLYSRL	2.21286	1.71357	1.93531	1.28579	1.28933	0.785264	1.22716	1.19568	0.6651	0.527844	1.26905	1.40754	1.03185	1.22745	1.05417	0.989871	1.74121	1.16602	!DGPHPLSKHI	-0.383763	-0.189258	-0.578803	0.30072	-0.0387095	0.274482	-0.0252966	0.122601	0.0742327	-0.248682	-0.0950439	-0.47558	0.0925337	0.0549688	-0.0424976	0.11009	-0.508074	-0.525005	!AWIGREHYQN	-0.828446	-0.703	-0.86796	-0.910143	-1.07272	-0.751062	-1.10803	-1.09827	-0.454782	-0.338489	-0.801777
!AFAKHLLDLL	0.0368235	0.0080325	0.0302497	0.20727	0.0246344	-0.138155	0.368847	0.0415389	-0.200643	0.274589	-0.421159	0.271271	-0.0509455	0.0396834	-0.277776	0.541552	-0.325585	0.225755	!LPHASLRAAG	0.66873	-0.0726938	0.473146	0.505722	0.442061	1.00288	1.08942	1.0508	0.676166	-0.171038	0.40962	0.942652	1.10564	0.456069	0.347001	0.653232	0.491924	0.00928625	!LSFYTQARVN	-0.489975	-0.378489	-0.602458	-0.553074	-0.738143	-0.475731	-0.813934	-0.619929	-0.715118	-0.208208	-0.608793
!AFARGIKLVG	-0.599995	-0.388306	-0.458851	-0.325229	-0.245743	1.05875	0.755875	0.896047	-0.639619	0.511015	-0.267305	-0.115298	0.818755	-0.414479	-0.0433873	-0.0278174	-0.99835	0.257127	!ALAWHLYANV	1.27934	0.712331	0.867593	0.489126	0.357012	0.0284192	0.715128	0.39261	-0.632087	-0.316189	0.166399	0.306182	0.232042	-0.145513	-0.459676	0.348253	0.741191	-0.206702	!KESVDSAYQN	-0.598239	-0.53471	-0.716758	-0.777595	-0.862712	-0.567285	-0.849171	-0.822823	-0.403077	-0.356885	-0.793231
!AFASFLVRSL	-0.3274	0.541732	-0.023192	0.385985	-0.617539	-0.30056	-0.532253	-0.268388	0.103617	0.00669926	-0.418256	-0.2917	-0.341546	0.839466	0.565044	0.420576	-0.153395	0.232178	!INAWHLQTAS	1.39312	0.534524	1.02985	0.897456	0.373278	0.261177	1.19372	0.853045	-0.0848303	0.241104	0.164271	0.586365	0.645591	0.463998	-0.00713924	0.816148	0.719668	0.141828	!IWHTYSNALL	-0.666216	-0.676552	-0.787976	-0.723501	-0.74903	-0.61881	-0.887155	-0.87012	-0.949585	-0.477361	-0.735079
!AFERDYKVDE	-0.780443	-0.477753	-0.793687	-0.638601	-0.674205	-0.73518	-0.745877	-0.948614	-0.412181	-0.0490414	-0.843759	-0.0577062	-0.888986	-0.482991	-0.610919	-0.899195	-0.640616	-0.273478	!RPAQDLYAIY	0.582854	0.568653	0.513238	0.617938	0.661951	-0.465671	0.147258	-0.0753342	0.408361	0.202003	0.459096	0.928102	-0.0505123	-0.0954845	0.0416062	0.578669	1.04647	0.356456	!GLLGLHNAVT	-0.454606	-0.54782	-0.441988	-0.291966	-0.71919	-0.572961	-0.375957	-0.662336	0.0332785	0.0889493	-0.54368
!AFGSEFTGAM	-0.756562	-0.650317	-0.91844	-0.986463	-0.859974	-0.774881	-1.26811	-1.20363	-0.990444	-0.685362	-0.702462	-0.879605	-1.09599	-0.737284	-0.761567	-1.03856	-0.489879	-0.58381	!SLPHCLANRT	-0.442342	-0.7897	-0.777857	-0.683438	-0.586766	-0.248234	-0.26719	-0.290145	-0.770857	-0.974472	-0.566511	-1.16776	-0.26379	-0.451473	-0.86145	-0.602479	-0.452815	-1.1881	!NTYEQYYPFP	-0.759585	-0.3229	-0.767781	-0.368307	-0.396199	-0.713819	-0.717784	-0.841699	-0.471245	-0.31169	-0.531029
!AFHRSIRSPV	-0.432694	-0.407333	-0.542705	-0.541724	-0.159483	-0.0989341	-0.27266	-0.0700021	-0.68738	-0.0884073	-0.162977	-0.575015	-0.0678566	-0.217183	-0.0868593	-0.661496	-0.584167	-0.0911406	!MPVNHLSDWY	-0.410046	-0.541271	-0.599671	-0.337905	-0.36124	-0.530162	-0.209918	-0.515665	-0.613602	-0.608007	-0.723954	-0.348492	-0.551835	-0.502421	-0.907445	-0.241985	-0.535717	-0.647412	!AGWKQIWRKS	-0.799265	-0.427774	-0.743371	-0.453515	-0.861915	-0.586974	-0.83737	-0.667284	-0.557221	0.732219	-0.616944
!AFLSHWAMVS	-0.415667	-0.167805	-0.527487	-0.370577	-0.417866	-0.413831	-0.371291	-0.37132	-0.605768	-0.117834	-0.404746	-0.570322	-0.382316	-0.463467	-0.419685	-0.518601	-0.289432	-0.253793	!IAVNSLRSSR	-0.146346	-0.557527	-0.27389	-0.143251	0.193816	0.306223	0.225477	0.417677	0.0108967	-0.414061	0.222442	-0.0351829	0.386144	0.0935155	-0.0748455	-0.0457195	-0.0984976	-0.188171	!ELGRDLIMKR	-0.636657	-0.42221	-0.454541	-0.263911	-0.662292	-0.357118	0.0335763	-0.149707	-0.265908	0.689184	-0.540738
!AFLSHWFVNW	-0.723164	-0.542396	-0.867828	-0.815073	-0.685883	-0.590891	-0.760504	-0.731804	-0.680516	-0.534256	-0.699924	-0.865126	-0.714067	-0.659983	-0.950365	-1.05735	-0.592077	-0.780719	!MILGYLQANR	0.00627414	0.242	0.461827	0.862398	0.0940176	1.04022	1.55988	1.32252	1.38872	0.742873	0.229195	1.43003	1.15321	1.42535	0.71455	1.02586	0.780348	0.478396	!AQHHSWKTDQ	-0.798509	-0.853097	-1.05286	-0.905964	-0.943165	-0.726164	-0.944648	-0.851823	-0.752148	-0.371996	-0.855935
!AFLSHWHQTK	-0.633901	-0.574088	-0.826606	-0.688376	-0.812495	-0.529472	-0.665628	-0.58758	-0.640272	-0.281478	-0.609872	-0.871346	-0.585857	-0.57679	-0.739835	-0.951105	-0.668017	-0.762927	!PIGAHLYDAL	-0.597238	-0.516268	-0.750776	-0.708113	-0.754014	-0.637421	-0.399975	-0.704704	-0.853856	-0.793461	-0.964874	-0.431609	-0.706401	-0.5154	-0.906936	-0.440988	-0.668679	-0.806983	!SFLVDAPLSW	-0.523145	-0.32156	-0.546306	-0.490218	-0.619949	-0.541157	-0.665467	-0.654224	-0.302102	-0.41331	-0.616381
!AFLSHWRGGF	-0.727859	-0.675822	-0.926576	-0.815845	-0.579767	-0.565714	-0.511288	-0.557687	-0.800187	-0.391741	-0.446708	-0.989279	-0.556273	-0.769317	-0.658414	-1.07714	-0.590512	-0.660818	!DPVLSLFYGL	-0.410915	-0.206437	-0.335477	-0.39286	-0.288549	-0.534669	-0.633609	-0.603891	-0.366464	-0.887169	-0.564188	-0.298472	-0.64024	-0.272665	-0.731201	-0.198538	-0.119302	-0.483327	!ILMPYRLHWF	-0.659631	-0.417437	-0.724395	-0.82702	-0.720102	-0.519226	-0.78883	-0.722577	-0.714511	-0.626504	-0.707692
!AFLSHWRLGT	-0.673854	-0.367952	-0.679401	-0.271596	-0.746581	-0.408913	-0.244351	-0.304347	-0.539472	-0.0489037	-0.549104	-0.608503	-0.297435	-0.549409	-0.428555	-0.386696	-0.508518	-0.598756	!SLPDFLIMRH	-0.433091	-0.251505	-0.442891	-0.177359	-0.544405	-0.201803	-0.104152	-0.185511	-0.162007	-0.447973	-0.46016	-0.655423	-0.218854	0.0244706	-0.498877	0.137904	-0.0669289	-0.669392	!RWRLGLRRWV	-0.61801	-0.462121	-0.547302	0.0624216	-0.210285	0.991891	0.454121	0.721677	-0.272502	0.717179	-0.0551205
!AFLSHWSKKQ	-0.546836	-0.384426	-0.600407	-0.415936	-0.692088	-0.329542	-0.496353	-0.365221	-0.283016	0.107577	-0.500548	-0.548725	-0.40171	-0.316978	-0.287915	-0.580346	-0.568619	-0.46035	!PMARYLYGPG	-0.166597	-0.0848249	-0.274217	0.0957187	0.691647	-0.00208184	0.430947	0.289675	-0.779893	0.133392	0.381373	-0.0820794	0.229667	-0.437828	-0.180194	0.210285	0.238734	0.308518	!TVILLPRIAL	-0.107716	0.125036	0.348949	0.424074	0.0934225	-0.332806	-0.0620297	-0.125555	0.369098	0.430902	-0.125216
!AFLSHWSVER	-0.715296	-0.617121	-0.857485	-0.688981	-0.637828	-0.565434	-0.627278	-0.622615	-0.571777	-0.276296	-0.632028	-0.636821	-0.644576	-0.609673	-0.685258	-0.919384	-0.665016	-0.629135	!SAAHPLTASG	1.10097	0.210111	0.453475	0.332244	0.530449	0.982505	0.726951	0.909109	0.177833	-1.00091	0.183909	0.660296	0.890499	0.619657	-0.142142	0.26341	0.507934	-0.381703	!KWVTRKNTDS	-0.608905	-0.507606	-0.581643	-0.421904	-0.698057	-0.558764	-0.629967	-0.727014	-0.113435	0.392487	-0.605688
!AFLSHWTASG	-0.606908	-0.649344	-0.863942	-0.855762	-0.555295	-0.565831	-0.59827	-0.596385	-0.842903	-0.626013	-0.5376	-0.813522	-0.572559	-0.704798	-0.856118	-1.01357	-0.501973	-0.61249	!IEAWSLRDPF	1.66095	1.07432	1.32652	0.857063	0.877678	0.0602322	0.765504	0.433814	0.51767	-0.160071	0.15889	0.969671	0.275772	0.965612	0.383288	0.741617	0.580624	0.0169443	!ATSAQMGFSP	-0.579125	-0.475695	-0.739587	-0.961413	-0.553919	-0.54939	-0.748716	-0.701924	-0.32551	-0.261026	-0.437055
!AFLSHWTGSY	-0.734845	-0.779104	-0.953481	-1.06904	-0.742058	-0.651064	-0.834181	-0.799805	-0.997659	-0.813159	-0.639494	-1.15947	-0.741262	-0.766252	-1.05428	-1.2281	-0.548303	-0.818144	!AMGNMLAYRG	-0.642104	-0.451433	-0.424524	-0.0908816	-0.95587	-0.389333	-0.206487	-0.339194	-0.0330963	0.445138	-0.551176	0.281652	-0.398238	-0.110251	-0.032884	0.348661	-0.293384	-0.166577	!YYYEWHLSGP	-0.921846	-0.889516	-1.14683	-1.29346	-0.954669	-0.845869	-1.06326	-1.1296	-1.16885	-1.20944	-0.953833
!AFLSHWTMGF	-0.638539	-0.446295	-0.775031	-0.690928	-0.716695	-0.551952	-0.589807	-0.580909	-0.75182	-0.412195	-0.591092	-0.905573	-0.576086	-0.627401	-0.747023	-0.80678	-0.550162	-0.596376	!SPALALSSSW	0.825596	0.580914	0.650593	0.120752	0.611662	0.0668028	0.178313	0.218052	0.432456	-0.548329	0.188553	0.629645	0.106751	0.93416	0.0590589	0.213557	0.494054	0.157181	!GEELALRLDA	-0.247325	0.352333	0.514506	0.864212	-0.397157	-0.0682886	0.823487	0.303045	1.44467	0.520124	-0.712265
!AFLSHWTSGR	-0.692077	-0.777889	-0.903079	-0.836947	-0.558326	-0.479506	-0.526616	-0.490328	-0.824797	-0.489798	-0.429945	-0.92476	-0.496341	-0.701148	-0.743492	-1.07314	-0.531367	-0.726946	!RHRVPSPRPS	-0.581649	-0.509784	-0.761745	-0.674288	-0.687742	-0.483123	-0.935813	-0.739888	-0.539153	-0.571365	-0.528565	-0.852437	-0.60776	-0.414127	-0.36575	-0.964838	-0.652855	-0.919244	!IGYFSPPMYL	-0.431118	-0.127785	-0.541376	-0.48377	-0.453448	-0.464418	-0.671793	-0.580456	-0.771907	-0.472114	-0.519592
!AFLSHWVKHG	-0.800024	-0.763039	-0.96871	-1.02765	-1.05144	-0.62255	-1.00641	-0.807252	-0.77266	-0.63807	-0.804064	-1.09829	-0.756563	-0.620021	-0.947501	-1.10749	-0.855804	-0.998642	!VLAYSLTASG	1.94754	1.30497	1.74271	0.865237	1.03469	0.540399	0.861729	0.915726	0.506923	-0.212293	0.662295	1.45416	0.77389	1.1684	0.680764	0.753423	1.81642	0.788847	!SPLWPELSRV	-0.36246	-0.265438	-0.429118	-0.103324	-0.0233932	-0.467313	-0.601741	-0.543065	-0.290857	-0.173825	-0.0271413
!AFMQIAEERQ	0.0156562	0.234817	0.29959	0.482381	-0.314759	-0.429514	-0.205639	-0.255778	0.686357	1.11353	-0.474633	0.846139	-0.32768	0.503492	0.744087	0.620572	-0.329927	0.486731	!PSVLALQYKW	-0.0574815	0.818445	0.668026	0.774516	0.375574	0.1045	0.541049	0.451002	1.25282	0.43393	-0.0218511	1.15385	0.28764	1.22244	0.390045	0.824542	0.300342	0.279326	!HSLPWYTLVQ	-0.120851	0.67828	0.0126278	0.595366	0.169316	-0.352363	0.167908	-0.0968633	-0.00178246	0.161807	-0.233803
!AFPAALQSAV	2.00303	1.11572	1.85772	1.12816	1.78219	1.94396	1.74661	1.78765	1.61139	-0.174907	2.08429	1.33277	1.82604	1.69246	1.75975	0.963826	2.24454	1.84649	!GVPNALFDGR	1.43951	0.201074	0.917955	0.953235	1.4018	0.733433	1.05348	0.828565	0.726378	-0.379379	0.851177	0.743989	0.722576	0.324035	0.346413	0.783217	0.843502	0.230934	!LASMSSSISN	-0.133197	-0.0578063	-0.284339	-0.389695	-0.253182	-0.214644	-0.334601	-0.216408	-0.345973	-0.314496	-0.37651
!AFPAYWRTPT	-0.61726	0.100464	-0.738408	-0.204359	0.559733	-0.521801	-0.264426	-0.401315	-0.443424	-0.117857	0.122622	-0.506015	-0.425131	-0.43224	-0.0523244	-0.898397	-0.365351	-0.120177	!FAARSLYAPL	0.495075	0.518889	0.319912	0.372409	1.27291	0.558506	0.651536	0.740984	0.120848	0.0902945	0.834729	0.730032	0.695294	0.252187	0.326605	0.426839	0.374017	1.1227	!LRADIYFKAK	-0.777668	-0.416964	-0.731654	-0.477757	-0.966381	-0.502108	-0.819736	-0.701323	-0.522185	0.0204212	-0.71189
!AFPLGIKSLR	1.60144	0.794062	1.37886	0.98285	1.80134	3.76117	2.14541	2.71208	0.678755	0.52114	2.69886	0.886122	2.82573	1.00911	1.38705	1.0159	1.07311	2.10076	!SPALALKDMV	1.21917	0.600879	1.06204	0.40013	0.73593	0.0508381	0.499317	0.351008	0.736824	-0.225884	-0.224118	1.20851	0.199579	1.16555	0.299851	0.551942	0.394253	0.0811801	!KWTLATRFYD	-0.602249	-0.290808	-0.522531	-0.232264	-0.536255	-0.668621	-0.707711	-0.734031	-0.416195	0.383356	-0.563443
!AFPLMYARRV	0.539754	1.72583	0.586399	1.24983	0.933081	0.405777	0.17465	0.5147	0.479293	0.890404	0.678524	0.455387	0.41934	1.13096	1.7253	0.564652	0.659145	0.844355	!HAPLHMQYLA	1.03575	1.93792	0.858891	0.896586	1.20377	0.656106	1.46214	1.23328	0.798108	0.319811	0.895601	0.908016	1.21834	0.702303	1.05102	0.68848	1.07036	0.86904	!VILSRWQDVS	-0.514364	-0.292819	-0.516321	-0.348873	-0.273024	-0.517618	-0.412836	-0.506402	-0.165094	0.171024	-0.468131
!AFPLSILNES	0.977976	1.3179	1.04524	1.15952	1.19105	0.11961	0.65046	0.623848	0.408524	0.152912	0.86542	0.497167	0.579734	1.2521	1.38061	0.813863	1.22912	1.13561	!LNFASLLGQA	-0.227597	-0.658087	-0.327558	-0.516898	-0.518863	-0.273279	-0.0884148	-0.164193	-0.603675	-0.412966	-0.418976	-0.50743	-0.249544	-0.300872	-0.408214	-0.0723028	0.0252837	-0.0608144	!RALGTRVYSY	-0.761277	-0.600944	-0.705869	-0.759563	-0.924098	-0.620541	-0.890969	-0.854132	-0.414534	0.0752166	-0.615249
!AFPLSQSTNW	0.634264	0.974086	0.497414	0.801265	1.11233	-0.149777	0.216575	0.137671	0.876982	0.256923	0.742919	0.681392	0.126915	0.722147	0.982192	0.288661	0.829779	0.84123	!AVPEAVAYKY	-0.44416	0.0819379	-0.218853	0.207572	0.157489	-0.498693	-0.468514	-0.567384	0.269107	0.447799	-0.131671	0.471539	-0.582351	0.0280993	0.575339	-0.0879568	-0.0954191	0.263905	!QAAKTVYAAV	-0.538106	-0.2618	-0.552984	-0.406545	-0.199608	-0.651996	-0.784401	-0.778846	-0.65744	0.576428	-0.321741
!AFPQAVVKKW	-0.125792	0.370241	-0.0765778	0.606201	0.375851	0.137307	-0.287523	0.180111	0.343229	1.05298	0.358508	-0.227042	0.0592341	0.368742	1.22286	0.0317573	-0.345785	0.471494	!QAFSPLQQNW	0.0532316	-0.0561752	0.00135869	0.4375	-0.311776	0.0865861	0.562566	0.400858	0.088916	0.406491	-0.308408	-0.0622866	0.240323	0.159595	0.108105	0.578415	-0.137817	0.328579	!IPYLRLSNHI	-0.40464	-0.126956	-0.225113	-0.110408	-0.354326	-0.393546	-0.500166	-0.502712	-0.251872	0.0464597	-0.316455
!AFPQSLMKWT	1.05763	1.4642	1.11255	1.21191	0.931761	1.4466	1.04568	1.54699	1.46041	0.516303	0.964974	0.171175	1.49797	1.56655	1.44884	0.752168	0.872852	0.863581	!SWADLIMVWL	-0.742233	-0.497087	-0.735042	-0.620622	-0.841927	-0.652889	-0.858796	-0.889352	-0.428081	-0.358699	-0.788548	-0.378536	-0.892183	-0.286623	-0.716644	-0.310366	-0.552524	-0.370458	!HNRWRSGLLR	-0.771999	-0.658831	-0.686011	-0.587	-0.951785	-0.525307	-0.809638	-0.7066	-0.630061	0.14358	-0.599158
!AFPRAFRKNG	-0.465327	0.328967	-0.626505	0.535442	0.93938	0.856445	-0.00561905	0.507593	-0.0995025	0.40729	0.662921	-0.21488	0.53289	-0.0930083	0.836346	-0.442094	-0.489412	0.49355	!KNPVPMTASG	1.33609	0.0603338	0.734759	0.312198	1.30455	0.124942	0.457725	0.336106	0.201566	0.151334	0.942472	0.655253	0.435178	-0.159479	0.826731	0.0257385	0.867155	0.617503	!IILSPAALSR	-0.0174185	0.169475	0.0438776	-0.0996776	-0.212935	-0.127046	-0.141239	-0.0636363	0.0568081	-0.27834	-0.296142
!AFPRAFRLAG	-0.121244	1.13466	0.149355	1.32954	1.31225	1.7798	1.03698	1.27386	0.578618	0.512629	0.953412	0.771335	1.41051	0.462337	1.37866	0.533429	0.221227	0.984978	!RRPFFMKSGW	1.6365	1.31389	1.28372	0.875477	1.28171	-0.22648	0.184194	0.0685291	0.184912	0.353004	1.50019	0.923417	0.0721562	-0.0428971	1.32022	0.381221	1.1307	0.87099	!RSINNSWISR	-0.623019	-0.723411	-0.797497	-0.797907	-0.807726	-0.591275	-0.802276	-0.656353	-0.68416	-0.307901	-0.655213
!AFPRGMKTGL	0.0539605	-0.271849	-0.296676	-0.302373	1.39064	1.82395	1.08156	1.25069	0.0385027	0.24858	1.22533	0.0175708	1.31251	-0.495586	0.301973	-0.512396	-0.656231	1.09634	!FAAYSLQGPS	1.08811	0.95738	0.889521	0.720867	1.0984	0.0673947	0.398598	0.359429	0.258087	-0.373122	0.872017	0.562995	0.306654	0.765074	0.669336	0.699451	1.15669	0.797052	!PSWAFSCMGI	-0.681966	-0.597935	-0.912074	-1.11772	-0.884416	-0.587896	-1.00959	-0.882309	-0.974604	-0.833577	-0.865961
!AFPRLYIGPH	-0.630624	-0.568117	-0.799134	-0.796872	-0.0416421	-0.468837	-0.664231	-0.66118	-1.00643	-0.611041	-0.263528	-1.0065	-0.61818	-0.639756	-0.702677	-1.02026	-0.319862	-0.402194	!RRPHPLSYGY	0.346332	0.663114	0.287299	1.02058	0.671726	0.418631	0.469764	0.470137	0.452696	-0.112159	0.567666	0.680575	0.543064	-0.0803664	0.417979	0.503168	0.570809	-0.294336	!RAVLMNQKDK	-0.203258	-0.108316	-0.122113	0.189617	-0.471413	-0.432504	-0.383409	-0.339718	0.299326	0.94168	-0.428456
!AFRFKRKLPK	-0.68878	-0.389887	-0.502977	-0.421533	-0.917378	-0.459781	-0.730622	-0.653148	-0.179956	0.44291	-0.489229	-0.489275	-0.644255	-0.311816	0.112376	-0.45238	-0.82382	-0.394179	!PGPDMLAMWS	0.105732	0.824344	0.278545	0.653102	0.450995	0.0209372	0.718017	0.183074	1.28012	0.169468	0.252016	0.554018	0.220559	1.05944	0.489636	0.7539	0.591051	0.5482	!GPKWYQQYVS	-0.853921	-0.317009	-0.724272	-0.350562	-0.657239	-0.77535	-0.782355	-0.904638	-0.545135	0.171194	-0.712173
!AFRRRRDATR	-0.735378	-0.806769	-0.781312	-1.13376	-1.07293	-0.605615	-1.0307	-0.966276	-0.626099	-0.118198	-0.690217	-0.8751	-0.891092	-0.572274	-0.330729	-1.20931	-0.870723	-0.752739	!RAAASLHDSL	-0.0208809	-0.130401	-0.177868	-0.077374	-0.0630931	-0.40769	-0.37563	-0.436451	0.0417642	-0.573448	-0.480122	0.306134	-0.41459	-0.00706317	-0.26412	0.111777	-0.404748	-0.324358	!KLGMYVEAVN	-0.51263	-0.313965	-0.503084	-0.249375	-0.608753	-0.649808	-0.637999	-0.753596	-0.595589	0.531183	-0.631381
!AFVFELRRNG	-0.0141284	1.85844	0.939453	1.73225	0.423645	-0.53054	-0.63067	-0.302129	1.48862	0.805892	0.714121	0.536002	-0.381601	1.89587	2.08367	1.3736	0.355085	0.808595	!SAAWGLHASV	1.72938	1.14045	1.27557	0.751644	1.28446	1.34188	1.0642	1.1224	0.288463	-0.202189	1.53332	1.10444	0.989119	0.503675	0.398616	0.68795	0.972448	1.00565	!GRQEHAGFGR	-0.973616	-1.14442	-1.13698	-1.38602	-1.43355	-0.836122	-1.13003	-1.08821	-0.858425	-0.532129	-1.03876
!AFYAGLRQHI	-0.641547	-0.611887	-0.596636	-0.579641	-0.723495	0.467917	0.511408	0.394857	-0.550701	-0.0470905	-0.531233	-0.41582	0.304925	-0.381348	-0.355975	-0.135374	-0.750006	-0.141834	!DPVYNLASHY	-0.108244	-0.395438	-0.305097	-0.381011	0.018446	-0.678253	-0.533678	-0.683819	-0.65029	-0.952949	-0.296274	-0.29322	-0.714383	-0.40556	-0.951283	-0.192392	-0.0778985	-0.631427	!ADFKIHSYNW	-0.683722	-0.544206	-0.757572	-0.857461	-0.863862	-0.616764	-0.700698	-0.738553	-0.694368	-0.354501	-0.775216
!AGAAGARGND	-0.739992	-1.04561	-1.0255	-1.22907	-0.949598	-0.641208	-0.877444	-0.970285	-0.645757	-0.576313	-0.601339	-0.731774	-0.869583	-0.674677	-0.489815	-1.12581	-0.921452	-0.64746	!SPALALTVRR	1.84492	1.36854	1.94731	1.21637	1.35635	2.26716	1.79186	2.29031	2.21463	0.675506	1.1312	2.03083	2.1582	2.56204	1.33115	1.1374	1.36052	0.91035	!LELIMRLWVR	-0.472901	0.094444	-0.00887171	0.146724	-0.306158	-0.281274	-0.0996837	-0.327522	0.643525	1.04191	-0.303677
!AGAAGKAGYP	-0.77751	-0.794563	-0.916221	-1.13047	-0.684932	-0.657163	-0.833711	-0.967914	-0.373665	-0.368688	-0.62937	-0.540316	-0.940503	-0.671789	-0.439876	-1.05617	-0.856227	-0.590565	!SPVLSLAYWA	-0.0980655	-0.100395	-0.138066	-0.389878	-0.111531	-0.392857	-0.425899	-0.415662	-0.280151	-0.74922	-0.459195	-0.150421	-0.433397	-0.176831	-0.604764	-0.19947	-0.053242	-0.434239	!MFLRIDVRQS	-0.32069	0.136482	-0.208935	0.0611498	-0.276515	-0.294157	-0.202763	-0.171335	0.124939	0.725232	-0.224946
!AGCSDAPQTK	-0.801665	-0.875923	-1.0829	-1.22563	-1.22112	-0.809005	-1.266	-1.17116	-0.773064	-0.864392	-0.997229	-1.06207	-1.03839	-0.656159	-1.08485	-1.29971	-0.962275	-1.04497	!EIPSRLVYSR	-0.570014	-0.139735	-0.262346	-0.117995	-0.151683	-0.705997	-0.847729	-0.862682	0.521382	-0.186984	-0.16426	0.355551	-0.864106	0.133427	-0.118058	0.363718	0.0446822	-0.406202	!TMVVIPNNWI	-0.396917	-0.249702	-0.337639	-0.213052	-0.308582	-0.463456	-0.296469	-0.437246	-0.355138	0.266536	-0.369
!AGLDLLHKLK	-0.74536	-0.504643	-0.508331	-0.240637	-1.08523	-0.526446	-0.745009	-0.73098	0.143046	0.185883	-0.630848	-0.228629	-0.719571	-0.0247769	-0.324889	0.230872	-0.628777	-0.209687	!MAWASLVAMI	0.0385231	-0.175466	0.105923	-0.286713	0.0321187	-0.131949	0.113438	0.0652223	-0.208731	0.139767	-0.187252	0.254475	-0.0788184	0.062134	0.0184539	0.107742	0.235506	0.456767	!YVLTSRKGRT	-0.638018	-0.80979	-0.720205	-0.863733	-0.799482	-0.530418	-0.819187	-0.752485	-0.6263	-0.0281718	-0.508036
!AGLDLLHMTS	-0.503802	-0.133225	-0.163831	0.051336	-0.85025	-0.603371	-0.520716	-0.712711	0.444971	0.137566	-0.571676	0.160181	-0.67961	0.207532	-0.252926	0.542613	-0.188386	0.196027	!PAWAHITASG	-0.0924069	-0.666325	-0.467994	-0.978616	-0.502179	-0.196854	0.162953	0.0184076	-1.35948	-0.117456	-0.610533	-0.606564	-0.0498534	-0.439097	-0.517705	-0.822308	-0.564053	-0.300372	!AQLVKMMFRT	-0.387514	0.234588	0.171973	0.191489	-0.194054	-0.344579	-0.175023	-0.247222	0.988307	1.44761	-0.140964
!AGLDLLSGLG	-0.59032	-0.644332	-0.549406	-0.460324	-0.737098	-0.621641	-0.657791	-0.821764	-0.140623	-0.409341	-0.570133	-0.256176	-0.787085	-0.293779	-0.569016	0.0969457	-0.235324	-0.149281	!PVPSWILYGI	-0.276019	0.828667	-0.24338	-0.117224	0.523474	-0.55591	0.0285915	-0.251102	-0.473515	-0.225253	0.179598	-0.152146	-0.327053	-0.22561	-0.0619723	-0.270189	-0.136836	0.083515	!AIAWRYNSLK	-0.202199	0.26718	-0.0378502	0.462232	0.257118	-0.323812	-0.419562	-0.443837	-0.176729	0.646268	0.374005
!AGLDLLSGSI	-0.505811	-0.562889	-0.491063	-0.405918	-0.603468	-0.558156	-0.585242	-0.728184	-0.127873	-0.324392	-0.449047	-0.189555	-0.703043	-0.257043	-0.438905	0.0854379	-0.159471	-0.00821449	!GPVSFLQTAS	-0.303103	-0.276647	-0.178374	-0.0139522	-0.245457	-0.711364	-0.445478	-0.644765	0.0869814	-0.668285	-0.31106	-0.00626229	-0.652352	0.0447513	-0.0645269	0.24447	0.187864	-0.156082	!LRLVYAGEAG	-0.474884	-0.358422	-0.487155	-0.329262	-0.409966	-0.648205	-0.621182	-0.722616	-0.313008	-0.0240749	-0.635646
!AGLDLLTASG	-0.534269	-0.58347	-0.371658	-0.225886	-0.80832	-0.717484	-0.707343	-0.92944	0.286556	-0.325821	-0.669001	0.325209	-0.882441	0.0330949	-0.512444	0.396121	-0.0820663	-0.029081	!PALDQLSMGH	-0.505352	-0.0208717	-0.283461	0.0127982	-0.685626	-0.530823	-0.412469	-0.585674	0.568431	-0.0388513	-0.386592	0.0883483	-0.524329	0.228034	-0.188691	0.482452	-0.262138	-0.0405645	!LTGMWRSNYP	-0.682676	-0.360259	-0.665806	-0.57995	-0.521877	-0.619847	-0.637965	-0.737504	-0.407009	0.197182	-0.427632
!AGLDLLVSTH	-0.660058	-0.558339	-0.46574	-0.257428	-0.76742	-0.717262	-0.803623	-0.935184	0.178702	-0.23866	-0.566152	0.0955115	-0.913447	-0.0318298	-0.532822	0.296393	-0.245119	-0.00165743	!SPPMSLQYEY	0.384632	0.81297	0.379443	0.288361	0.456409	-0.172018	0.160272	0.0876332	0.691244	-0.516463	-0.0157219	0.473701	0.0447926	0.71735	0.21684	0.123058	0.659469	-0.187011	!AGLPSLRSKY	0.276697	-0.238755	0.24243	0.446457	0.916871	1.2683	1.20903	1.29826	1.09668	0.135414	0.911039
!AGLDLLWDES	-0.605279	-0.312558	-0.490939	-0.11893	-0.648139	-0.754139	-0.688262	-0.981615	0.126698	-0.137438	-0.818508	0.186667	-0.939792	-0.201617	-0.537753	0.204608	-0.507391	-0.130453	!EPAYSLAVWV	0.146939	0.194713	0.177124	0.0703768	0.120155	-0.361135	-0.039682	-0.207929	0.427524	-0.388159	-0.443612	0.579503	-0.331212	0.448743	-0.16896	0.144055	0.131404	0.0840143	!RVPSSVFPLW	-0.595515	-0.309104	-0.763162	-0.655919	-0.109779	-0.618086	-1.06529	-0.810346	-0.735666	-0.804208	-0.203377
!AGLDLLWDMS	-0.528202	-0.284426	-0.3835	-0.0465685	-0.486611	-0.706077	-0.58305	-0.858468	0.150384	-0.0123027	-0.658843	0.197333	-0.838598	-0.102603	-0.402027	0.296789	-0.32685	0.043991	!AAHGALFASS	-0.338552	-0.416225	-0.465202	-0.108656	-0.276377	-0.0842913	-0.320489	-0.292281	-0.15676	-0.500836	-0.231588	0.345244	-0.303491	-0.174728	-0.288648	0.00417523	-0.33236	-0.0348174	!EYVAMRRVSK	-0.570669	-0.295169	-0.133961	-0.123515	-0.496413	-0.30909	-0.131725	-0.401038	0.692843	1.02228	-0.25671
!AGLDLLYGVS	-0.623892	-0.610614	-0.541292	-0.382298	-0.699864	-0.675723	-0.720162	-0.917162	-0.221913	-0.244142	-0.511095	-0.237016	-0.875548	-0.412407	-0.538845	0.0790841	-0.0605605	-0.0666803	!SPVFWYYMQA	-0.216957	0.841469	-0.268648	0.213065	0.400604	-0.430422	-0.181533	-0.28975	-0.809125	-0.115503	-0.0548266	-0.491635	-0.341637	-0.284913	-0.119208	-0.51138	0.183362	-0.0689237	!MRFGMIVPKT	-0.396696	0.0407216	-0.212765	0.134794	-0.540027	0.185629	0.168263	0.335892	0.0525499	0.807252	-0.145275
!AGNHAAGILT	-0.463436	-0.641678	-0.626942	-0.519307	-0.648366	-0.612184	-0.664845	-0.692544	-0.547242	0.112008	-0.436379	-0.530902	-0.68188	-0.471061	-0.137002	-0.480217	-0.447648	-0.0664689	!SHPRPYSDGG	-0.496314	-0.476616	-0.903365	-0.659285	-0.0260477	-0.580546	-0.9032	-0.870439	-0.929738	-1.07344	-0.620148	-0.68307	-0.753648	-0.576613	-0.938467	-1.22956	-0.365277	-0.970486	!SYTLFTAKVY	-0.576885	-0.503457	-0.652408	-0.739847	-0.88319	-0.560601	-0.932298	-0.788884	-0.77732	-0.270567	-0.744892
!AGPPGEKGEP	-0.821301	-0.796233	-1.11986	-1.02981	-0.446921	-0.7908	-1.03903	-1.17335	-0.478939	-0.678568	-0.536489	-0.77463	-1.08644	-0.703621	-0.583615	-1.23766	-0.957867	-0.788589	!RWPASFGMRL	-0.274778	0.504812	-0.312052	0.462648	0.456616	-0.0180571	-0.145229	-0.0653043	-0.130949	0.10056	0.29281	-0.242321	-0.063593	-0.190153	0.584092	-0.12776	0.165021	-0.0435777	!QRAMNKAGLL	0.658013	-0.175999	0.47196	0.244385	0.0897834	-0.243877	0.460154	0.161101	0.282146	1.12474	0.22079
!AGPQPLANLR	1.35519	0.999795	1.41496	1.62736	1.53037	3.16353	2.40911	2.55557	2.0486	0.492722	2.19441	0.811278	2.71462	1.89221	2.04313	1.26584	1.89254	1.20905	!NAVFSLQDWY	-0.00725784	-0.0717943	-0.0289038	0.0602211	0.0908878	-0.621222	-0.56633	-0.64066	-0.226743	-0.515592	-0.493994	0.0833948	-0.674696	-0.173908	-0.409921	0.0804561	-0.316367	-0.167883	!PRKKAAHSQS	-0.557646	-0.703916	-0.687507	-0.740496	-0.527404	-0.715713	-0.883287	-0.848531	-0.362378	0.120668	-0.358526
!AGPQPLIGGY	2.86783	1.49669	2.62686	1.77119	1.94735	2.93683	2.36371	2.38342	1.62981	0.433004	3.06939	1.35742	2.60745	1.40212	2.03206	1.43819	3.11689	1.87738	!GPVLMMYGTQ	0.57819	0.800228	0.564386	0.283666	0.910882	-0.466729	-0.0363441	-0.331952	-0.120827	0.328699	0.678472	0.435143	-0.369249	-9.50784e-05	0.698305	0.405727	0.910513	0.940072	!STRYVPPAYF	-0.556897	-0.538232	-0.676621	-0.870499	-0.636572	-0.570814	-0.88127	-0.788809	-0.866125	-0.563158	-0.561683
!AGPQPLKGRK	2.43314	0.551687	2.03352	1.44537	1.61454	3.30107	2.3698	2.58972	1.54219	0.57957	2.69303	1.16833	2.74336	0.959591	1.60296	1.27514	1.91947	1.1716	!SPLSSLTASG	-0.0621859	-0.565578	-0.40944	-0.81237	-0.383422	-0.331607	-0.603983	-0.421752	-0.424691	-1.31384	-0.449581	-0.583126	-0.383719	-0.221666	-0.821337	-0.531571	-0.0346198	-0.865428	!STLGDSLRVF	-0.710975	-0.584452	-0.843575	-0.865329	-0.990922	-0.626688	-1.0263	-0.887734	-0.57405	-0.560989	-0.774071
!AGPQPLLNRQ	1.65367	1.42197	1.76385	1.87943	1.65499	3.72985	2.74264	3.03602	2.34942	0.699576	2.47421	0.996303	3.21036	2.31507	2.17549	1.37669	2.14602	1.38257	!SAAWGLVDIH	1.10263	0.749623	0.818231	0.65207	0.98152	0.468391	0.652586	0.499817	0.158685	-0.293357	0.23978	0.754686	0.311734	0.592521	0.0753342	0.719143	0.135144	0.265223	!VLIWYGRERT	-0.416779	0.12813	-0.236165	0.610394	0.12381	-0.45167	-0.240853	-0.481113	-0.323139	0.778275	-0.15074
!AGPQPLRNHR	1.41363	0.719808	1.26909	1.57133	1.51916	3.43713	2.57272	2.69405	1.83519	0.462403	2.33718	0.972142	2.91812	1.22925	1.52806	1.17479	1.32272	0.951723	!LVGNSLLYGY	-0.747565	-0.537612	-0.612666	-0.365079	-0.832908	-0.691358	-0.675068	-0.755682	-0.395927	-0.332263	-0.783854	-0.1227	-0.769149	-0.534168	-0.638659	-0.122881	-0.320583	-0.406181	!RLLLPVWAGE	-0.426899	-0.264902	-0.437753	0.146184	0.0745426	-0.607307	-0.556647	-0.660784	-0.439204	0.264064	-0.200414
!AGPQPLTASG	3.3011	1.98818	3.02501	1.86509	2.02298	3.14454	2.43979	2.60098	2.22057	0.396776	3.06562	2.09547	2.76942	2.24867	2.27084	1.51308	3.36416	1.83458	!WMMALTASGG	-0.466171	-0.388543	-0.351383	-0.482858	-0.74281	-0.520287	-0.512348	-0.674475	-0.156428	-0.0534663	-0.730441	0.189843	-0.66304	-0.190944	-0.163976	0.163151	-0.405542	0.0632289	!GKMQRVYRTS	-0.613489	-0.203378	-0.355868	-0.15213	-0.869975	-0.534093	-0.774584	-0.642341	0.00235708	1.06377	-0.487544
!AGPQPLTLTG	1.39817	2.27315	2.04355	2.03021	1.49239	2.83157	2.45628	2.55047	2.73284	0.655455	1.54637	1.36423	2.65572	2.92823	2.3285	1.63763	2.23262	1.09587	!SLPRFLYGGH	-0.0105393	-0.55254	-0.40302	-0.625027	0.319972	0.114138	0.0476884	-0.0220442	-1.04758	-0.845984	0.0616104	-0.943129	0.021421	-0.693281	-0.899155	-0.639728	0.149388	-0.505744	!IVAAILQDRS	-0.0954845	0.0477783	0.0561253	-0.0864406	-0.21023	-0.275147	-0.101746	-0.269931	0.412669	-0.110336	-0.695321
!AGPQPLTYAY	1.66038	2.37699	2.03029	2.02778	1.83023	2.25067	2.19758	2.06788	2.43066	0.75627	2.09349	2.09675	2.208	2.06791	2.15203	1.43267	2.81595	1.46299	!SPALNMVGGR	2.60384	0.976057	1.87868	0.704951	1.35097	0.820066	1.19835	1.21387	0.405272	0.572791	1.16377	1.24603	1.11888	0.623751	0.810523	0.99343	1.5793	0.798543	!GLNLSYSASA	-0.197438	-0.273576	-0.488413	-0.345039	-0.0859006	-0.5177	-0.600398	-0.610572	-0.641815	-0.387309	-0.432863
!AGPQPLVDPR	3.06373	1.91094	2.77122	1.84053	2.19419	2.91847	2.41374	2.42916	2.18872	0.388177	2.31229	1.99428	2.56375	2.27122	2.08578	1.57231	2.34283	1.31835	!APPAHLSDMS	0.793379	0.313395	0.364814	0.241685	0.901092	-0.214709	0.410446	-0.00630328	0.154673	-0.696379	0.162425	0.206106	-0.0209153	0.140356	0.208422	0.41911	0.277676	-0.0693672	!HFGNRLYHSV	-0.89935	-0.994009	-1.05233	-1.16599	-1.33422	-0.831338	-1.41349	-1.26971	-0.940773	-0.848299	-0.942446
!AGPQPLVYKG	1.11669	1.71425	1.51648	1.67059	1.62691	2.43713	2.19074	2.18944	2.65309	0.670659	1.81432	1.94667	2.24077	1.87042	1.84883	1.28148	1.94304	0.938227	!SLPRYLRDGI	0.20306	-0.35181	-0.135845	-0.0623129	0.533693	-0.0256792	0.338994	0.134464	-0.603283	-0.278132	-0.2223	-0.158073	0.0962862	-0.422907	-0.463316	-0.0605249	-0.0724186	-0.458681	!PLPLPLLRDG	1.50564	2.28406	1.68303	1.69697	1.4706	2.18927	1.52267	1.94039	1.89009	0.414445	1.3386
!AGPQPLYQKA	2.2347	1.9021	2.10681	2.01095	1.64348	3.37587	2.56542	2.78701	2.08735	0.735655	2.23737	1.17828	2.93784	1.91728	2.03321	1.26016	2.24453	1.29724	!SLPRFLLDGS	-0.104521	-0.411381	-0.442282	-0.444655	0.129388	-0.250238	-0.168295	-0.279259	-0.754542	-0.82894	-0.477495	-0.493705	-0.279321	-0.373002	-0.703163	-0.382448	-0.173401	-0.650489	!TSILWTQGAL	-0.365515	-0.260497	-0.465644	-0.412762	0.00138412	-0.620338	-0.404998	-0.563361	-0.704591	0.0117304	-0.182894
!AGPQPLYVPL	2.11216	2.16456	2.19501	1.80505	2.04654	2.74617	2.28273	2.2647	2.47498	0.513536	2.70041	1.79428	2.37976	2.14632	2.24081	1.20591	2.81999	1.7945	!APMGHLLYHH	-1.06006	-1.10643	-1.27257	-1.58438	-1.50149	-0.732176	-1.24674	-1.12939	-1.17274	-1.69093	-1.12043	-1.26371	-1.02485	-0.74127	-1.71797	-1.30702	-0.953742	-1.71196	!RTTAHKGSSM	-0.690054	-0.932583	-0.853792	-1.07339	-1.00065	-0.643624	-0.813364	-0.834692	-0.699391	-0.0956082	-0.707756
!AGRARRRTPT	-0.869018	-0.885844	-0.916306	-1.16658	-1.05427	-0.699858	-1.04806	-1.02478	-0.446868	-0.0754186	-0.632354	-0.823149	-0.925658	-0.569601	-0.194446	-1.16413	-0.982329	-0.769078	!PIVSFLQDTK	0.0569015	0.0549769	0.0489636	0.000643203	-0.273446	-0.430275	-0.383511	-0.431632	-0.0392835	-0.700794	-0.555839	0.078711	-0.4563	0.410711	-0.157533	0.134398	-0.0448341	-0.538995	!YFVEGREPLR	-0.707506	-0.57145	-0.713675	-0.667364	-0.888425	-0.467644	-0.752556	-0.789612	-0.444729	-0.102201	-0.653134
!AGRHVRSYNH	-1.03931	-1.27974	-1.21557	-1.77575	-1.6322	-0.802957	-1.4323	-1.2499	-1.16156	-1.15207	-1.08913	-1.45767	-1.08713	-0.854267	-1.28841	-1.87407	-1.02825	-1.52942	!NVPQMIFYVF	0.0985445	1.14555	0.50553	0.597988	0.407075	-0.168718	0.314653	0.168489	0.240846	0.414621	0.269694	0.410713	-0.011856	0.569137	0.987998	0.491739	1.01405	0.62909	!VSTAKMLHIW	-0.686081	-0.433738	-0.615598	-0.704497	-0.710307	-0.66761	-0.889725	-0.872047	-0.324824	0.294244	-0.606106
!AGRISRSISE	-0.552669	-0.536623	-0.598456	-0.806576	-0.805623	-0.486813	-0.777241	-0.740483	-0.42657	-0.0701746	-0.520845	-0.555663	-0.652216	-0.390889	-0.120048	-0.761866	-0.588465	-0.332827	!APEEPVIAIN	-0.0491548	-0.199594	-0.169512	0.153623	0.256681	-0.399069	-0.252512	-0.468581	0.046842	0.229476	0.0337283	0.16821	-0.383105	0.213171	0.586292	0.00063231	0.106022	0.432289	!IKATFGHVGS	-0.745073	-0.736122	-1.00358	-1.21605	-0.874845	-0.680682	-1.11331	-1.03503	-1.00981	-0.643108	-0.815097
!AGRSKRTEQD	-0.714716	-0.746096	-0.80621	-0.973568	-1.15557	-0.616734	-0.918114	-0.943044	-0.400698	0.0037148	-0.850325	-0.644236	-0.864094	-0.527528	-0.387934	-1.01933	-0.859174	-0.618845	!SPAYNMRHAH	0.660737	0.488077	0.0924716	-0.190592	0.274195	-0.0174356	0.0203627	0.108075	-0.224271	-0.515233	0.0369452	0.219637	0.0692544	0.0975277	-0.260305	-0.250894	0.0113621	-0.535336	!SWEGSGIGGM	-0.741486	-0.92384	-1.0225	-1.23046	-0.936618	-0.6864	-0.962564	-0.993534	-0.931246	-0.753615	-0.814467
!AGRSRKEVEL	-0.724945	-0.676828	-0.744283	-0.78143	-0.912722	-0.669302	-0.880464	-0.954308	-0.0888712	0.246825	-0.753191	-0.234642	-0.919539	-0.521974	-0.234119	-0.75464	-0.889153	-0.333858	!RGPWSLSDIA	1.76979	0.853563	1.41688	0.965157	1.14044	-0.218964	0.347817	0.109832	0.18629	-0.125783	0.723513	0.710147	0.0446572	0.134333	0.67382	0.679286	0.876427	0.222173	!EKLALDMTTC	-0.85478	-0.815	-0.818887	-0.913118	-1.05907	-0.790378	-0.852773	-1.01158	-0.161566	-0.491549	-1.06934
!AGRVKRGWVW	-0.875862	-0.72404	-0.820965	-0.925079	-0.97197	-0.649291	-0.939782	-0.972405	-0.419285	0.309974	-0.687617	-0.618159	-0.934586	-0.712516	-0.244969	-1.05535	-0.892617	-0.544819	!EPLLNSAAIS	-0.199969	-0.252269	-0.339529	-0.288316	-0.053638	-0.366894	-0.254796	-0.340576	-0.0978698	-0.0614273	-0.291253	0.0932664	-0.378769	-0.0488739	-0.0822356	-0.173396	-0.140655	0.18444	!PTHSVSEAGI	-0.600458	-0.805328	-0.873906	-1.09561	-0.962947	-0.607817	-1.0382	-0.88393	-0.759898	-0.774506	-0.82918
!AGSGTDFYLK	-0.730861	-0.642042	-0.825552	-0.892311	-1.00755	-0.678313	-1.00898	-0.971078	-0.58984	-0.3732	-0.799092	-0.52496	-0.909903	-0.604288	-0.733292	-0.794632	-0.604208	-0.602659	!LIPMHYQYEF	-0.311073	0.792515	-0.40923	0.191199	0.142622	-0.32021	-0.0531433	-0.330274	-0.519837	-0.482278	-0.401739	0.164927	-0.323155	-0.0585658	-0.267643	-0.377308	0.493169	-0.234132	!QLRKFKVYGS	-0.810205	-0.600269	-0.641721	-0.641711	-0.983077	-0.693085	-0.669925	-0.805152	-0.357921	0.375437	-0.767409
!AGVRYLAMIF	-0.382079	0.00893468	-0.0428023	0.109754	-0.134797	-0.14704	0.307535	0.11143	-0.420946	0.720467	-0.189397	0.096858	0.0577719	-0.274983	0.185787	0.343721	-0.265815	0.57279	!EVAYALQDLT	1.37534	1.01136	1.39723	1.02881	0.884209	0.0432905	0.948263	0.522805	0.833371	0.020021	-0.170122	1.41579	0.308884	1.5375	0.492469	0.926706	1.0224	0.541936	!IVGRCYRTPM	-0.994769	-0.821496	-1.11364	-1.12678	-0.646784	-0.760015	-0.939818	-0.96536	-1.05121	-0.600105	-0.802898
!AGVRYLFKGR	-0.910226	-0.634259	-0.715689	-0.386937	-0.768066	-0.190046	-0.256311	-0.137379	-0.724571	0.341142	-0.534516	-0.762358	-0.211402	-0.572947	-0.340652	-0.270722	-0.834555	-0.400842	!PPPLSQSMLV	0.496448	1.09632	0.410305	0.452828	0.851764	0.1753	0.374184	0.356608	0.786568	-0.122082	0.614547	0.350853	0.401144	0.902193	1.02794	0.186632	0.914974	0.437872	!QNLSGGLKAT	-0.596232	-0.703184	-0.766119	-0.778193	-0.877363	-0.422541	-0.700115	-0.614604	-0.48273	-0.180896	-0.61394
!AGVRYLHVMY	-0.806354	-0.725967	-0.688232	-0.762666	-0.60474	-0.543434	-0.377029	-0.492257	-0.884134	-0.150127	-0.579574	-0.618359	-0.455281	-0.711792	-0.830662	-0.528806	-0.650749	-0.430087	!PMVSFLTASG	0.751216	0.596603	0.833055	0.30253	0.21252	-0.275135	-0.106839	-0.110215	0.143289	-0.71332	0.159961	0.756465	-0.183995	0.800419	0.43157	0.553831	1.39643	0.201427	!SNYASHLGSF	-0.63082	-0.818573	-0.857642	-1.114	-0.851094	-0.612031	-0.878489	-0.8457	-0.994039	-0.831913	-0.718666
!AGVRYLIVMW	-0.732622	-0.345768	-0.345035	-0.0593322	-0.0641122	-0.20601	0.349409	0.0852465	-0.253093	0.720372	-0.350389	0.125487	-0.000413923	-0.337266	-0.199118	0.235794	-0.503561	0.351749	!CRAASLQDGF	0.0795122	-0.19153	-0.123729	0.00728717	-0.190105	-0.251561	-0.0786222	-0.260207	0.212811	-0.652964	-0.766444	0.349176	-0.214075	0.0593762	-0.359664	0.0873115	-0.331457	-0.616378	!TRASQVSPTI	-0.623794	-0.505691	-0.777815	-0.795137	-0.715297	-0.606799	-1.06169	-0.84494	-0.685368	-0.31592	-0.464089
!AGVRYLKYIK	-0.815975	-0.458202	-0.395873	-0.0106085	-0.425994	-0.20244	0.27542	0.101479	-0.267993	0.880056	-0.379951	0.252131	0.0120502	-0.389685	-0.0576178	0.243518	-0.500137	0.0441387	!SLPMSLDAQL	0.307373	-0.147321	-0.00356275	-0.497015	-0.166184	-0.382082	-0.390617	-0.434959	-0.20837	-0.942637	-0.41116	-0.28763	-0.457108	0.0664754	-0.511232	-0.178178	0.0355618	-0.646295	!NIYGAKMAPV	-0.425943	-0.399445	-0.497645	-0.383318	-0.258591	-0.528848	-0.5765	-0.661497	0.0281695	0.341856	-0.28437
!AGVRYLLDGT	-0.598899	-0.51333	-0.434042	0.0807873	-0.0350585	-0.319665	0.312631	-0.0537955	-0.754058	0.2642	-0.646255	0.134748	-0.136007	-0.544505	-0.395729	0.309371	-0.503976	-0.0318174	!YPPVNLISPT	0.853012	0.343898	0.528854	0.57477	1.42496	0.24803	0.799887	0.514932	0.425827	-0.308967	0.944707	0.364758	0.470064	0.31469	0.374408	0.512121	0.993443	0.655779	!RQWWTPMAPY	-0.661261	-0.534158	-0.802529	-0.478321	-0.221101	-0.719818	-0.893245	-0.817579	-0.970358	0.138661	-0.251016
!AGVRYLTASG	-0.352905	-0.539522	-0.257489	0.103234	0.345766	0.0799427	0.673456	0.410373	-0.781078	0.329013	-0.0596642	0.338163	0.367819	-0.607363	-0.221091	0.377187	-0.0331562	0.301988	!SPVSNLMSSH	0.143183	-0.361141	-0.239003	-0.464552	-0.00883303	-0.26182	-0.331886	-0.258469	-0.340295	-1.06728	-0.0585368	-0.373206	-0.289622	-0.12657	-0.658822	-0.332589	0.171265	-0.599047	!TKFSSYVPDM	-0.328363	-0.313891	-0.596823	-0.583222	-0.386572	-0.518012	-0.75236	-0.634995	-0.831731	-0.633377	-0.609234
!AGVRYLTGGL	-0.647261	-0.853723	-0.555523	-0.238559	0.00825081	-0.279632	0.245792	-0.0277975	-1.11764	0.150927	-0.173834	-0.530767	-0.0798136	-0.867209	-0.41364	0.0535657	-0.184994	0.0669607	!AAWAHIWAWS	-0.817945	-0.679198	-0.976035	-0.991328	-0.714061	-0.601808	-0.6438	-0.65477	-1.21399	-0.123072	-0.773147	-0.962895	-0.695769	-0.739129	-0.921776	-1.17111	-0.850055	-0.708849	!KMITTKPLVG	-0.518331	-0.280215	-0.363162	-0.246503	-0.731086	-0.596539	-0.656177	-0.72768	-0.00247478	0.355833	-0.562643
!AGVRYLTRQR	-0.768725	-0.486026	-0.53574	0.1625	-0.550286	0.231846	0.336935	0.474102	-0.412424	0.821453	-0.336078	-0.57771	0.394157	-0.232409	0.14801	0.304565	-0.796233	-0.120046	!SLPRSLKYAG	-0.325233	-0.475617	-0.538835	-0.583932	-0.0519627	-0.0346524	-0.175486	-0.0429447	-0.347112	-0.803815	-0.365162	-0.348424	-0.0386589	-0.329469	-0.701713	-0.504419	-0.270614	-0.74157	!RYGGRSMQGM	-0.779512	-0.85567	-0.920965	-1.08011	-1.09534	-0.703865	-1.09178	-1.02227	-0.76898	-0.249688	-0.7713
!AGVRYLWSHG	-0.856854	-0.8482	-0.886041	-0.80407	-0.453904	-0.551929	-0.451203	-0.56989	-1.09961	-0.402137	-0.538108	-0.778662	-0.542402	-0.888189	-1.00891	-0.713964	-0.720987	-0.679056	!LAAWSLYTLG	1.30828	1.24316	1.28823	0.910518	0.767434	0.138429	0.690905	0.567089	0.495736	-0.0747306	0.42033	0.826299	0.371723	1.02632	0.447469	0.653579	1.12951	0.424639	!EKILWGLQWF	-0.626981	-0.119315	-0.459683	-0.119736	-0.27292	-0.612877	-0.277168	-0.563829	-0.121474	0.365828	-0.476649
!AGVSLFGLSA	-0.525873	-0.345337	-0.350873	-0.534039	-0.702175	-0.543269	-0.710917	-0.796375	-0.337412	-0.450248	-0.559245	-0.384869	-0.758164	-0.331585	-0.385829	0.102902	-0.268206	-0.0801744	!NPLYRLNARW	-0.379393	-0.215633	-0.00846832	0.433973	-0.150947	-0.461896	-0.233158	-0.294377	0.488565	1.01556	0.055753	0.525868	-0.386571	0.0388967	0.339391	0.819215	-0.231672	0.0596319	!VCMLGKLVWN	-0.787976	-0.469163	-0.681228	-0.525517	-0.504295	-0.533479	-0.508969	-0.708965	0.00100455	0.232931	-0.798644
!AGYANLTRQY	-0.444626	-0.316509	-0.261814	0.280048	-0.843041	-0.0610394	0.201946	0.214672	0.253053	0.77006	-0.554631	-0.167595	0.142056	0.387353	0.148153	0.515617	-0.462699	-0.093214	!SPSLALSDVV	-0.12546	-0.556557	-0.483405	-0.832684	-0.484519	-0.523347	-0.696258	-0.631642	-0.641562	-1.13057	-0.7593	-0.539378	-0.671175	-0.322062	-0.977112	-0.548152	-0.376763	-0.822091	!VQKGLNAFPG	-0.643542	-0.612402	-0.623612	-0.471816	-0.73776	-0.688924	-0.605061	-0.810904	-0.14317	0.116884	-0.604517
!AHFAHLHART	-0.335537	-0.584919	-0.495452	-0.345211	-0.786917	0.0884951	0.279144	0.269089	-0.716123	-0.0712772	-0.467937	-0.591927	0.22912	-0.446291	-0.49294	-0.207407	-0.643833	-0.40632	!LSPRMLVNLR	-0.0860991	-0.217561	-0.138903	-0.106333	0.404522	0.424233	0.539771	0.590308	-0.254174	0.0521545	0.260827	-0.341504	0.478706	-0.000579119	0.0405013	0.180588	0.0321376	0.233731	!TKECWEFVHR	-1.04362	-1.03945	-1.24472	-1.28976	-1.23008	-0.887081	-1.43767	-1.31639	-0.947399	-0.900048	-1.06475
!AHFAHLHMKQ	-0.504623	-0.399831	-0.470613	-0.249679	-1.10181	-0.0241967	0.133968	0.136784	-0.453933	0.0766755	-0.625481	-0.630876	0.0804806	-0.364755	-0.484293	-0.119781	-0.744273	-0.464925	!SPVWNLIAGL	2.75189	1.77366	2.7047	1.5643	1.46329	0.897823	1.52957	1.33281	1.13659	0.681818	1.7274	1.67797	1.17057	1.55197	1.39138	1.28751	2.13652	1.11756	!TPWREPRSAR	-0.769306	-0.743976	-0.930453	-0.930357	-0.459417	-0.53802	-0.723755	-0.63423	-0.882548	-0.0665363	-0.455194
!AHFAHLISHY	-0.819397	-0.943435	-0.965849	-1.26168	-1.20934	-0.551074	-0.84601	-0.735888	-1.17991	-1.13781	-0.935781	-1.2757	-0.667061	-0.682434	-1.31269	-1.10627	-0.862171	-1.11217	!LPASALDNTS	-0.243266	-0.190534	-0.380306	-0.305719	-0.44193	-0.623988	-0.621967	-0.749238	-0.189554	-0.616863	-0.66698	-0.114255	-0.721035	0.0100238	-0.374418	-0.0196877	-0.317416	-0.274946	!TSMLNRWQVR	-0.447328	-0.393912	-0.468188	-0.34209	-0.798899	-0.461108	-0.417282	-0.39848	-0.353839	0.834496	-0.498006
!AHFAHLKLEV	-0.580885	-0.214597	-0.229147	0.114901	-1.14538	-0.237205	0.223002	0.0103671	-0.101832	0.32593	-0.804511	-0.0267488	-0.0726262	-0.0812952	-0.171879	0.40296	-0.78787	-0.0707613	!IAVWGIYSWY	-0.415186	-0.123732	-0.424122	-0.370354	0.349331	-0.0762566	-0.348164	-0.327722	-1.02133	-0.5038	0.132111	-0.624578	-0.409227	-0.495283	-0.617981	-0.64644	-0.302705	-0.0377137	!AMIILKPRHF	-0.548723	-0.168278	-0.331111	-0.355991	-0.772323	-0.530805	-0.807234	-0.705838	0.188408	0.0860802	-0.4973
!AHFAHLKQWR	-0.518627	-0.536938	-0.469294	-0.13312	-1.06471	0.274087	0.568863	0.502408	-0.313785	0.41146	-0.652305	-0.494088	0.390012	-0.211095	-0.270203	-0.0199957	-0.881766	-0.397835	!DAVWNLIAAT	2.4872	1.42835	2.42243	1.43881	1.36846	0.54975	1.49193	1.10886	0.934322	0.740067	1.40068	1.70624	0.950005	1.42059	1.03954	1.30625	2.06374	1.06408	!APGAWNDTYL	-0.638212	-0.401147	-0.761332	-0.646617	-0.558019	-0.706687	-0.773286	-0.895432	-0.444102	-0.167336	-0.682537
!AHFAHLMYVT	-0.57593	-0.292084	-0.459099	-0.310232	-0.833176	-0.335802	0.0107356	-0.178973	-0.769544	-0.167747	-0.681742	-0.323357	-0.194478	-0.548031	-0.583801	-0.150948	-0.368075	-0.179267	!VAVRALQDWV	-0.123233	-0.0836733	0.0809206	0.447793	0.907457	0.297303	0.607315	0.425331	0.159647	0.398336	-0.030699	0.867527	0.322746	0.0834053	0.112418	0.536395	-0.558566	0.691682	!AELVFTALQA	-0.32046	0.0662551	-0.00263855	0.0295656	-0.576533	-0.452781	-0.358497	-0.537164	0.00931437	0.22386	-0.524547
!AHFAHLSGAV	-0.473323	-0.848001	-0.63932	-0.839789	-0.926771	-0.450744	-0.410205	-0.477209	-1.06651	-0.551269	-0.661233	-0.977479	-0.517701	-0.78432	-0.745248	-0.535424	-0.596799	-0.377638	!AIYASLMDGL	-0.122624	-0.117016	-0.0647669	-0.185107	-0.160911	-0.330821	0.0100275	-0.219311	-0.0598253	-0.40213	-0.765317	0.393768	-0.295298	0.224256	-0.246903	0.177947	-0.203316	-0.0548122	!QWGRQGAANW	-0.82175	-0.78679	-0.925538	-0.996868	-0.768917	-0.723371	-0.808805	-0.894015	-0.586744	0.0316041	-0.742346
!AHFAHLTASG	-0.188556	-0.687472	-0.338167	-0.480096	-0.797473	-0.0393722	0.32068	0.152314	-0.818967	-0.456496	-0.700297	-0.336449	0.0849686	-0.513319	-0.69471	-0.0793332	-0.498157	-0.278559	!LRHASLRDWA	-0.319939	-0.544891	-0.32657	0.112674	-0.294871	-0.155631	0.175861	0.0241119	-0.0034505	0.197793	-0.560042	0.371124	0.0271545	-0.21291	-0.19394	0.208519	-0.622276	-0.314429	!QRMPFVSYIG	-0.513366	-0.248439	-0.36723	-0.336313	-0.458359	-0.509239	-0.572546	-0.513849	-0.541406	0.307626	-0.433761
!AHFAHLTSGQ	-0.345311	-0.766272	-0.484733	-0.566305	-0.827788	-0.141938	0.182857	0.0334853	-0.844751	-0.463621	-0.630147	-0.56797	-0.0203476	-0.484249	-0.705685	-0.300032	-0.54155	-0.298992	!AAWASMRAPY	0.327609	-0.0448428	-0.00511544	-0.161975	0.63572	0.232432	0.421277	0.446283	0.164691	0.406223	0.303503	0.42829	0.403732	0.0852509	0.444458	-0.239947	-0.205287	0.328819	!FYSGNLFGYI	-0.485108	-0.566568	-0.621788	-0.417592	-0.543078	-0.498937	-0.474121	-0.602361	-0.743243	-0.366818	-0.491311
!AHFAHLTYNH	-0.972724	-1.13652	-1.13623	-1.45505	-1.55815	-0.70681	-1.03163	-0.976446	-1.29331	-1.48706	-1.18286	-1.3301	-0.847619	-0.838286	-1.66137	-1.26659	-0.912589	-1.50143	!WAASHLTASG	0.942601	0.139758	0.343811	0.233165	0.391915	-0.0634351	0.562905	0.254941	-0.490297	-0.559385	0.110468	0.538009	0.165926	-0.177281	-0.373754	0.43464	0.581186	0.0590117	!WALFANERRG	-0.503912	-0.127495	-0.395982	0.191002	-0.682194	-0.507605	-0.604164	-0.524303	0.121075	0.615437	-0.514348
!AHGVGRISRF	-0.800137	-0.814561	-0.852961	-1.1066	-0.931596	-0.578821	-0.913735	-0.870812	-0.615099	-0.187715	-0.580945	-0.772632	-0.800441	-0.58797	-0.33054	-1.10715	-0.857572	-0.599089	!APGAHLQDPI	-0.515519	-0.655446	-0.766893	-0.604237	-0.522325	-0.632069	-0.342665	-0.674087	-0.466953	-0.566503	-0.823758	-0.287629	-0.666236	-0.40065	-0.534533	-0.353788	-0.797739	-0.71606	!WRIRRKLLQV	-0.644539	-0.306666	-0.260756	-0.108856	-0.750976	-0.542465	-0.592787	-0.612773	0.179833	0.776653	-0.447988
!AHIATIKHCH	-0.965332	-1.11713	-1.07536	-1.46709	-1.47065	-0.736301	-1.38471	-1.20253	-0.868548	-1.14623	-1.05903	-1.16299	-1.02106	-0.665644	-1.27069	-1.27651	-1.01971	-1.43842	!PIVVALISGG	0.462034	0.353165	0.763126	0.144519	0.836787	0.0825223	0.276509	0.220092	0.820564	-0.7527	0.424465	0.739672	0.109168	1.12605	0.710578	0.428342	0.730259	0.575997	!GVARLSRMQM	-0.150177	0.0599017	-0.0569995	0.211043	0.0241372	0.199709	0.555457	0.527721	0.334187	0.925412	0.081714
!AHIQTMKVVF	-0.545351	-0.375842	-0.320667	-0.342697	-0.629535	-0.706982	-0.849167	-0.804564	0.189684	0.301247	-0.527323	0.0568869	-0.777578	-0.452674	0.00949934	-0.148086	-0.621687	0.00748222	!SPVSSFQGST	-0.399316	-0.50139	-0.753817	-0.815803	-0.302939	-0.469171	-0.837709	-0.675762	-0.857314	-1.04839	-0.392186	-0.915343	-0.593333	-0.454461	-0.664305	-0.951116	-0.18518	-0.6621	!SMNHPIPGGL	-0.391193	-0.697014	-0.724008	-0.65441	-0.579908	-0.402615	-0.507036	-0.495457	-1.00615	-0.496602	-0.407845
!AHIWKLTAVR	0.62423	0.617522	1.2719	1.25905	0.434945	-0.510945	-0.355693	-0.359073	0.941064	1.09196	0.920858	1.25416	-0.393495	0.676622	0.889375	1.47827	0.676312	0.297167	!SPVRMLTASG	-0.349452	-0.563517	-0.452765	-0.750337	-0.154009	-0.147798	-0.304773	-0.201731	-0.698234	-0.722745	-0.301927	-0.352676	-0.220042	-0.301634	-0.550892	-0.269143	-0.41484	-0.370189	!LHFAAILRMV	-0.418113	0.117597	-0.163581	0.172182	-0.566615	0.0787119	-0.152206	0.138754	-0.435816	0.56074	-0.360812
!AHNTSWHWII	-0.663126	-0.513858	-0.79517	-0.622517	-0.669439	-0.627609	-0.89661	-0.808994	-0.676376	-0.303619	-0.655124	-0.777073	-0.709018	-0.604978	-0.714274	-0.939809	-0.467151	-0.727695	!APARGLQDGA	-0.31969	-0.630342	-0.747528	-0.548903	0.601031	0.636084	0.42692	0.392093	-0.540811	-0.518119	-0.228191	-0.0685377	0.356183	-0.587524	-0.678602	-0.345531	-1.01188	-0.223249	!AGKPTKHATL	-0.597248	-0.630652	-0.759269	-0.579215	-0.347726	-0.684941	-0.820986	-0.94937	-0.158751	0.127634	-0.376608
!AHPHYLMMGT	0.427493	0.990206	0.412758	1.10531	0.269261	0.458138	1.10654	0.882817	0.238538	0.214763	0.235077	0.0967998	0.833878	0.432292	0.487432	0.647757	0.66303	-0.081355	!SLPLSLWYGK	0.678599	0.617739	0.465909	0.29387	0.645046	0.126527	0.366372	0.381131	0.188139	-0.438649	0.103593	0.338303	0.24988	0.23742	-0.122699	0.24212	0.663442	-0.371401	!PYAFSSSNYL	-0.224533	0.0638918	-0.390375	-0.22462	-0.126769	-0.311666	-0.528728	-0.431579	-0.542465	-0.48982	-0.31356
!AHPLGIFYTF	-0.0298534	0.948673	0.00776553	0.526613	1.14613	0.934686	0.659683	0.718861	-0.224281	-0.00126677	0.846657	0.221913	0.690174	0.0399984	0.330308	0.310179	0.219772	0.902929	!IAAWGLYGTV	1.92881	1.12852	1.66732	1.12117	1.38762	1.92327	1.56433	1.5841	0.0578072	-0.00713908	1.86459	0.75912	1.49711	0.461882	0.615064	0.907068	1.7751	1.44431	!PALRHWRISC	-0.944824	-0.877898	-1.0986	-1.27393	-0.873087	-0.562041	-0.781261	-0.704367	-0.859123	-0.907446	-0.857189
!AHPQWMINVS	1.07499	0.943808	0.682272	0.358048	1.196	-0.371498	0.861957	0.457215	-0.0517595	0.44856	0.914761	-0.176763	0.463192	-0.169481	0.591316	-0.0619722	0.419257	0.618052	!AVANSLWYGL	-0.343844	0.0785621	-0.229683	0.277671	-0.170138	-0.368221	-0.0881042	-0.161302	0.13788	-0.177394	-0.319908	0.347839	-0.241094	0.0135179	-0.274718	0.338385	0.0072354	-0.0478908	!YAWHSAHSNE	-0.719635	-0.834873	-1.03462	-1.1088	-0.929793	-0.71888	-1.15337	-1.02032	-1.02667	-0.858621	-0.819259
!AHPRGVTVVI	-0.62582	-0.673844	-0.809401	-0.699893	0.769176	-0.112617	-0.394727	-0.344492	-0.629572	0.248604	0.388977	-0.381208	-0.269599	-0.700983	0.0620761	-1.10777	-0.595083	0.499503	!SPMAWLVAMS	0.467664	0.474455	0.464355	-0.193054	0.554172	-0.187416	0.842478	0.468396	0.23052	0.262525	0.265413	0.363773	0.290094	0.447279	0.195911	0.436173	0.199675	0.429928	!LLPRTMLFSR	-0.255717	0.243066	-0.210237	0.107222	0.570338	0.109327	-0.00203433	0.103395	-0.122188	0.555503	0.1994
!AHPSALADVF	0.747935	0.157022	0.325838	0.300412	0.747799	-0.499396	-0.3174	-0.506553	0.117435	-0.762524	-0.0373129	0.28503	-0.498805	-0.0692463	0.0514353	0.178975	0.178324	-0.059169	!SPLLNMHAWA	1.45707	0.648569	0.982036	0.294487	0.894635	0.0217159	0.671031	0.454027	0.578818	0.0834457	0.721121	0.906472	0.338924	0.30869	0.218954	0.486568	0.999462	0.371383	!LNRGAKPMRT	-0.497853	-0.393806	-0.477187	-0.343778	-0.745202	-0.428198	-0.425138	-0.481181	0.0440758	0.691016	-0.429127
!AHPSALARVW	0.220574	0.719813	0.23203	1.02713	0.628128	0.300872	-0.143056	0.266053	1.13348	0.160764	0.724908	-0.176885	0.263829	0.891935	0.984498	0.631296	-0.0843022	0.403429	!TPMNSLQVQV	0.148398	-0.433447	0.132047	0.0469162	-0.142406	-0.111407	0.257622	0.275476	0.753001	0.137227	-0.154166	0.513763	0.185621	0.480123	0.168866	0.328953	0.264844	0.155562	!MFTPSRYIRL	-0.394004	-0.139664	-0.415866	-0.352639	-0.358629	-0.302788	-0.477251	-0.399508	-0.31912	0.122813	-0.312339
!AHPSALILMW	-0.123947	0.902722	0.50028	0.69986	0.433334	0.345675	0.383322	0.44354	1.30323	-0.145229	0.176076	0.133896	0.392286	1.20278	0.639349	0.555058	0.148683	0.219754	!IVLQHLLDKK	-0.0547748	-0.392111	0.0319827	0.263862	-0.202192	0.433752	0.981203	0.76343	0.159866	0.584333	-0.451957	0.314388	0.583766	-0.047822	-0.252664	0.487905	-0.38202	-0.0276553	!LHKWIHPHLT	-0.691172	-0.583575	-0.788027	-0.783712	-0.931607	-0.619219	-0.901	-0.847849	-0.832105	-0.402538	-0.738784
!AHPSALKVIA	1.2741	0.657471	1.16562	0.973057	1.32319	0.665383	0.775663	0.883253	1.71952	0.141512	1.28131	1.32696	0.863024	1.1229	1.16451	0.6978	1.15862	0.864709	!SWVAWLYGRI	0.0185346	-0.0130792	0.000262791	-0.0221275	0.422358	-0.270177	0.380537	-7.15435e-05	-0.488755	0.0641363	0.207033	-0.319272	-0.121933	-0.345696	-0.217854	0.152272	0.189345	-0.0943912	!HLQNYRSYLL	-0.710589	-0.628559	-0.677871	-0.582374	-0.900097	-0.609026	-0.75818	-0.787439	-0.610765	-0.13893	-0.654528
!AHPSALLGEY	1.46309	0.671888	1.13141	1.09063	1.37999	0.140842	0.481412	0.31792	0.635806	-0.473495	1.64331	0.558622	0.334984	0.370335	0.787238	0.865294	1.6783	0.967356	!IAVNSLTASG	0.0553467	-0.496302	-0.133345	-0.284783	-0.106086	-0.31726	-0.367852	-0.269119	-0.165735	-0.978264	-0.229749	0.0492619	-0.256185	-0.0136261	-0.462512	-0.0673473	0.183793	-0.331568	!AGHGSNRTHK	-0.859893	-1.0977	-1.09124	-1.14778	-1.29841	-0.602648	-0.937189	-0.889207	-0.5303	-0.34344	-0.838383
!AHPSALMNQQ	0.992982	0.651742	0.893079	1.26497	1.27079	0.663378	1.11601	1.00776	1.32581	-0.0373935	1.43866	0.333827	1.0757	1.12638	1.22239	0.929375	1.30897	1.01127	!DPAQSLLDII	0.408346	0.0930665	0.252303	0.124496	0.230275	-0.190118	0.205547	0.0237438	0.324823	-0.466876	-0.446291	0.384796	-0.0216959	0.594162	-0.0672185	0.198645	0.283215	-0.109317	!RLALVLKYQL	-0.271402	0.293768	0.323048	0.560707	-0.336608	-0.34623	0.117679	-0.0128171	0.695083	0.794081	-0.304047
!AHPSALQKTT	0.515597	0.72215	0.508041	1.41276	0.815563	0.812626	0.326941	0.859637	1.40787	0.374262	0.952308	0.129449	0.898331	1.27284	1.25974	0.940627	0.334643	0.642643	!LNAEALRAGY	1.57621	0.495352	1.42715	1.1899	0.885158	1.08317	1.85688	1.50608	1.33547	0.460284	0.465507	1.86412	1.47252	1.33656	0.714389	1.16224	1.34383	0.538109	!DSRWGERGGK	-0.943131	-0.987608	-1.04576	-1.13963	-1.01887	-0.75423	-1.01882	-1.0246	-0.884113	-0.189709	-0.768378
!AHPSALTASG	2.29938	1.14599	1.90196	1.27453	1.63736	0.563231	0.648046	0.676368	1.19985	-0.462787	2.08661	1.49545	0.672359	0.971687	1.36348	1.03265	2.23808	1.25977	!AAHASLWLGL	-0.60608	-0.129186	-0.337055	-0.0228296	-0.751298	-0.380163	-0.262679	-0.322621	-0.064854	-0.0389102	-0.558321	-0.207614	-0.335808	-0.131467	-0.247635	0.270722	-0.538741	-0.206391	!TNALRNPGTP	-0.600125	-0.660862	-0.796916	-0.805812	-0.636759	-0.690134	-0.860513	-0.894716	-0.6392	-0.241354	-0.493372
!AHPSALVAIS	1.65187	0.827554	1.41067	1.00067	1.4295	0.50582	0.56796	0.678273	1.08833	-0.235951	1.54077	1.07209	0.684127	0.914636	1.13203	0.71654	1.77741	1.07633	!GPPSHYVDQI	-0.602201	-0.628866	-1.11665	-1.01347	-0.272909	-0.836985	-1.02533	-1.13388	-1.12911	-1.29872	-0.753837	-1.01433	-1.0176	-0.792926	-1.09106	-1.58376	-0.465418	-1.0662	!RYLVAAPKHI	-0.503062	-0.378427	-0.50315	-0.417589	-0.602392	-0.436277	-0.740929	-0.570897	-0.217435	0.0337222	-0.478513
!AHPSALVGWL	2.00858	0.83813	1.68628	1.17151	1.6098	0.673713	0.845146	0.724218	0.844962	-0.181146	2.12771	0.797167	0.715301	0.631081	1.0879	1.03107	2.02804	1.42023	!DPPVWMNASK	-0.120047	-0.42033	-0.571645	-0.859261	0.389483	-0.644044	-0.121832	-0.495805	-0.508744	-0.102585	-0.124905	-0.569766	-0.547771	-0.610223	-0.403051	-1.03699	-0.579583	-0.306705	!KRPSTTLLWR	-0.567081	0.0550897	-0.294777	0.242908	-0.418766	-0.535049	-0.673816	-0.577588	0.1024	0.529862	-0.262816
!AHPSALVSMT	1.8322	0.965632	1.60408	1.01252	1.53493	0.841985	0.704964	0.881493	0.98634	-0.163087	2.15722	0.9997	0.91959	1.07491	1.31647	0.853048	2.13483	1.60558	!LPEFSAFIFQ	-0.250676	0.333385	-0.27978	-0.0286174	-0.00374417	-0.385926	-0.481266	-0.4956	-0.326815	-0.199333	-0.278726	-0.187628	-0.46912	-0.0758341	-0.0176358	-0.221685	-0.10629	0.184549	!CNLYAQRIYT	-0.680185	-0.437845	-0.532084	-0.242251	-0.612526	-0.606521	-0.552016	-0.632422	-0.329521	0.0533345	-0.66543
!AHPSALWAQK	1.97933	1.01534	1.51631	1.27205	1.56121	1.00456	1.00627	1.04866	1.06953	0.109264	2.02889	1.11566	1.03038	0.553569	1.0121	0.876219	1.51259	1.08005	!PAPAHLSGGF	0.996904	0.421838	0.534498	0.239001	1.02302	-0.0682438	0.466723	0.166239	-0.0270939	-0.754146	1.08589	-0.0506503	0.109696	-0.0459296	0.418152	0.455405	0.831459	0.477722	!VAPITQNENQ	-0.396002	-0.084495	-0.387573	0.021818	-0.0684058	-0.580007	-0.564613	-0.725197	0.154487	0.22297	-0.286308
!AHPWLQRMQG	-0.161485	0.796777	0.0941453	1.14824	0.00195018	-0.539613	-0.396683	-0.40805	0.486463	0.78901	0.267292	0.0619908	-0.409004	0.177804	0.796403	0.654001	0.0359243	-0.275295	!AIAWHLSLAY	-0.306229	0.456289	-0.0214013	0.321393	-0.581899	-0.216526	0.04871	-0.0385007	-0.357173	-0.283319	-0.520347	-0.378992	-0.178772	0.0376263	-0.379502	0.365661	-0.357557	-0.55921	!WPYYRMLVAE	-0.386377	0.193659	-0.178386	0.0390884	-0.0563901	-0.618925	-0.700357	-0.80965	-0.107712	0.590875	-0.315866
!AHRDKKSLLQ	-0.664729	-0.44138	-0.499395	-0.381991	-0.879616	-0.500494	-0.629306	-0.69668	0.084049	0.444713	-0.539455	-0.111136	-0.644251	-0.231883	-0.103843	-0.273975	-0.688768	-0.151291	!APHASLESMW	-0.324971	-0.37461	-0.410579	-0.264345	-0.302332	-0.454027	-0.351202	-0.421997	-0.0336417	-0.369718	-0.409776	-0.0302111	-0.420819	-0.0862928	-0.352973	-0.0633819	-0.429997	-0.160484	!DSKQPLNQWP	-0.391184	-0.517234	-0.471231	-0.0928793	-0.300904	-0.403273	0.0337755	-0.262992	-0.093736	0.0113684	-0.466267
!AHREPRLVGG	-0.900938	-0.954105	-0.916942	-0.9427	-1.14067	-0.688891	-0.979821	-1.0798	-0.41302	-0.10572	-0.779615	-0.707696	-0.943718	-0.734838	-0.365195	-1.0595	-0.901139	-0.882895	!SPPLSLSLGT	0.109095	0.193031	0.0541727	-0.120936	0.041407	-0.00619843	-0.057106	0.0982246	0.0587752	-1.03293	-0.240179	-0.360256	0.0796768	0.46719	-0.263132	-0.0616759	0.26558	-0.629961	!QAWNSALHHS	-0.625623	-0.628967	-0.833708	-0.745099	-0.800787	-0.546237	-0.834792	-0.705132	-0.686019	-0.383925	-0.692574
!AHRHRRRGSP	-0.803607	-0.879807	-0.894861	-1.0772	-0.986089	-0.589134	-1.02578	-0.935534	-0.627256	-0.324832	-0.508711	-1.12811	-0.807205	-0.599142	-0.363931	-1.3144	-0.8564	-0.972411	!LEPLPWKPSG	-0.0791074	0.836408	-0.313155	0.654437	1.11413	-0.0305741	0.395821	0.195771	0.0538811	-0.0112652	0.342613	0.0517454	0.165969	0.14509	0.366237	-0.172197	0.18299	-0.112193	!QLAYYGANWV	-0.560249	-0.238038	-0.635544	-0.323984	-0.223545	-0.52817	-0.535254	-0.627878	-0.635251	0.0725743	-0.504038
!AHRIKRAEGW	-0.630226	-0.422611	-0.519251	-0.389723	-0.795908	-0.529781	-0.686095	-0.775778	-0.00243277	0.514226	-0.567307	-0.162104	-0.700113	-0.383257	0.0686891	-0.576694	-0.795501	-0.279407	!NAMGNLAYGA	-0.633535	-0.656159	-0.629588	-0.467722	-0.918866	-0.419748	-0.296595	-0.526827	-0.146743	-0.165329	-0.717132	0.213916	-0.559641	-0.361618	-0.533463	-0.00311419	-0.384193	-0.359061	!PIKVMFHIEL	-0.519373	0.49862	-0.197116	0.184321	-0.271383	-0.511667	-0.431843	-0.580637	0.0421613	0.421104	-0.442919
!AHRQPRLVGA	-0.773261	-0.769664	-0.738795	-0.810127	-0.947135	-0.581947	-0.866714	-0.921819	-0.462558	0.0778784	-0.576278	-0.72733	-0.795878	-0.697458	-0.0847095	-0.987862	-0.740918	-0.715921	!SLPRYLTASG	0.0574223	-0.487512	-0.34802	-0.545341	0.333209	-0.133633	-0.0625013	-0.0867812	-0.855866	-0.793816	-0.144628	-0.546658	-0.0951051	-0.500381	-0.801984	-0.50221	0.0859251	-0.53642	!VRAAILSYLR	-0.307385	0.0593953	0.214713	0.0727765	-0.365923	0.189259	0.228391	0.278387	0.667082	0.276388	-0.162875
!AHSSVQNIIN	-0.241841	-0.144925	-0.250339	-0.173569	-0.500456	-0.25583	-0.319297	-0.296315	-0.0184452	0.225404	-0.339556	-0.172333	-0.241757	-0.0772996	0.0965796	-0.160998	-0.154157	0.0501061	!SLPLPQTASA	0.899348	0.241851	0.300171	0.0373225	0.751942	0.112917	0.0524052	0.0533654	-0.0206187	-0.799576	0.442656	0.0589929	0.0516191	0.265432	0.142281	-0.30584	1.0409	-0.302121	!YSQAKVGTRL	-0.804695	-0.805591	-0.815944	-1.02462	-1.0587	-0.648669	-0.9686	-0.918305	-0.616104	0.0457635	-0.710771
!AHVFALAKQF	-0.407809	0.173089	-0.0377392	0.332533	-0.531253	-0.411722	-0.773188	-0.507182	0.0442301	0.0867348	-0.325572	-0.3752	-0.563162	0.283802	0.333045	0.393369	-0.664925	0.214965	!DVARPLSMGW	0.266194	0.776266	0.508622	1.15161	0.885296	1.50258	1.5733	1.52209	0.831369	0.657282	0.406247	0.907034	1.46978	0.800567	0.508606	1.04709	0.0910305	0.659655	!NNRMFSLYIH	-0.716291	-0.713643	-0.778887	-0.988322	-0.952519	-0.579465	-0.882696	-0.761981	-0.933479	-0.635646	-0.82303
!AHVFALASQV	0.82597	0.671055	0.989792	0.859856	0.85656	-0.261732	-0.0909608	-0.044339	0.228561	-0.152801	0.858335	0.651819	-0.133789	0.665887	1.04233	0.69612	0.937407	1.11922	!LPLSSLMGWA	0.528142	-0.00302929	0.329108	0.0306683	0.570801	0.106902	0.337197	0.294739	0.274096	-0.58989	0.376942	0.0357919	0.215982	0.228073	-0.0493346	0.174009	0.880526	0.179003	!KPVGIPLLTW	-0.565058	-0.0662599	-0.308127	-0.0352188	-0.626789	-0.502482	-0.521918	-0.572439	0.0166384	0.195689	-0.491515
!AHVFALFAMW	0.606145	0.822198	0.736337	0.57941	0.681062	-0.271311	-0.227578	-0.202141	-0.0147063	-0.205131	0.491838	0.250857	-0.316222	0.220982	0.363453	0.365814	0.673167	0.642309	!SPALALTASG	1.8906	1.21876	1.60177	0.54908	0.997482	0.617325	0.712024	0.847902	0.9689	-0.52671	0.536868	1.40136	0.710801	1.73346	0.613223	0.629492	1.4677	0.399372	!MRSNIQPVAV	-0.524944	-0.674722	-0.762661	-0.854953	-0.873129	-0.574278	-0.760395	-0.705474	-0.43575	-0.139246	-0.665358
!AHVFALLLWT	-0.306085	1.00406	0.57818	0.730458	-0.259721	-0.300057	-0.216776	-0.258271	0.528744	-0.0278574	-0.407275	0.103896	-0.329638	0.8762	0.364391	0.668978	0.0470562	0.303769	!MSPLSLVMEK	0.843134	0.822947	0.762493	0.396785	0.458385	0.184304	0.32122	0.551125	0.775481	-0.471851	0.0806543	0.362412	0.410845	1.05862	0.298393	0.177434	0.766903	-0.185788	!NAKRMYLKTN	-0.619242	-0.188661	-0.402735	-0.0448537	-0.533767	-0.319216	-0.265314	-0.248306	-0.262176	0.997052	-0.417884
!AHVFALMYAT	0.362609	1.49051	1.03918	1.16841	0.585339	-0.174816	0.136963	0.05541	0.633703	0.235335	0.372236	1.04505	0.0238209	0.949868	1.05052	0.875257	0.967198	1.03861	!IVANPLWYES	-0.187487	0.699574	0.0639722	0.958092	0.233936	-0.249482	0.21892	-0.102869	0.530445	0.0219315	-0.205131	0.877731	-0.131033	0.409625	0.180443	0.602794	0.339101	0.135586	!RSRLFPVLVM	-0.326131	-0.0806582	-0.251704	-0.221164	-0.483518	-0.407754	-0.520449	-0.427282	-0.622637	-0.113837	-0.38383
!AHVFALQQKW	0.344847	0.849	0.833333	1.25719	0.249512	0.268332	0.423561	0.473604	0.974517	0.553146	0.153121	0.39601	0.364486	1.21407	0.890979	0.957095	-0.0128054	0.458475	!SPALALFYTV	0.512179	1.24368	0.851984	0.706964	0.680874	0.0628321	0.541985	0.397293	0.821236	0.0807682	0.101637	1.24088	0.25806	1.22815	0.630739	0.633124	0.958221	0.787584	!QTPDYHRMMH	-0.903862	-0.881922	-1.189	-1.16568	-1.10852	-0.722618	-0.959752	-0.987406	-1.02766	-1.06288	-0.903892
!AHVFALSSMA	0.688371	0.650868	0.815412	0.571869	0.816996	-0.218054	-0.252676	-0.0957652	0.0128479	-0.360144	0.832838	0.436678	-0.15279	0.543648	0.787713	0.515801	0.919065	1.0382	!DPAWGLNYGL	-0.113557	0.256177	-0.0113115	0.510698	0.118194	0.0442822	0.623752	0.159426	0.209555	-0.17613	-0.131992	0.453362	-0.0160086	0.137871	-0.142666	0.571562	0.0593852	-0.0989831	!REYTNLIMVI	-0.439903	-0.358013	-0.104603	0.215274	-0.763941	-0.580318	-0.104393	-0.312244	-0.30115	0.784104	-0.516225
!AHVFALSYRL	-0.0821027	0.692467	0.502108	0.871715	0.185946	-0.216009	-0.156015	-0.0793293	0.364525	0.275105	0.090511	0.565387	-0.139751	0.504643	0.648034	0.764029	0.155532	0.487312	!SLPRYLLYGL	-0.499073	-0.226506	-0.446986	-0.129515	-0.0105995	-0.248035	0.0881475	-0.0798315	-0.560311	-0.250579	-0.383084	-0.246728	-0.144979	-0.422006	-0.535761	-0.0323612	0.0627628	-0.432654	!MHKGYPRDLV	-0.58906	-0.324244	-0.655267	-0.0819004	-0.256769	-0.519862	-0.460778	-0.648731	-0.403509	0.241383	-0.502339
!AHVFALTASG	1.78496	1.49264	2.05733	1.45515	1.32296	0.0889295	0.362035	0.427638	0.822072	0.0358108	1.43456	1.61291	0.317302	1.27498	1.7084	1.2252	1.95605	1.40085	!DTALSLMDPW	1.02622	0.584809	0.744193	0.359566	0.727777	-0.182461	0.475789	0.161263	0.504458	-0.338943	-0.298752	0.768523	0.0645208	0.852045	-0.0888653	0.580106	0.355974	0.0597665	!CGQQTWFHLA	-1.00844	-1.02187	-1.21168	-1.43029	-1.24324	-0.882459	-1.42724	-1.29535	-1.13931	-1.10359	-1.07762
!AHVFALWMKK	0.13237	0.927634	0.660154	1.15953	0.283337	0.341508	0.241593	0.500903	0.756385	0.591694	0.343452	0.35537	0.375346	0.769844	0.748053	0.715437	-0.0556841	0.231147	!RTALWLSAGY	1.24567	0.526776	0.821727	0.174804	0.726946	-0.409825	0.624071	0.204173	-0.42349	0.134402	0.21666	0.592408	0.122506	-0.268294	-0.428239	0.462519	0.47039	0.167392	!AGMHVKWYLG	-0.96788	-0.818438	-0.968023	-0.920941	-1.17869	-0.793022	-0.989697	-1.01226	-0.754428	-0.0807405	-0.943745
!AHVFALWSWG	0.471324	0.730967	0.606625	0.733418	0.796768	-0.375184	-0.26582	-0.2905	0.112587	-0.287097	0.493363	0.52127	-0.381602	0.174665	0.327514	0.418887	0.540316	0.373517	!KPVLSLQAAV	1.34513	0.476891	1.2529	0.599975	0.898874	0.0594463	0.435016	0.498666	0.619741	-0.00468062	0.801129	1.02907	0.443029	0.511157	0.530148	0.676306	1.12587	0.576527	!ISILMPYHKH	-0.565497	-0.621624	-0.792728	-1.19492	-0.931584	-0.515599	-1.12974	-0.824184	-0.958845	-1.26874	-0.801731
!AHVFALYYEG	-0.382805	0.757207	0.161549	0.609571	-0.0468317	-0.624142	-0.616892	-0.714729	0.0322934	-0.418145	-0.445489	0.471455	-0.696662	0.00985973	0.0623109	0.301357	0.0542053	0.0535227	!PVRPARSWEL	-0.598824	-0.397128	-0.652883	-0.60547	-0.371945	-0.563234	-0.828809	-0.86822	-0.26014	-0.045669	-0.418352	-0.341553	-0.794207	-0.540352	0.0188394	-0.847219	-0.736113	-0.33353	!LDLVILWRMS	-0.548498	-0.212706	-0.404008	-0.317665	-0.680805	-0.490975	-0.498166	-0.565787	-0.175715	0.195015	-0.57521
!AHVGALNKAL	-0.636944	-0.43826	-0.404996	0.0335931	-0.917671	-0.463691	-0.620091	-0.605163	0.256126	0.234853	-0.524502	-0.133818	-0.608785	0.180096	0.119069	0.340548	-0.721713	-0.0561828	!SPVYNLAMGL	0.799636	1.10475	1.09445	1.13725	0.667737	0.157467	0.819855	0.663774	0.605451	0.329306	0.520583	0.673556	0.48725	0.96006	0.672667	0.948391	1.08241	0.504764	!ELEHFLLWHL	-0.868571	-0.743332	-0.866172	-0.663508	-1.29439	-0.737032	-0.785957	-0.955795	-0.687868	-0.704881	-1.05621
!AHVRAIIAKQ	0.153685	-0.128306	0.228918	0.497033	0.857969	1.48294	1.01855	1.40755	-0.0323573	1.04239	0.745745	0.67479	1.441	0.27648	0.707807	0.477698	-0.385304	0.998278	!LYAYSLALQI	0.339164	1.12612	0.792718	0.748142	0.247647	0.197346	0.547173	0.480857	0.583709	0.0956905	-0.043337	0.698147	0.370251	1.25405	0.540555	0.723627	0.806278	0.582717	!STSIMGGLSN	-0.452427	-0.650784	-0.63371	-1.01671	-0.781822	-0.441939	-0.598056	-0.563002	-0.733714	-0.514218	-0.674124
!AHVRAIIAVH	-0.192443	-0.216286	-0.104389	0.0975956	0.685403	0.738946	0.466559	0.731091	-0.586263	0.589677	0.395524	0.315342	0.740564	-0.0970872	0.270149	0.145112	-0.614495	0.784543	!AVARALSDAG	0.241671	-0.227406	-0.119926	0.155511	0.802493	0.0877332	0.186412	0.156143	-0.368911	-0.280625	-0.266982	0.669751	0.0587487	-0.156925	-0.247879	0.3595	-0.570698	0.297245	!VTAPQYANGA	-0.588385	-0.294439	-0.722582	-0.392498	-0.225091	-0.716478	-0.702475	-0.85583	-0.611448	-0.2836	-0.504209
!AHVWNLIMPG	1.50691	1.9398	1.92515	1.76881	1.11696	0.75595	1.4392	1.31225	1.53283	0.83257	1.30223	1.08774	1.19849	1.71096	1.36496	1.36278	1.22348	0.666752	!GPVSSLTASG	0.0133953	-0.559489	-0.287976	-0.494326	-0.0935686	-0.599265	-0.77088	-0.688609	-0.211595	-1.21665	-0.210733	-0.173345	-0.697157	-0.371151	-0.541553	-0.225441	0.138171	-0.571586	!PSSALAHGGK	-0.484679	-0.830373	-0.823166	-1.0534	-0.819749	-0.519526	-0.797248	-0.691596	-0.76426	-0.761357	-0.655374
!AHWIWSHRIA	-0.721389	-0.522637	-0.864573	-0.884016	-0.808113	-0.606307	-0.974564	-0.793083	-0.805497	-0.275841	-0.723841	-1.06918	-0.769545	-0.539778	-0.6781	-1.11274	-0.803391	-0.863638	!DPYLSLVMMV	0.417156	0.644679	0.666945	0.243823	0.264876	-0.155396	0.337082	0.273356	0.483049	-0.0871558	-0.0558808	0.335802	0.145698	0.876422	0.30231	0.430794	0.851183	0.465987	!IYKVGSALAS	-0.400892	-0.163872	-0.344534	-0.398556	-0.44734	-0.42764	-0.536183	-0.576029	-0.495232	-0.00772119	-0.525001
!AHWSGMMAHI	-0.316052	-0.607305	-0.70251	-0.9511	-0.0568732	0.0376374	-0.10359	-0.0858625	-0.854786	0.0432767	-0.178921	-0.695459	-0.127498	-0.767476	-0.548181	-1.09736	-0.532403	-0.0825066	!SLPQAVHYGA	-0.368146	0.00585204	-0.57905	-0.321898	0.250316	-0.589942	-0.622576	-0.588138	-0.53624	-0.690838	-0.209957	-0.304367	-0.551894	-0.461626	-0.257108	-0.794154	0.131342	-0.642978	!WAWSLVILDR	-0.772414	-0.414077	-0.569241	-0.459209	-1.02685	-0.571631	-0.815704	-0.746371	-0.690123	0.250818	-0.81332
!AHYAKLIVRG	-0.988253	-0.569126	-0.384066	-0.243358	-1.08475	-0.593526	-0.567488	-0.626734	0.451996	0.722207	-0.838594	0.435745	-0.652889	0.0765648	-0.118101	0.421255	-0.803994	-0.292704	!SPAGHLSTAS	-0.514767	-0.67429	-0.809768	-0.789223	-0.624452	-0.315587	-0.432094	-0.482499	-0.513971	-0.991751	-0.582824	-0.542304	-0.458087	-0.303202	-0.765533	-0.441121	-0.614633	-0.701751	!AMRTFSRPPD	-0.761199	-0.577177	-0.933107	-0.997257	-0.743998	-0.631818	-1.06868	-0.920991	-0.789515	-0.55879	-0.63117
!AHYASLAYVT	-0.451776	-0.24699	-0.246221	-0.134059	-0.584434	-0.403089	-0.324663	-0.415581	-0.329915	-0.0397404	-0.600368	0.220028	-0.392183	-0.349373	-0.285513	0.0916236	-0.101023	0.0711743	!ISPAYLLANI	0.350765	0.428563	0.249258	0.221853	0.446175	0.052267	0.398719	0.228677	0.0320606	-0.504178	0.207655	0.098273	0.169667	0.466375	0.333289	0.14892	1.05229	0.0569857	!PLVKPLVHCS	-0.433753	-0.390114	-0.454089	-0.294454	-0.233555	-0.341817	-0.577094	-0.582623	-0.200441	-0.789655	-0.525334
!AHYASLFMNW	-0.517482	-0.15149	-0.39428	-0.286373	-0.720101	-0.357929	-0.260099	-0.304856	-0.253094	-0.294534	-0.650379	-0.398232	-0.313166	-0.168136	-0.501774	-0.110974	-0.433866	-0.296755	!SAFSQLRDGF	-0.377278	-0.331818	-0.506101	-0.444104	-0.599387	-0.561891	-0.686331	-0.646007	-0.483969	-0.367748	-0.73272	-0.311961	-0.653785	-0.387272	-0.552842	-0.212177	-0.658736	-0.374903	!LPAWVQALYR	-0.376789	0.63735	0.0684262	0.652497	-0.250426	-0.307944	-0.330543	-0.32001	0.212979	0.80636	-0.13811
!AHYASLFNAA	-0.593325	-0.53374	-0.562972	-0.574997	-0.761266	-0.461699	-0.459284	-0.479047	-0.69606	-0.601261	-0.656047	-0.677378	-0.448032	-0.414115	-0.623487	-0.348112	-0.386432	-0.321877	!AGPAFLWDGI	1.01613	1.14519	0.938825	0.868785	1.16119	-0.43294	0.426187	-0.167544	0.615821	-0.111153	0.37218	1.01185	-0.243267	0.591603	0.897912	0.75234	1.07327	0.374655	!GLYNAQIDLP	-0.536209	-0.48191	-0.629304	-0.286516	-0.130304	-0.638482	-0.451839	-0.640197	-0.222349	0.0037566	-0.595938
!AHYASLILAQ	-0.583495	-0.147995	-0.183648	-0.159657	-0.919846	-0.249604	-0.0870477	-0.123949	-0.0262294	-0.224176	-0.779051	-0.188479	-0.141277	0.158419	-0.305519	0.198056	-0.416764	-0.234736	!MSISWMRYAR	-0.469532	-0.0992121	-0.465318	-0.592362	-0.29627	-0.498715	-0.197973	-0.294191	-0.296786	0.0458068	-0.364162	-0.13434	-0.389315	-0.512067	-0.293514	-0.480422	-0.512357	-0.473614	!APMSLNSVLP	-0.202879	-0.0782312	-0.164567	-0.11036	0.0345579	-0.396908	-0.312836	-0.349405	0.400895	0.0177827	-0.159381
!AHYASLQLWY	-0.598639	-0.00263119	-0.186042	0.0949785	-0.760463	-0.238798	0.0389482	-0.0777168	0.169605	0.0853634	-0.719346	-0.02087	-0.125826	0.117024	-0.251952	0.320031	-0.370296	-0.164203	!SPVSALATII	-0.189679	-0.433742	-0.306402	-0.60608	-0.222068	-0.423431	-0.614055	-0.475003	-0.172112	-0.901166	-0.314119	-0.356522	-0.473226	0.025906	-0.331635	-0.297996	-0.133193	-0.284659	!RASLRLRRGR	-0.591947	-0.431263	-0.486459	-0.251362	-1.08742	-0.559153	-1.01418	-0.689598	0.0339645	0.362028	-0.519123
!AHYASLQMLS	-0.0567602	0.29467	0.320872	0.418099	-0.412922	0.198641	0.596992	0.518495	0.490458	0.33784	-0.283421	0.369921	0.492236	0.646716	0.323408	0.609609	0.257852	0.407303	!SAARALASPS	-0.128539	-0.350591	-0.437684	-0.43861	0.504489	0.245277	-0.0332393	0.184024	-0.337405	-0.654189	0.139548	-0.147707	0.164211	-0.0818508	-0.196271	-0.281221	-0.457797	0.138757	!THSQWHFKHS	-0.691181	-0.633705	-0.872975	-0.920334	-1.11303	-0.557592	-0.939411	-0.757848	-0.80773	-0.554672	-0.820387
!AHYASLRAMQ	-0.107096	-0.368549	-0.000697935	0.202782	-0.130163	0.706819	0.934453	0.941926	0.314976	0.22195	-0.0370527	0.53202	0.924738	0.311262	0.23228	0.395494	0.105995	0.227774	!ALGWSLHYRL	-0.577696	-0.168239	-0.52342	-0.108435	-0.629585	-0.499672	-0.571012	-0.524282	-0.597769	-0.21392	-0.514228	-0.30662	-0.603858	-0.4259	-0.555094	-0.0600412	-0.425549	-0.713579	!RRGTWNRMII	-0.644318	-0.459674	-0.626343	-0.402489	-0.739357	-0.650802	-0.535444	-0.612261	-0.527274	0.561174	-0.491713
!AHYASLRVVK	-0.511717	-0.554713	-0.282824	-0.0225052	-0.471867	0.0954185	0.387717	0.338386	0.371958	0.353344	-0.477587	0.550914	0.245643	0.0231713	-0.00825041	0.204815	-0.495807	-0.0616611	!SGPRSLQAEY	0.566459	-0.0828602	0.116193	0.246499	1.1687	0.706827	0.7072	0.723499	0.289226	-0.213604	0.779515	0.399173	0.766871	-0.141419	-0.0113108	0.0669194	0.279908	0.541812	!KGVTLLWGNA	-0.68588	-0.779198	-0.669566	-0.447815	-0.531655	-0.962994	-0.942583	-1.1254	-0.687051	-0.0632699	-0.47933
!AHYASLTASG	-0.418652	-0.611504	-0.384052	-0.485772	-0.649233	-0.260458	-0.28909	-0.291139	-0.452141	-0.683353	-0.728186	0.0679638	-0.240849	-0.220725	-0.614612	-0.0616106	-0.232801	-0.363353	!DPVYNLIDKV	0.943462	0.474163	0.905197	0.861363	0.762979	-0.427889	0.476738	-0.00130574	0.393216	0.209311	-0.177213	0.870403	-0.167466	0.641236	0.0787462	0.896084	0.354278	0.0500841	!GPRPVYSLTE	-0.297398	0.200475	-0.148857	0.194299	0.02539	-0.385055	-0.306139	-0.476412	-0.0884765	0.111221	-0.225021
!AHYASLVYRW	-0.830539	-0.417198	-0.538366	-0.342778	-0.848715	-0.437401	-0.39802	-0.409828	-0.192796	-0.0906408	-0.804885	-0.0535992	-0.446328	-0.336938	-0.541324	-0.0944249	-0.578915	-0.459505	!SPVSFLKDWY	-0.497246	-0.608396	-0.598911	-0.717779	-0.67009	-0.653832	-0.886307	-0.860688	-0.599467	-0.954711	-0.800735	-0.530002	-0.841501	-0.42147	-0.881273	-0.512388	-0.545118	-0.891731	!RNGYKQVMET	-0.638232	-0.363352	-0.518086	-0.180764	-0.920816	-0.668629	-0.722195	-0.736996	-0.0858153	0.587003	-0.675247
!AHYASLYQIQ	-0.270093	-0.0333195	-0.152069	0.116088	-0.531234	-0.0882057	0.175605	0.142535	-0.0857225	0.115402	-0.435846	-0.0797665	0.086235	0.114519	-0.0259259	0.210343	0.0020807	0.146451	!SPALALWDGY	1.37022	1.27511	1.15248	0.742809	1.01675	-0.131149	0.505954	0.239433	0.535438	-0.139578	-0.0726617	1.21417	0.0864017	0.943127	0.261798	0.635111	0.645388	0.131183	!KYVTLSYNLA	-0.524797	-0.502636	-0.491898	-0.385465	-0.542856	-0.610589	-0.678527	-0.718755	-0.556601	-0.170973	-0.505567
!AIAMNILGNW	2.29967	1.34488	2.08531	1.00641	1.25345	0.842605	1.53745	1.35588	0.568163	0.922823	1.06309	1.37183	1.26703	1.53947	0.897401	1.23106	1.73821	1.1942	!SIPNALTTAS	0.801716	-0.158935	0.385498	0.250622	0.845517	0.402534	0.411259	0.514752	0.698751	-1.1083	0.670213	0.0808048	0.476886	0.689907	0.128716	0.104081	0.96062	-0.106196	!RTHKMADLHL	-0.73605	-0.67845	-0.689973	-0.688995	-1.06568	-0.712724	-0.83507	-0.863255	-0.637623	0.0520505	-0.858429
!AIAMNILYQL	0.536402	1.285	1.00693	0.774211	0.311781	0.215235	0.974948	0.792982	0.810536	0.985319	0.0489862	1.22449	0.60794	1.71709	0.867018	1.00444	0.729126	0.91268	!LYAWNLHMQA	1.81125	1.64775	1.6536	1.15725	0.580354	0.274388	1.07023	0.802245	0.453341	0.444752	0.341438	0.896871	0.618822	1.00743	0.306078	0.926496	1.19085	0.114283	!LYWFVCMGLS	-0.842616	-0.876123	-1.01115	-1.24041	-0.994175	-0.723124	-1.13294	-1.09711	-1.26052	-0.837591	-0.968724
!AIDEFDDDHV	-0.716905	-0.599409	-0.894308	-0.846143	-1.02451	-0.731799	-1.06679	-1.08043	-0.500049	-0.785311	-1.00659	-0.598523	-1.00514	-0.430505	-1.02193	-0.834896	-0.832866	-0.775169	!SPVSNLMDSL	0.269541	-0.213972	-0.0506417	-0.216749	0.00673908	-0.451575	-0.296033	-0.392506	-0.15392	-0.827304	-0.419895	-0.0994009	-0.413525	-0.0197394	-0.545175	-0.0929476	0.0546527	-0.541975	!LSRWNSKKLL	-0.445799	-0.227532	-0.415872	-0.144984	-0.51867	-0.299321	-0.377958	-0.261716	-0.266926	0.495652	-0.366831
!AIFLHWRSSV	-0.571482	-0.276329	-0.713699	-0.490398	-0.355796	-0.476815	-0.41829	-0.35984	-0.95059	-0.0598421	-0.436372	-0.759256	-0.402652	-0.568698	-0.529555	-0.846359	-0.487158	-0.352496	!TPSDPLTSWN	-0.315487	-0.672843	-0.615654	-0.504244	-0.356241	-0.465132	-0.420788	-0.546385	-0.449227	-0.728681	-0.458122	-0.483686	-0.525855	-0.348352	-0.814159	-0.333349	-0.183354	-0.609934	!DNDVALIFSR	-0.704905	-0.795258	-0.604267	-0.571657	-0.858398	-0.603495	-0.463693	-0.667029	-0.314913	-0.185393	-0.731401
!AIFWHLRNQG	-0.419577	-0.48549	-0.432802	-0.00271798	-0.81135	-0.140411	0.457146	0.328711	-1.12405	0.112426	-0.509021	-1.02143	0.159939	-0.644239	-0.556843	-0.0684925	-0.600021	-0.441857	!WAVSSLKSWG	-0.233519	-0.495645	-0.240727	-0.235541	0.0194837	-0.444253	-0.455665	-0.41416	0.000923878	-0.510843	-0.139737	0.0910263	-0.467957	-0.136962	-0.373043	-0.0489308	-0.148374	-0.194407	!FQSSDRRVML	-0.643313	-0.642755	-0.755902	-0.916637	-0.930019	-0.52909	-0.699304	-0.671894	-0.363938	-0.034519	-0.621036
!AIFWHLRYRI	-0.611977	-0.320415	-0.517699	-0.180967	-0.779149	-0.287484	-0.0690356	-0.0587848	-0.974521	-0.0148792	-0.564314	-0.617577	-0.196675	-0.599164	-0.617466	-0.171935	-0.588217	-0.616798	!YNAIHLQDSA	0.124692	-0.266475	-0.182428	-0.152744	-0.0886657	-0.328482	0.305708	-0.0876687	-0.661562	-0.288217	-0.730445	0.0719369	-0.158473	-0.280072	-0.687633	0.0538767	-0.231571	-0.248667	!YSPKTLDLVL	-0.44674	-0.380374	-0.452639	-0.365602	-0.55434	-0.575205	-0.680901	-0.71551	-0.489842	-0.364214	-0.67233
!AIIAWLKKIS	-0.452477	0.0822279	-0.0612023	-0.197266	-0.468763	-0.311569	-0.0412819	-0.10777	0.475824	0.431458	-0.298276	-0.0639285	-0.247846	0.465146	0.242625	0.279496	-0.764825	0.0563968	!SPSLALSVQI	-0.0383137	-0.412694	-0.265976	-0.595806	-0.353743	-0.357551	-0.429351	-0.326189	-0.260399	-0.723401	-0.424004	-0.319525	-0.403764	-0.00458192	-0.529613	-0.274031	-0.117915	-0.400794	!AQYTQVSMPR	-0.621618	-0.33775	-0.578104	-0.451995	-0.562451	-0.539042	-0.701261	-0.619424	-0.483791	0.378019	-0.317865
!AIIGLMVGGV	-0.411704	-0.309952	-0.168827	-0.360712	-0.435705	-0.703172	-0.771435	-0.883138	0.17886	-0.296779	-0.324864	0.181768	-0.909327	0.0216766	0.223275	0.346816	0.00771188	0.227607	!TVAKPLWDEY	0.50063	0.406635	0.388705	0.907502	0.790758	-0.300878	0.385428	-0.0551582	0.171045	0.271141	-0.246367	0.97607	-0.131688	0.164233	-0.199985	0.746873	0.0760698	0.0720709	!TASLRSNFLA	-0.370777	-0.290241	-0.408342	-0.534745	-0.540353	-0.357831	-0.484331	-0.419142	-0.359089	-0.0562067	-0.421961
!AILELLKYHQ	-0.818823	-0.574206	-0.484706	-0.599639	-1.2487	-0.660115	-0.881001	-0.91511	0.24637	-0.4101	-0.932817	-0.0348948	-0.888457	0.0898279	-0.732961	0.0120634	-0.669696	-0.602098	!AIAHFLKGEW	0.632645	0.230393	0.467301	0.611825	-0.0113996	-0.076405	0.546519	0.267895	0.132919	0.119902	-0.0305872	0.408637	0.118647	0.452139	0.140868	0.722853	0.424769	0.0148568	!RWSLPINIRH	-0.497989	-0.421898	-0.507558	-0.217931	-0.649645	-0.313767	-0.342142	-0.222822	-0.66873	0.0904533	-0.510952
!AILNESKYIC	-0.842373	-0.846291	-0.976956	-1.13957	-1.09138	-0.711208	-1.07754	-0.986618	-0.604774	-0.79114	-0.972228	-0.674893	-0.915925	-0.583254	-1.05213	-1.10665	-0.713033	-1.02839	!NAPAHLSDGT	0.772172	0.0300014	0.247988	0.211917	0.766387	-0.307959	0.469628	-0.0515866	-0.0282844	-0.730088	-0.0760059	0.295318	-0.13849	-0.122988	-0.0686643	0.401896	0.218356	-0.251761	!YRAAYGKGWR	-0.791004	-0.833123	-0.988932	-0.824899	-0.335139	-0.329696	-0.46687	-0.546069	-0.844973	0.0994708	-0.379994
!AILNNRDISE	-0.451322	-0.415289	-0.485514	-0.356539	-0.704887	-0.516578	-0.538229	-0.649083	-0.0374232	0.225334	-0.566957	-0.105571	-0.628258	-0.22278	-0.0150702	-0.220153	-0.608518	-0.103057	!SPVRMLTASG	-0.349452	-0.563517	-0.452765	-0.750337	-0.154009	-0.147798	-0.304773	-0.201731	-0.698234	-0.722745	-0.301927	-0.352676	-0.220042	-0.301634	-0.550892	-0.269143	-0.41484	-0.370189	!MPKQLGRLSL	-0.102126	0.374813	0.361207	0.607235	0.319466	0.121438	0.598367	0.298519	0.611558	1.09485	0.14693
!AIPFFMTAGK	2.97106	2.30062	2.5935	1.4985	1.82498	0.58768	0.890493	0.922597	0.590463	0.608805	2.30196	1.59412	0.833316	1.01632	2.38546	1.0914	2.41376	1.8472	!KRVRAHTASG	-0.65563	-0.831398	-0.789526	-0.837513	-0.342984	-0.487949	-0.780182	-0.670157	-0.706483	-0.00200909	-0.304163	-0.438849	-0.593098	-0.738391	-0.362104	-1.28037	-0.77257	-0.337525	!MSLYSTWLPR	-0.301999	0.0739332	-0.377629	-0.0933977	-0.0741042	-0.284575	-0.390697	-0.2344	-0.492199	-0.0883857	-0.262371
!AIPFFMTQWF	1.30488	1.84951	1.11372	0.810792	0.833387	-0.290812	0.0898064	-0.0337772	0.089708	0.0682791	0.565935	0.144088	-0.17626	0.592026	1.33477	0.409203	0.896735	0.731594	!SLARALLDGL	0.212059	-0.124263	0.00880448	0.119453	0.555153	0.199166	0.424687	0.320581	-0.262722	-0.208897	-0.308394	0.571895	0.198428	0.088491	-0.302096	0.324294	-0.189644	0.150668	!RWIIVSGPSK	-0.532999	-0.574541	-0.634662	-0.66228	-0.574402	-0.494004	-0.771684	-0.676925	-0.524655	-0.302624	-0.517134
!AIPLPLLGLD	2.83973	1.94639	2.82692	1.75722	1.95175	2.60095	2.24436	2.27429	1.54574	0.398217	2.40818	1.34294	2.34684	2.20901	1.85343	1.5242	3.13916	1.81283	!KPAQDLYTRT	0.0575532	0.388016	0.0502862	0.631229	0.333766	-0.327986	0.152209	0.0221168	0.731459	0.526503	0.0558188	0.827639	0.0460126	0.228471	0.0699529	0.672564	0.163741	0.0964796	!LPLSALKQSA	0.349863	0.161739	0.507861	0.476176	0.117528	0.289439	0.588792	0.61582	1.11574	0.140404	-0.0503072
!AIPNPLLGLD	1.03213	0.250189	0.804118	1.11088	1.30135	1.30875	1.40975	1.28075	0.653931	-0.191007	1.41101	0.225831	1.30608	0.730703	0.694539	0.907517	1.78123	0.688717	!MPAQALTMWQ	1.78488	2.37822	2.26682	1.75568	1.20814	2.27672	2.37757	2.4669	2.54891	1.11366	1.01987	1.8163	2.4524	2.90683	1.88612	1.3835	1.97284	1.34476	!FRSPYMFRPP	-0.286772	0.335339	-0.482688	-0.187828	-0.0807658	-0.284631	-0.598459	-0.257394	-0.348494	-0.120011	-0.151889
!AIPNPLLTLD	0.604331	0.725528	0.787597	1.33341	1.21405	1.02703	1.29406	1.13175	1.57653	0.100119	0.851727	0.771377	1.11577	1.57056	1.02354	0.974318	1.22614	0.774596	!PVLASLHSGY	-0.0252748	-0.136312	0.0576559	-0.127997	0.175419	-0.0297413	0.149425	0.0937387	0.513759	-0.755201	0.0506307	0.54321	0.0506179	0.335982	-0.0996196	0.152181	0.220134	0.0169419	!NWFAFHPQHM	-0.683255	-0.571295	-0.892281	-0.927765	-1.06471	-0.570134	-0.838834	-0.799549	-0.904524	-0.669786	-0.823047
!AIPNPLRGLD	1.35723	0.0833685	0.958692	1.21372	1.41811	2.10597	1.89562	1.83833	0.796349	-0.0435288	1.88274	0.493364	1.95616	0.683797	0.903061	1.05235	1.78698	0.855703	!APGWHLTASG	1.0738	0.113792	0.590232	0.379347	0.0791599	-0.42731	0.219528	-0.115748	-0.820255	-0.358729	-0.0517043	0.275895	-0.267503	-0.36344	-0.355841	0.358707	0.389278	-0.436801	!MLSLSGNTGL	-0.453667	-0.527015	-0.709565	-0.829519	-0.661854	-0.464568	-0.642356	-0.614814	-0.605715	-0.568313	-0.678649
!AIPQPLLGLD	2.73342	1.69159	2.70467	1.79287	1.80942	3.16173	2.51692	2.63704	1.78457	0.428067	2.59613	1.19021	2.76559	2.10705	1.96155	1.42152	3.27414	1.72402	!DPVQHLQSTI	0.374696	-0.303459	0.214083	0.327386	0.440761	0.491383	1.32329	0.916244	0.0445868	-0.138595	0.260383	0.167622	0.826195	0.0924511	-0.00144306	0.494813	0.580276	0.200727	!QGSCWLKELR	-0.249975	-0.520299	-0.493707	-0.328003	-0.623688	-0.637018	-0.0395591	-0.426242	-0.440141	0.201406	-0.793919
!AIPRFLIGVA	0.511167	0.0701972	0.348213	0.331838	1.27007	0.747467	0.875455	0.826456	-0.606798	0.0761165	1.14676	-0.169199	0.812442	-0.331354	0.419068	0.431793	0.779495	1.07834	!DVPASLLYTV	-0.0145071	0.629218	0.372719	0.383759	0.527532	-0.138923	0.407384	0.126388	1.1856	-0.447508	0.0158405	0.63633	0.0409944	0.847264	0.581882	0.474448	0.75769	0.342052	!DITQGGVIGY	-0.864289	-1.00664	-1.01023	-1.35573	-1.05828	-0.785463	-0.990718	-1.02494	-0.979252	-0.591696	-0.963406
!AIPRPLYHRL	0.388683	0.479427	0.0983353	0.304189	0.993006	1.32882	0.530237	0.917545	0.0339824	-0.416843	0.962904	-0.135326	0.957721	0.0963484	0.107284	0.0715152	0.143076	0.106558	!SPAFNLSDMY	0.738766	0.480476	0.40757	0.257849	0.323443	-0.322811	-0.0553353	-0.160707	-0.128999	-0.425557	-0.313286	0.375806	-0.236414	0.257971	-0.109223	0.235263	0.218548	-0.109131	!KFLLWFDDVL	-0.253608	0.293366	-0.2043	0.372228	0.178282	-0.439395	-0.15123	-0.382058	-0.0188731	0.583313	-0.297928
!AIPRPVMMIK	0.845382	1.35503	1.02061	1.40848	1.64576	2.04176	1.33839	1.75936	0.976285	1.48897	1.71732	1.02482	1.91045	1.19817	2.073	0.861331	0.723567	1.70173	!RAPASLDSKL	-0.261203	-0.50348	-0.47856	-0.522557	-0.26295	-0.535676	-0.700774	-0.694491	-0.150981	-0.750179	-0.323774	-0.338915	-0.651949	-0.285329	-0.386429	-0.239648	-0.471791	-0.625488	!FPNGPKHMIG	-0.283377	-0.0278288	-0.348855	0.0722158	-0.244224	-0.276586	-0.211216	-0.326929	0.226806	0.42608	-0.181979
!AIQEARRLLN	-0.68503	-0.587024	-0.477158	-0.404486	-1.11721	-0.639893	-0.729809	-0.816297	-0.0522915	0.437197	-0.646561	-0.268358	-0.777929	-0.267632	0.233509	-0.114634	-0.749081	-0.231078	!AIPWFLKYNY	0.13827	0.73875	0.365306	0.690529	0.223586	-0.429388	0.164164	-0.117303	0.0375258	0.123687	0.019428	0.312085	-0.282154	0.102646	0.225182	0.47642	0.432684	-0.265438	!VFILIGSKEN	-0.451472	-0.302527	-0.467046	-0.495055	-0.58077	-0.437772	-0.669722	-0.611839	-0.41082	-0.025784	-0.553702
!AIREKRAKIK	-0.506912	-0.231365	-0.282896	-0.14372	-0.693677	-0.227848	-0.383888	-0.36223	0.375298	0.943382	-0.325325	0.0225236	-0.36254	0.0235453	0.566054	-0.172329	-0.64527	0.0543757	!PKVFSLYSSK	0.578836	0.28575	0.415302	0.244372	0.50568	-0.106821	-0.238537	0.0052667	-0.184143	-0.462304	0.420375	0.271613	-0.0327116	0.0595876	-0.0278992	0.0758309	0.484973	0.069594	!FLVLQMFRTD	-0.386547	0.824616	0.0374663	0.250225	-0.443071	-0.455524	-0.713554	-0.587641	0.253562	0.470909	-0.435391
!AISARLTLHA	-0.656048	-0.38954	-0.27894	-0.540213	-1.20187	-0.552741	-0.799045	-0.763952	0.180393	-0.0930031	-0.769824	-0.14016	-0.743614	0.209305	-0.348507	0.24112	-0.659727	-0.439428	!SAARALWDAH	0.103984	-0.0576269	-0.214039	0.114264	0.749638	0.139437	0.201281	0.194234	-0.337092	-0.131758	-0.181955	0.385151	0.130889	-0.22964	-0.477078	0.0584375	-0.586556	-0.0769622	!SRVDIRARTL	-0.693283	-0.735177	-0.776767	-0.896478	-1.15891	-0.5464	-0.933536	-0.854892	-0.509802	-0.180118	-0.695481
!AISQSLIDHA	0.168235	-0.381697	-0.17188	-0.558029	-0.449138	-0.364807	-0.394456	-0.325717	-0.446785	-0.864251	-0.699849	-0.351287	-0.321907	-0.149689	-0.800343	-0.356265	-0.138686	-0.675665	!LMHQNLWVGH	0.0352691	-0.202263	-0.0973583	0.270998	-0.435925	-0.447639	0.136415	-0.139136	-0.0927717	0.533533	-0.566724	0.245999	-0.219847	-0.476148	-0.601468	0.304482	-0.0131652	-0.50128	!LIAGYVHYLI	-0.859366	-0.657772	-0.880836	-1.11474	-1.08766	-0.710436	-1.16481	-1.07452	-1.09032	-0.886829	-0.877886
!AITDGTSNGS	-0.726725	-0.877618	-0.990379	-1.23937	-1.11158	-0.69454	-1.10607	-1.08031	-0.909959	-0.845431	-0.892862	-1.0573	-0.952921	-0.664417	-0.978923	-1.1227	-0.706136	-0.805306	!EVLQNLIDGL	0.755853	-0.00365635	0.840652	0.702603	0.202423	-0.232764	0.846587	0.298502	0.908376	0.431488	-0.476053	1.05259	0.116148	0.605883	0.113592	0.924412	0.527037	0.131515	!FVYKRKELNE	-0.568785	-0.127948	-0.302523	-0.00758134	-0.651514	-0.512456	-0.515031	-0.665146	0.159267	0.743719	-0.604508
!AIVGMLQMLA	0.258503	1.42935	1.27626	0.889529	-0.114765	0.551944	0.980076	0.82676	2.2247	0.631358	0.123849	1.24681	0.731809	2.6222	1.52881	1.20597	0.750478	1.09924	!APPEFLWDNF	0.80106	0.887388	0.554852	0.828637	0.782229	-0.615234	0.115684	-0.438525	0.420466	-0.306629	0.0868585	0.469731	-0.461267	0.396284	0.46429	0.559723	0.618259	-0.0123083	!TMHPSKRLYS	-0.53593	-0.339368	-0.532676	-0.293393	-0.593694	-0.384371	-0.360848	-0.383411	-0.065386	0.0773016	-0.525633
!AIVGMLYNIG	-0.405127	0.528843	0.335862	0.439194	-0.278606	-0.0359751	0.287484	0.0151231	1.15725	0.0540422	-0.0877909	0.624628	-0.00765488	1.41364	0.715976	0.693408	0.389943	0.58061	!AGPEMLRGLY	1.7579	1.04789	1.75806	1.3476	1.45872	1.27576	1.84493	1.5162	1.72247	0.454662	2.03571	1.03527	1.56518	1.66698	1.56078	1.36545	2.32219	1.29299	!LARGEWYIIG	-0.822664	-0.21115	-0.688125	-0.424762	-0.451065	-0.607534	-0.563464	-0.668069	-0.349916	0.220002	-0.576633
!AIVWPLVKKA	-0.00546716	0.748434	0.682481	1.25583	0.108466	0.513416	0.139134	0.530012	1.10607	0.72843	0.2919	0.207183	0.3705	1.32749	1.11045	0.932865	-0.329122	0.136323	!RRVRNLMYSA	-0.356868	-0.239617	-0.0676154	0.367884	0.131145	0.315245	0.673646	0.597688	0.00726293	0.756292	0.0602871	0.626374	0.647065	-0.557235	0.00663215	0.488815	-0.0965213	0.166444	!LVRTGRVIRL	-0.821321	-0.73255	-0.692851	-0.906519	-0.925615	-0.539795	-0.745884	-0.729006	-0.548823	0.337209	-0.542692
!AIYRSMADWA	-0.401484	-0.334015	-0.541723	-0.703618	-0.136348	-0.487753	-0.453262	-0.464341	-0.601867	-0.104034	-0.572248	-0.262584	-0.510966	-0.456596	-0.404812	-0.750077	-0.761807	-0.132842	!MVLSPLLDQS	0.277364	0.115932	0.273755	0.426075	0.378897	-0.163137	0.149694	-0.0520411	0.502406	-0.302237	-0.184507	0.611464	-0.164309	0.395411	0.141361	0.577301	0.399178	0.14831	!IYKELLSWTW	-0.66258	-0.306029	-0.486605	-0.272583	-0.758142	-0.687959	-0.760206	-0.908204	-0.189822	0.053714	-0.848415
!AIYRSMFQEF	-0.335827	-0.0466775	-0.39931	-0.417067	-0.216454	-0.366374	-0.316731	-0.295656	-0.521059	0.104938	-0.360156	-0.305011	-0.349872	-0.339667	-0.165802	-0.552158	-0.51529	0.192716	!KLYASLLGGY	-0.398356	-0.542093	-0.311587	-0.16365	-0.330097	-0.244759	0.0973047	-0.0533845	-0.446316	0.0646377	-0.372754	-0.0380429	-0.138822	-0.393678	-0.311257	0.237507	0.0297343	-0.0247846	!MRKALRITSG	-0.751258	-0.6665	-0.51689	-0.629438	-0.980203	-0.727907	-0.890627	-0.92479	-0.11848	0.666123	-0.658693
!AIYRSMHSRR	-0.447877	-0.596535	-0.654036	-0.936185	-0.268893	-0.231399	-0.40755	-0.175529	-0.824914	-0.206816	-0.279494	-0.703099	-0.186767	-0.495027	-0.475272	-1.00475	-0.636719	-0.437955	!WAAMALKAWG	1.79142	1.33127	1.78871	0.985104	1.14261	1.00847	1.35129	1.25754	1.52183	0.615899	0.64611	1.90631	1.17199	1.7506	0.796015	0.972265	1.18597	0.778908	!KTHKKSAAPL	-0.601059	-0.550318	-0.645866	-0.515378	-0.49237	-0.511812	-0.678039	-0.643775	-0.225393	0.263761	-0.427263
!AIYRSMIYRG	-0.613196	-0.416919	-0.609434	-0.807568	-0.413742	-0.374533	-0.324929	-0.202918	-0.701663	-0.00830795	-0.580673	-0.317348	-0.273778	-0.526955	-0.36758	-0.678265	-0.630705	-0.282327	!LQHGSLRSIG	-0.345484	-0.689759	-0.470039	0.00319058	-0.284485	0.294467	0.435067	0.362927	0.136294	-0.148869	-0.12053	0.444415	0.356229	0.103003	-0.0802454	0.282844	-0.0844908	-0.233485	!QHVSASYWRE	-0.751628	-0.46826	-0.886036	-0.458072	-0.643984	-0.640176	-0.990598	-0.916797	-0.505934	-0.404761	-0.722608
!AIYRSMLGPL	-0.256655	-0.177237	-0.320521	-0.39378	0.452304	-0.092343	0.0655004	0.121484	-0.572329	0.221484	0.208223	-0.351155	0.0368245	-0.362278	0.161619	-0.277754	-0.302006	0.451646	!SPASSLLDWA	-0.18179	-0.370967	-0.468487	-0.594357	-0.341409	-0.477505	-0.646246	-0.591306	-0.408524	-1.10734	-0.688806	-0.402691	-0.574071	-0.144913	-0.793431	-0.419997	-0.337114	-0.79119	!PIYRQRLLWK	-0.837211	-0.417562	-0.615306	-0.58077	-0.888096	-0.494038	-0.656747	-0.608855	-0.348564	0.398131	-0.621078
!AIYRSMRGQV	-0.391982	-0.56558	-0.523254	-0.740174	0.068694	-0.167242	0.0443019	0.113515	-0.775453	0.342979	-0.0714306	-0.501223	0.0242607	-0.561313	0.0432126	-0.764743	-0.44219	0.146772	!SPALDMSVPY	-0.386089	-0.109682	-0.654601	-0.677119	-0.124856	-0.600146	-0.762859	-0.72465	-0.195635	-0.745492	-0.500525	-0.140009	-0.708807	-0.190857	-0.571657	-0.429955	-0.438561	-0.412736	!ALSRYEVLML	-0.415594	0.0792294	-0.153988	0.0716455	-0.392212	-0.45145	-0.404797	-0.454555	-0.237842	0.49915	-0.454671
!AIYRSMTASG	-0.215269	-0.379342	-0.387586	-0.850233	0.0616211	-0.310803	-0.254336	-0.125428	-0.847812	-0.081256	-0.335337	-0.152879	-0.177354	-0.501948	-0.332288	-0.720965	-0.452963	0.112273	!YPALSMRYMQ	0.724136	1.4599	0.837509	0.796508	1.00667	0.394517	0.942479	0.89009	1.16775	0.696432	0.534042	1.65192	0.829219	1.25352	1.18021	0.755109	0.876085	0.900208	!EHSAFATQGS	-0.588354	-0.709657	-0.79083	-0.911248	-1.15754	-0.625831	-0.857705	-0.833276	-0.740836	-0.589198	-0.962428
!AIYRSMTLTQ	-0.183002	0.0971474	-0.0186345	-0.0843843	-0.0616973	-0.180419	0.133829	0.143073	-0.333867	0.570576	-0.226992	0.168132	0.0651317	-0.140158	0.217219	0.143655	-0.327059	0.542299	!DPALGLSQTA	0.259539	0.28502	0.0966019	0.201805	0.262461	0.793663	1.07502	0.844473	0.316785	-0.520847	-0.208251	0.0661019	0.691176	0.890834	-0.119359	0.657389	-0.0345683	0.320491	!YWWAPHPKFL	-0.6919	-0.445951	-0.804575	-0.640264	-0.798979	-0.523253	-0.888095	-0.767759	-0.671423	-0.357828	-0.714241
!AIYRSMWDRF	-0.422557	-0.224289	-0.533982	-0.516183	-0.000142635	-0.42146	-0.378292	-0.331642	-0.606	0.101723	-0.443037	-0.310534	-0.405589	-0.443983	-0.280487	-0.716759	-0.721083	-0.121817	!SRAYSLAYRY	-0.132824	0.0916591	-0.115097	0.163277	-0.0965455	-0.113562	-0.0895105	0.0411456	-0.139476	-0.0511475	-0.259495	0.31323	0.00518533	-0.00845439	-0.124505	0.182605	0.0872421	-0.280474	!MYAITRTRSM	-0.293567	0.142273	-0.168868	0.0462196	-0.370647	-0.237764	-0.361805	-0.291128	0.030782	0.701839	-0.198108
!AIYRSMYDGY	-0.496837	-0.433063	-0.644904	-0.793147	-0.164858	-0.565113	-0.587022	-0.579413	-0.858652	-0.286935	-0.639907	-0.394205	-0.588224	-0.619976	-0.660012	-0.971307	-0.635585	-0.315654	!APVQHLIAWG	1.0358	0.57673	1.07425	0.694581	0.78262	0.893115	1.54509	1.32879	0.687202	0.0180429	0.507551	0.682242	1.25221	0.436714	0.353176	0.697873	0.750961	0.289672	!GSPFSYKICR	-0.649009	-0.401677	-0.874581	-0.780832	-0.43928	-0.606761	-0.967681	-0.815611	-0.682254	-0.94317	-0.628199
!AIYYGLRAWL	-0.454861	-0.226167	-0.323632	-0.0369279	0.355242	0.0711282	0.204164	0.0522509	-0.778006	-0.00873015	0.0499852	-0.0530945	-0.117214	-0.612867	-0.515938	0.126065	-0.158668	0.0954924	!PWANSLVARL	1.1964	0.537748	0.915636	0.88348	0.716842	0.868343	1.0757	1.22061	0.824244	0.171484	0.640817	0.94518	1.14311	1.10181	0.573813	0.790202	0.950371	0.492937	!YFMDARVKVE	-0.517733	-0.276817	-0.398408	-0.229213	-0.706168	-0.438127	-0.565341	-0.600999	0.0738744	0.69113	-0.489051
!AKANHNKTHS	-0.707749	-0.932013	-0.990093	-0.896063	-1.08944	-0.598011	-0.691705	-0.703889	-0.457408	-0.137803	-0.813711	-0.658441	-0.642984	-0.489384	-0.694839	-1.1165	-0.935867	-0.797414	!DAVASLHASA	-0.0301473	-0.220341	-0.0345529	-0.312	0.103152	-0.372475	-0.293927	-0.405472	0.184202	-0.858294	-0.126129	0.381134	-0.439014	0.122776	-0.255053	0.0887688	0.0556698	-0.126329	!HVMQAFAVFT	-0.250764	0.247388	-0.0398262	0.308107	-0.0188761	-0.395097	-0.38823	-0.370891	0.052168	0.618285	-0.303944
!AKELYEPIWQ	-0.585874	0.0648214	-0.422873	0.136162	-0.399333	-0.668945	-0.504091	-0.713862	-0.056861	0.52277	-0.614102	0.137587	-0.742101	-0.241873	-0.127178	0.0423345	-0.463047	0.0905839	!GPLLNMHSSV	1.12673	0.548358	0.727538	0.394971	0.9649	-0.229036	0.349636	0.173909	0.564737	0.312445	0.924367	1.02122	0.1313	0.144167	0.441697	0.469891	0.835833	0.695693	!KSLHDILTLY	-0.669662	-0.491475	-0.623929	-0.40631	-0.754266	-0.597136	-0.590701	-0.58555	-0.489614	-0.015297	-0.585636
!AKKAVGGLGK	-0.828974	-0.834736	-0.774684	-0.962538	-1.00529	-0.568277	-0.719639	-0.792906	-0.471557	0.238054	-0.756816	-0.576601	-0.812809	-0.688754	-0.339302	-0.74306	-0.94233	-0.492519	!PVVRGLSQRK	-0.411179	-0.543373	-0.4176	-0.216875	0.21261	1.59687	0.94761	1.22792	-0.231829	0.267055	0.335934	-0.396861	1.17251	-0.350756	-0.0274281	0.0515412	-0.977305	0.150271	!NALRHRMASP	-0.480808	-0.506959	-0.531412	-0.574129	-0.24413	-0.144833	-0.0846395	-0.141025	-0.174897	0.261476	-0.0830169
!AKKDPEGLFL	-0.291342	0.11142	-0.173797	0.249778	-0.188353	-0.404398	-0.257147	-0.480657	0.265478	0.428892	-0.268256	0.353556	-0.459041	-0.127101	0.110678	0.167979	-0.177716	0.184046	!SPVLSLQSLG	-0.00234932	-0.426053	-0.23892	-0.645368	-0.0854788	-0.312115	-0.450154	-0.293288	-0.373469	-1.24882	-0.260489	-0.532189	-0.291961	-0.0459232	-0.697813	-0.386044	0.0841277	-0.674448	!CMIVIWNKSR	-0.743924	-0.686425	-0.763565	-0.882507	-0.896658	-0.614642	-0.807617	-0.764333	-0.663518	-0.263177	-0.775839
!AKLASLRLPL	-0.177449	0.466857	0.601348	0.710617	0.164728	1.19618	1.37898	1.40917	2.06423	0.638966	0.190286	1.1362	1.39547	1.72746	1.0177	1.15269	-0.14284	0.588829	!SPAYNFQAGT	0.74009	1.05375	0.221131	0.777025	1.03504	-0.167742	0.0778581	0.0183907	-0.395145	0.228728	0.553302	0.952503	-0.0180014	0.277598	0.322339	-0.00465918	1.28022	0.514543	!LQSTTGTAGQ	-0.615011	-0.862626	-0.932842	-1.16667	-0.947025	-0.647032	-1.02296	-0.966294	-0.906352	-0.568148	-0.781213
!AKLASLRQEV	-0.0739091	-0.0431718	0.245325	0.588128	-0.328044	0.631744	1.07525	0.965277	1.45899	0.647778	-0.225452	0.894656	0.942707	1.0642	0.784218	0.903424	-0.276554	0.464919	!SPVSFLQMVQ	-0.198556	-0.0689738	-0.10299	-0.26808	-0.760745	-0.371822	-0.416811	-0.358157	-0.107853	-0.627403	-0.495881	-0.501695	-0.350873	0.22111	-0.143557	-0.0417546	0.0610526	-0.420689	!EPILKAMYQI	-0.255468	0.232242	0.0556188	0.289255	0.198126	-0.509803	-0.201641	-0.459792	0.517584	0.731907	-0.148738
!AKMFHLIKGA	-0.235404	0.0190429	-0.0286912	0.362537	-0.770908	0.00498486	0.225042	0.486862	-0.28152	0.956917	-0.342874	-0.405121	0.366664	0.00893224	0.19138	0.742366	-0.699362	0.0182916	!VLLLNMYSWA	0.61632	0.486091	0.573377	0.307816	0.720591	-0.0954224	0.478151	0.229629	0.392598	0.537886	0.322887	1.08302	0.0678243	0.236375	0.287301	0.461742	0.853162	0.874589	!WLRQWVFDSV	-0.668158	-0.286945	-0.650526	-0.552566	-0.272523	-0.664265	-0.520145	-0.681709	-0.701817	0.168572	-0.623352
!AKMFHLIQGH	0.106652	-0.0333954	0.0835292	0.244098	-0.768252	-0.165553	0.445172	0.406161	-0.708587	0.440692	-0.544134	-0.47524	0.309674	-0.301715	-0.316834	0.541813	-0.455311	-0.389624	!LYAHALWAEI	1.07549	0.921124	0.834645	0.882818	0.738209	0.197774	0.622532	0.42967	0.244097	-0.0857169	0.125349	1.08972	0.319829	0.605611	0.116738	0.535759	0.868245	0.224246	!MRAGFPGAIR	-0.615826	-0.496627	-0.834152	-0.701546	-0.448945	-0.461888	-0.85942	-0.717786	-0.791467	-0.151099	-0.265891
!AKPFYLRNHL	1.05269	1.08669	0.96715	1.26708	1.04188	-0.0741754	0.781792	0.522708	0.173372	0.43158	1.08483	0.42527	0.419228	0.371247	0.860769	1.02398	1.05696	0.510202	!SINFALFGSA	-0.132599	-0.473339	-0.349397	-0.406183	-0.34749	-0.558954	-0.586152	-0.565199	-0.835003	-0.599968	-0.333132	-0.648456	-0.649899	-0.484835	-0.557119	-0.23712	0.0357073	-0.183051	!PKTIHPMLFM	0.0242924	0.53072	0.196969	0.556511	-0.0192279	-0.22851	0.0657485	-0.0111313	0.139639	0.679592	0.06122
!AKPNRLVNSY	-0.39782	-0.292255	-0.24378	0.316298	0.154016	-0.758081	-0.627322	-0.753332	0.444348	0.44907	0.348303	0.192085	-0.638082	0.00148772	0.165671	0.584138	0.0316371	0.0928424	!LAFASLYDQA	-0.0809512	-0.0283886	-0.132452	-0.185755	-0.135099	-0.282142	-0.120816	-0.231342	-0.31052	-0.399963	-0.617375	0.172965	-0.299631	-0.0182161	-0.305258	0.0367982	-0.25579	0.0747035	!HLRWSLPSLL	-0.0179481	-0.262379	-0.0766089	0.0903211	0.0371809	-0.0738033	-0.0330634	0.0525714	-0.408576	-0.242802	0.0425721
!AKPVHLLNKV	-0.271686	-0.317464	-0.222167	0.324452	0.266774	0.799494	1.23585	1.11024	0.119178	0.542484	0.179389	-0.344937	1.06114	-0.067825	0.163856	0.451683	-0.333324	0.27063	!SPVLPLFYSH	-0.219234	-0.092767	-0.281948	-0.407989	-0.180605	-0.31736	-0.516493	-0.402757	-0.570828	-1.23933	-0.451022	-0.412103	-0.399798	-0.175516	-0.811306	-0.317411	0.0451584	-0.859793	!FRTKSQSLSL	-0.549515	-0.447244	-0.518054	-0.526022	-0.697428	-0.515516	-0.687645	-0.622517	-0.475244	-0.0242946	-0.562707
!AKQEYIKTEA	-0.756335	-0.658237	-0.642125	-0.375058	-0.974722	-0.824479	-0.612629	-0.80519	-0.29619	0.495498	-0.901593	-0.0332854	-0.779957	-0.325212	-0.418207	-0.309916	-0.707612	-0.194645	!NIPAFLQDAQ	0.856564	0.356544	0.710436	0.561648	0.599994	-0.194728	0.619052	0.070013	0.51651	-0.37726	-0.162987	0.713773	-0.0163806	0.679761	0.51133	0.602656	0.974781	-0.0749208	!DNLHVLALLT	-0.269132	-0.339518	0.0430131	0.272497	-0.778159	-0.397146	0.0717488	-0.157977	-0.0122009	0.327493	-0.539217
!AKREKRWSVS	-0.754867	-0.635672	-0.691781	-0.796884	-0.904792	-0.564591	-0.845786	-0.8585	-0.289118	0.374299	-0.564619	-0.529163	-0.811405	-0.480436	-0.0906321	-0.947429	-0.747745	-0.439877	!ALLDPIAYMR	-0.0589274	0.0972039	0.0905298	0.410195	0.0664046	-0.0356087	0.227046	0.0570404	0.196912	0.551777	0.102626	0.657326	0.0421001	0.206696	0.427701	0.621902	0.33406	0.486922	!SGTHKAARWM	-0.701265	-0.675551	-0.770638	-0.721094	-1.00782	-0.658338	-0.89585	-0.815661	-0.392373	0.220241	-0.717183
!AKRPKRKVAP	-0.756897	-0.608603	-0.715035	-0.576111	-0.540993	-0.563442	-0.803593	-0.83349	0.0910127	0.463627	-0.320291	-0.30089	-0.723307	-0.410544	0.188952	-0.828995	-0.911403	-0.445706	!RVLYNLQDPE	0.405143	-0.0889624	0.336486	0.737988	0.289864	-0.465661	0.234199	-0.0991738	0.424212	0.158738	-0.231896	0.681796	-0.16394	-0.0900646	-0.131697	0.737193	0.0486237	-0.259446	!TSRYSISRLA	-0.454715	-0.527204	-0.63534	-0.834982	-0.703801	-0.345343	-0.717558	-0.401974	-1.00328	-0.578776	-0.56285
!AKTTPFNTRE	-0.635915	-0.52926	-0.777871	-0.476585	-0.57345	-0.678593	-0.873524	-0.880706	-0.581346	-0.0340174	-0.547987	-0.60414	-0.788162	-0.543619	-0.334799	-0.818504	-0.471009	-0.413976	!LYASALQNGW	0.389843	0.717456	0.600925	1.11228	0.591318	0.35437	1.07629	0.732686	1.06171	0.0903889	0.0697207	0.86349	0.640007	1.40295	0.486982	0.953515	0.732159	0.648497	!GSHYRMPQYG	-0.863183	-1.0196	-1.06887	-1.36689	-1.32268	-0.839776	-1.22629	-1.10395	-1.10244	-0.730593	-0.976452
!AKVMSLASMS	1.16319	0.486311	1.28666	0.516228	0.934673	0.330552	0.554288	0.71134	0.64635	0.25111	1.05323	1.02612	0.647062	1.03698	0.79629	0.738932	1.25155	1.21973	!SLPLNWSLTT	-0.362855	0.0649921	-0.449197	-0.0760766	-0.0299116	-0.296781	-0.0799579	-0.15253	-0.454528	-0.151731	-0.361797	-0.480529	-0.171023	-0.195302	-0.305657	-0.255529	-0.0286125	-0.337889	!IRHVKGAPTI	-0.610594	-0.538281	-0.6321	-0.711073	-0.772949	-0.515595	-0.719382	-0.679472	-0.357204	0.0785862	-0.528681
!AKVMSLFVNA	0.32203	0.365819	0.690562	0.274108	0.341348	-0.279628	-0.140512	-0.0190903	0.697037	0.0448953	0.0868805	0.808075	-0.0664674	0.604099	0.213373	0.528388	0.334423	0.653543	!VPWGNLINNV	-0.55068	-0.533596	-0.437938	0.258303	-0.507105	-0.0414918	0.480574	0.214503	-0.217664	0.375375	-0.338333	-0.138123	0.0883956	-0.0506017	-0.0230222	0.344446	-0.277879	0.0251618	!VSAPPGKLAF	-0.43058	-0.0708542	-0.380305	-0.250398	-0.215218	-0.234125	-0.385269	-0.387201	-0.0519699	-0.243969	-0.376271
!AKVMSLHGQQ	1.35646	0.449799	1.25399	0.682278	0.833512	0.0668325	0.519475	0.516391	0.326046	0.165874	0.846559	0.650669	0.428158	0.555882	0.48643	0.921536	1.04739	0.6027	!SWAINLTASG	1.24522	0.391709	0.9542	0.60009	0.62784	-0.0295547	0.600633	0.372348	0.261322	0.123021	0.0188517	0.966718	0.24309	0.451728	0.0287191	0.737261	0.969198	0.260737	!GLSTGSRVYF	-0.821184	-0.855738	-1.00507	-1.1042	-0.833464	-0.703257	-0.959886	-0.930647	-0.696476	-0.370112	-0.761228
!AKVMSLKVKA	0.74967	0.402228	1.20332	0.723244	0.531564	0.561262	0.798282	0.946681	1.76659	0.965347	0.330643	1.64363	0.842099	1.41627	0.831611	0.925909	0.226602	0.685727	!DVAMNLTASG	2.57116	1.44413	2.33954	1.08201	1.15192	0.73228	1.72513	1.35832	1.38108	0.515417	0.725168	2.09382	1.22152	1.91835	0.760341	1.29333	2.17822	0.812171	!CSGGVWKTTP	-0.910013	-0.924617	-1.13857	-1.28512	-0.963531	-0.803148	-1.13489	-1.09898	-0.810293	-0.700656	-0.920215
!AKVMSLQANS	1.65731	0.852936	1.83447	1.0495	1.03368	0.892547	1.23465	1.33298	1.37154	0.578951	1.07084	1.75565	1.31221	1.68838	1.05647	1.19634	1.51872	1.19375	!SWVSMLAALV	-0.0198158	-0.171132	0.0424028	-0.213938	-0.248186	-0.38475	-0.341605	-0.414116	-0.233659	-0.273169	-0.188485	-0.0108697	-0.453622	-0.0304033	-0.0316817	0.197611	0.297229	0.130453	!PPIQHGLRQY	-0.69391	-0.564838	-0.82432	-0.847055	-0.802565	-0.5098	-0.826221	-0.673649	-0.677921	-0.367855	-0.613536
!AKVMSLQGLQ	1.2827	0.572779	1.52351	0.985256	0.957484	0.661573	1.10434	1.1395	0.971859	0.630746	1.15391	0.987395	1.07138	1.29278	1.04428	1.26767	1.58144	1.16472	!PAPAHLYDGV	0.881693	0.800963	0.420719	0.187059	0.928404	-0.291212	0.516098	-0.0334141	-0.0978167	-0.987937	0.0525136	0.32738	-0.0390921	-0.0131228	-0.049332	0.158251	0.411249	-0.41495	!QFGDGPTVLP	-0.768909	-0.699087	-0.96681	-0.856628	-0.747805	-0.743066	-0.981884	-1.0375	-0.57817	-0.550505	-0.698673
!AKVMSLQLRQ	0.637056	1.4696	1.63079	1.47548	0.393336	1.50029	1.61285	1.87767	2.20272	1.37272	0.471979	1.3757	1.79437	2.46229	1.53549	1.57498	0.663774	0.966102	!RVLSPLTDQI	-0.181466	-0.641296	-0.288307	-0.253244	-0.275933	-0.467367	-0.459251	-0.488793	-0.138703	-0.521702	-0.506425	-0.0904758	-0.481147	-0.293361	-0.347106	-0.0330858	-0.297809	-0.488911	!SKPGMGLLLH	-0.236402	0.411748	-0.0555763	0.121388	0.190994	0.324938	0.326376	0.231192	0.630734	0.232198	0.0502385
!AKVMSLTASG	1.89876	1.06281	2.02181	0.967313	1.14912	0.428177	0.729018	0.879577	1.16333	0.318286	1.07191	1.80996	0.809073	1.48502	1.04198	1.1944	1.74034	1.03349	!VPLLNMHSTI	1.37381	0.639645	1.0746	0.549182	1.08754	-0.0712371	0.484409	0.367722	0.408791	0.498365	1.09328	1.05567	0.325813	0.341009	0.660943	0.648554	1.18625	1.13838	!FIHRRPDPCA	-0.850364	-0.895367	-1.02194	-1.34016	-1.14468	-0.704791	-1.24992	-1.09971	-0.919895	-0.997663	-0.919278
!AKVMSLWAWY	0.941302	0.695683	1.01089	0.581674	0.726875	-0.164262	0.350643	0.222653	0.561051	0.3591	0.40975	0.93618	0.0933761	0.470526	0.138048	0.606326	0.665959	0.401293	!SPAYNLANWL	0.176441	0.263784	0.113143	0.584764	0.331131	-0.0100076	0.599862	0.335593	0.22756	0.151427	0.0743794	0.263941	0.200882	0.515016	0.1112	0.557079	0.355918	0.257935	!KHPWRSWQPP	-0.45976	-0.00531363	-0.611924	-0.00807344	0.125669	-0.472084	-0.690101	-0.602408	-0.219326	0.236637	-0.022912
!AKVMSLWLVW	-0.285266	0.722708	0.402701	0.544228	-0.198885	-0.311814	-0.0328864	-0.0580932	0.700236	0.479245	-0.288013	0.331639	-0.183297	0.65896	0.10612	0.722627	-0.137375	0.125399	!YVANSLVDNF	0.111156	-0.169266	-0.0649042	0.211573	0.0113635	-0.400049	-0.120162	-0.281731	-0.0859073	-0.427137	-0.539914	0.378662	-0.332418	0.0439711	-0.406542	0.194496	-0.0573402	-0.0229889	!VLSRIAGRPI	-0.405362	-0.358298	-0.521094	-0.622227	-0.418267	-0.276257	-0.488799	-0.325844	-0.524043	0.000276712	-0.343826
!AKVMSLYQMR	1.09863	1.06625	1.45386	1.09438	0.638818	0.814674	1.12016	1.35103	1.13079	0.949604	0.797661	0.895357	1.24525	1.49648	1.04602	1.12213	0.907261	0.933255	!QVANSIHDAQ	0.0757835	-0.246772	-0.334409	-0.145831	-0.198754	-0.431666	-0.323418	-0.320669	-0.533027	-0.345486	-0.578812	0.00162902	-0.285441	-0.0858058	-0.397757	-0.200808	-0.363305	-0.342074	!LRFLLNNLSA	0.0202552	0.274183	0.377267	0.707536	-0.389768	-0.256152	0.292878	0.158284	0.0705864	0.951669	-0.296152
!AKVNSLRRSY	-0.500571	-0.281925	-0.338435	0.356602	-0.512643	-0.00119098	-0.210053	0.159252	0.395115	0.405877	-0.117319	-0.266672	0.14119	0.311902	0.308408	0.351015	-0.702536	-0.0672005	!RVLYSLKGTW	-0.038962	-0.513768	-0.0246546	0.113248	0.0814138	-0.452237	-0.233748	-0.183522	-0.234969	0.0306107	0.050782	-0.0648206	-0.288776	-0.478782	-0.329174	0.249653	0.114683	-0.0620114	!ALVIGWGLRH	-0.808811	-0.375891	-0.666871	-0.421202	-0.400765	-0.248554	-0.36659	-0.334019	-0.44828	-0.0175138	-0.440057
!AKVRNLTQNR	0.0275188	-0.370463	0.0362514	0.590713	0.251994	1.21076	1.34481	1.45068	0.140341	1.05057	0.236398	0.288918	1.45767	0.0280298	0.139605	0.821911	-0.42759	0.246013	!SPVSFLVAWT	-0.16032	-0.346465	-0.238844	-0.366233	-0.306042	-0.530961	-0.61577	-0.592948	-0.378209	-0.785744	-0.382647	-0.313067	-0.638229	-0.160497	-0.419202	-0.212162	0.139333	-0.352569	!GLSVAGYPNS	-0.657897	-0.705301	-0.90306	-1.11753	-0.730578	-0.632152	-0.806063	-0.843937	-0.789829	-0.646199	-0.751092
!AKVSWLRILQ	0.0513071	0.836454	0.58216	0.751238	0.460247	0.0670862	1.13521	0.808391	0.970771	1.04575	0.509327	0.587842	0.652547	0.824083	0.580471	1.05136	-0.176462	0.649141	!SVAYQLQDTY	0.466106	0.804638	0.587065	0.808804	0.515638	-0.610099	-0.209686	-0.442312	0.378657	0.216072	-0.228323	1.12534	-0.499491	0.525753	0.190162	0.726854	0.518427	0.263465	!AAYTSFMWWA	-0.657607	-0.346903	-0.807975	-0.692109	-0.542556	-0.582846	-0.981225	-0.860071	-0.834754	-0.460759	-0.701798
!AKYHRLMMGG	-0.876362	-0.711447	-0.719382	-0.594466	-1.47636	-0.741127	-0.965255	-0.908202	-0.785591	0.00798297	-0.896459	-0.725531	-0.8302	-0.715538	-0.795224	-0.178272	-0.843816	-1.00743	!PPHASLKMGI	-0.125778	0.0523512	0.0413299	0.192268	-0.552127	0.385437	0.392969	0.462855	0.751441	-0.0113838	-0.292818	0.255278	0.520725	0.752469	0.278996	0.342131	-0.346275	-0.241558	!SAYLYLIKRG	-0.679121	-0.267579	-0.43905	-0.187496	-0.853552	-0.431024	-0.472442	-0.2909	-0.556591	0.338373	-0.710473
!ALARALKGWG	0.457503	-0.344346	0.248715	0.330886	0.97605	1.2382	1.19318	1.23429	-0.0560894	0.491082	0.545031	0.550046	1.19983	-0.154735	0.00959529	0.556573	-0.0747047	0.624997	!FAAWSLHGTG	1.86145	1.1582	1.50399	0.891522	0.966457	0.0152396	0.442465	0.351867	-0.0705403	-0.240268	0.952709	0.660045	0.198093	0.439097	0.459746	0.796634	1.30988	0.562198	!VPYYGWAAWY	-0.846845	-0.592044	-1.00371	-1.00105	-0.396455	-0.74346	-1.02152	-0.986121	-1.1617	-0.719213	-0.671651
!ALAWGLYNHG	-0.0563853	0.151861	-0.182728	-0.138928	-0.0227208	0.720809	0.409105	0.417589	-0.660995	-1.12622	0.04439	-0.631035	0.328425	-0.224035	-0.888906	-0.153399	-0.215525	-0.593358	!AVARALQSLS	0.472223	0.237535	0.563309	0.80248	1.19622	1.77469	1.46845	1.6522	0.672559	0.530825	1.06756	1.09579	1.64074	0.836927	0.783482	0.948821	0.574082	1.59148	!FLMTQSMRRR	-0.499249	-0.24908	-0.460558	-0.329176	-0.738855	-0.379898	-0.641188	-0.430532	-0.212269	0.42876	-0.470717
!ALAYGLRSKG	1.35766	0.64296	1.15179	1.12672	1.38719	3.5546	2.45682	2.80003	0.972975	0.381457	1.91341	1.44923	2.87051	1.08732	0.86121	1.14884	1.07345	1.4248	!SPVSNLTASG	0.336258	-0.410804	-0.0986232	-0.414056	-0.0861181	-0.476288	-0.479666	-0.444086	-0.266718	-1.14854	-0.140565	-0.213977	-0.476804	-0.179387	-0.657972	-0.207159	0.327503	-0.711256	!ADLALLVPRV	-0.577521	-0.0586281	0.239126	0.167642	-0.771028	-0.549559	-0.367728	-0.493149	1.45326	0.292129	-0.564477
!ALDSFLRLND	-0.654153	-0.482004	-0.422137	-0.118336	-1.2012	-0.566353	-0.424354	-0.600644	-0.176376	-0.0963519	-0.827559	-0.227382	-0.604198	-0.120145	-0.415566	0.329584	-0.381583	-0.313534	!SPVYNLHMGG	0.383596	0.816926	0.433039	0.677246	0.351294	-0.275396	0.178658	0.0840124	0.0498601	-0.296703	0.237369	0.0981877	-0.0196368	0.266539	-0.0744861	0.52094	0.494889	-0.303457	!LAITVKIWKR	-0.708539	-0.557288	-0.589193	-0.549688	-0.812125	-0.583882	-0.821545	-0.788379	-0.193095	0.403364	-0.616277
!ALEESLKLKN	-0.575523	-0.517465	-0.30047	-0.157398	-1.03332	-0.421989	-0.262116	-0.369426	0.480047	0.0965558	-0.790119	-0.00541134	-0.382237	0.249123	-0.252599	0.219806	-0.615546	-0.231783	!LPVSFLPAEW	0.120827	0.193336	-0.0151394	0.0587389	0.0733064	-0.620096	-0.487627	-0.709921	-0.188569	-0.758314	-0.141233	0.130434	-0.687999	-0.0599136	-0.151041	0.132754	0.3545	-0.128676	!IDMWQGRSKP	-0.758685	-0.700408	-0.860743	-0.649641	-0.401601	-0.527845	-0.580925	-0.607999	-0.504458	0.165558	-0.398532
!ALELPEALCR	-0.650405	-0.32701	-0.5836	-0.398645	-0.87053	-0.696274	-0.852081	-0.888512	-0.0877175	-0.488648	-0.90697	-0.228628	-0.830115	-0.26235	-0.594476	-0.378822	-0.624064	-0.793502	!VVPNNQIYER	-0.71207	-0.187082	-0.577397	0.355724	-0.0707611	-0.493689	-0.0648922	-0.276624	0.457182	0.602432	-0.261341	0.289407	-0.320568	-0.209757	0.219587	-0.249031	-0.103931	-0.206664	!RGYLYGMGAH	-0.861201	-0.981333	-1.07307	-1.28175	-0.794569	-0.717102	-0.999038	-0.993885	-1.44814	-0.674808	-0.790348
!ALGKQLNLKL	-0.574958	-0.210549	-0.144519	0.153688	-0.783101	-0.53876	-0.267527	-0.451311	0.179679	0.932409	-0.49977	0.183309	-0.468952	-0.0530804	0.116566	0.675129	-0.514558	0.132604	!SPVRMLQYGT	-0.534134	-0.270549	-0.290589	-0.221614	-0.265388	-0.217723	0.025541	-0.0973177	-0.304108	0.00446914	-0.35324	0.18302	-0.132848	-0.25435	-0.228432	0.238387	-0.230356	-0.067277	!LLVQLYQKRM	-0.302175	0.571348	0.276316	0.767266	-0.487034	-0.185511	-0.0481249	0.017976	0.760568	0.991665	-0.242938
!ALGSPQSHWL	-0.431771	-0.269975	-0.599376	-0.328517	-0.322462	-0.456901	-0.624901	-0.643991	-0.135424	-0.141768	-0.356674	-0.219642	-0.607675	-0.35035	-0.211097	-0.533254	-0.328778	-0.368444	!APAKSLLDMG	0.276506	-0.0183795	0.069869	0.129608	0.435411	-0.392852	-0.186763	-0.261964	0.000854197	-0.168006	-0.351236	0.475031	-0.254387	0.213746	-0.211827	0.395241	-0.208838	0.0186887	!VVLPHQYTLD	-0.729392	-0.579852	-0.785538	-0.693898	-0.531112	-0.631926	-0.314276	-0.618938	-0.607577	-0.464581	-0.695498
!ALPQALLQRQ	2.80053	2.14696	2.79372	1.97444	1.64328	3.77689	2.88799	3.38669	2.40598	1.03001	2.16936	1.29218	3.49835	2.91896	2.27185	1.51373	2.64537	1.70982	!LPMAWLQSGG	0.401928	0.456914	0.444676	-0.0711875	0.321925	-0.0562912	1.32766	0.669962	0.492776	0.317725	-0.0649317	0.685148	0.546622	0.648857	0.00925514	0.707485	0.00304202	0.167321	!YLIKMWYIKM	-0.466331	0.0553359	-0.23939	-0.0867098	-0.164559	-0.365049	-0.151148	-0.314137	-0.103616	0.662973	-0.33575
!ALPYALYAEK	2.86085	1.99601	2.63169	1.81506	1.90798	1.80252	1.64607	1.73689	1.41515	0.469333	2.33112	1.95261	1.69403	1.59656	1.53883	1.20732	2.65454	1.7158	!LPPVLYVMNA	-0.110584	0.80454	0.339255	0.576702	0.0959488	-0.469953	0.0153305	-0.288627	0.538258	0.238716	-0.362442	0.372191	-0.341593	0.623034	0.584215	0.662946	0.543432	0.562835	!AGWADLRHII	-0.660712	-0.465806	-0.629742	-0.325733	-0.552566	-0.394652	-0.260076	-0.357245	-0.272616	0.484217	-0.451867
!ALPYALYDQA	2.5874	1.76874	2.25072	1.52779	1.79765	0.842039	1.31163	1.09522	0.859666	-0.064053	1.22456	1.41651	0.985148	1.3449	1.11095	1.04449	2.15752	0.936594	!SPALGLAYMG	0.208563	0.463921	0.259882	0.0254955	0.318665	0.692089	0.740259	0.642362	0.445624	-0.514053	-0.0363305	0.657617	0.546896	0.640515	-0.0362921	0.392404	0.318481	0.258416	!VGPYRKSWLR	-0.774252	-0.336985	-0.734331	-0.31492	-0.150937	-0.675265	-0.924884	-0.915184	-0.213847	0.401815	-0.225964
!ALRLRRSLSP	-0.617041	-0.375692	-0.495422	-0.60523	-0.602938	-0.443259	-0.656801	-0.638213	-0.238585	0.102883	-0.32762	-0.427608	-0.56264	-0.258334	0.0459623	-0.435523	-0.616125	-0.379163	!QVSYALQQWG	1.00358	0.523242	0.965491	0.951027	0.0874124	0.342091	1.02279	0.926495	0.392393	0.388698	-0.181119	0.541673	0.689609	0.751433	0.0855193	0.85928	0.786762	0.242137	!AVDLNHRPRK	-0.853029	-0.889855	-1.01776	-0.944802	-1.2219	-0.670316	-0.814555	-0.8281	-0.617136	-0.242302	-0.789947
!ALRLRRSSSP	-0.561687	-0.482772	-0.575155	-0.777851	-0.563941	-0.438716	-0.772968	-0.70195	-0.346453	-0.172498	-0.319063	-0.549647	-0.617337	-0.266991	-0.0929792	-0.739529	-0.58089	-0.454903	!PLPAALDVTY	0.911294	1.19806	1.02241	0.772891	1.00247	-0.236045	0.410187	-0.120469	1.54046	-0.253718	0.182188	1.33458	-0.128058	1.40095	0.948741	0.851522	0.989866	0.451999	!NSSRNRDLTP	-0.56939	-0.686383	-0.746583	-0.941817	-0.832227	-0.513384	-0.781369	-0.717468	-0.575648	-0.498421	-0.691446
!ALRPRRGSHP	-0.705322	-0.750138	-0.79937	-1.07244	-0.741871	-0.545126	-0.971777	-0.917656	-0.486333	-0.410805	-0.457367	-0.861522	-0.801762	-0.54555	-0.324832	-1.20645	-0.748261	-0.773452	!DAVWGIYDAY	0.0788578	0.260522	-0.00968526	0.219603	0.768919	-0.282873	-0.083987	-0.365636	-0.945	-0.176899	0.0544505	-0.0212938	-0.463149	-0.377477	-0.251505	-0.0912381	-0.31363	0.177253	!WHDQDSHNSS	-0.742911	-0.686585	-0.963284	-0.891089	-1.01955	-0.710724	-0.999569	-0.991059	-0.606332	-0.689937	-0.900611
!ALRQKRAVAT	-0.700514	-0.646735	-0.567991	-0.784862	-0.921078	-0.567127	-0.79464	-0.81013	-0.168891	0.665807	-0.468407	-0.297881	-0.759833	-0.446114	0.235319	-0.751282	-0.739363	-0.192941	!DPAQDLHYTV	-0.727151	-0.236893	-0.798852	-0.495283	-0.687478	-0.830682	-0.783574	-0.955923	-0.278064	-0.862625	-0.866854	-0.231203	-0.870172	-0.431596	-1.02785	-0.240167	-0.383321	-0.874427	!MYMIISLLAI	-0.237137	0.0722014	-0.0284312	-0.245789	-0.414879	-0.321518	-0.408209	-0.357844	-0.231696	-0.127943	-0.492283
!ALRRARSAPA	-0.502799	-0.588255	-0.615789	-0.942227	-0.266269	-0.433001	-0.712585	-0.650969	-0.437188	-0.0598774	-0.0628271	-0.550871	-0.602173	-0.480323	0.16009	-1.09781	-0.704714	-0.257538	!SPVWALKGVV	1.68193	0.656291	1.76213	1.19868	1.18419	0.347268	0.620113	0.591228	0.434097	0.296552	1.48977	0.837414	0.404734	0.689393	1.11121	1.03798	1.33128	0.782351	!TSSAAKMVLI	-0.392041	-0.560832	-0.407215	-0.682188	-0.666527	-0.462144	-0.526642	-0.545791	-0.0507159	0.205927	-0.553837
!ALRRRRHTFK	-0.737735	-0.727793	-0.720743	-0.9643	-0.956991	-0.496689	-0.85562	-0.784589	-0.412743	0.0485363	-0.558696	-0.753042	-0.713392	-0.493699	-0.234835	-1.06962	-0.795244	-0.681292	!LWAGALHGVR	-0.276311	-0.507611	-0.37946	0.082894	0.0240872	-0.126612	-0.100509	-0.242498	-0.384822	-0.122054	-0.0115437	0.0459854	-0.319111	-0.438902	-0.154712	0.247106	-0.0444999	-0.233895	!PVSTGFNRWL	-0.700298	-0.50412	-0.9257	-0.803545	-0.713114	-0.520429	-0.930885	-0.761358	-0.893022	-0.357189	-0.607037
!ALRSARSAPE	-0.42306	-0.469463	-0.587017	-0.728161	-0.266023	-0.46124	-0.65032	-0.638287	-0.255273	-0.0878916	-0.110879	-0.375448	-0.60026	-0.351761	0.184102	-0.871718	-0.572254	-0.162978	!MAWASIRSQR	-0.126642	-0.45563	-0.286469	-0.31055	0.0891256	0.544948	0.603251	0.760714	-0.613595	0.74157	0.0370313	-0.100175	0.639085	0.132731	0.295455	-0.251167	-0.350569	0.239099	!KMRPRLVGKS	-0.399193	-0.672603	-0.306315	-0.36296	-0.22185	-0.536276	-0.777997	-0.73054	-0.0830423	0.510217	0.13954
!ALRSVEGLLP	-0.526214	-0.247668	-0.432205	-0.352531	-0.426321	-0.517412	-0.644379	-0.6636	-0.0485053	0.0118242	-0.405966	-0.167066	-0.644446	-0.258084	0.0127426	-0.223884	-0.485986	-0.107611	!PSHQNLMDTV	0.289789	-0.442507	-0.116467	-0.180703	-0.535518	-0.549418	-0.162177	-0.341163	-0.43974	-0.229508	-0.71681	-0.10846	-0.337316	-0.352638	-0.709552	-0.0854758	-0.0945046	-0.692098	!KRIGIVLGKA	-0.653795	-0.769526	-0.586427	-0.614223	-0.779286	-0.501921	-0.756814	-0.717871	-0.449287	0.369721	-0.292183
!ALVWNLWDQG	2.05051	1.35601	1.96156	1.38045	0.975134	-0.112192	0.836861	0.383828	0.589126	0.466349	0.464316	1.23945	0.206569	0.794646	0.536364	1.12094	1.12895	0.1399	!GPPMNVADGH	0.338841	0.0126618	-0.230109	-0.273153	0.25384	-0.839481	-0.729297	-0.914226	-0.480541	-0.368633	-0.475811	-0.019781	-0.899385	-0.359791	-0.169741	-0.56591	-0.302797	-0.608586	!SGPATGAIVH	-0.523223	-0.507957	-0.743885	-0.830538	-0.319479	-0.542371	-0.753687	-0.753889	-0.522807	-0.454273	-0.5266
!ALVWNLWDSY	1.51252	1.02854	1.43133	1.11562	0.81137	-0.338791	0.380423	-0.00766549	0.217475	0.327284	0.267288	0.950974	-0.166379	0.348622	0.186815	0.858752	0.744791	0.0498094	!VAVEALHAGG	0.629714	0.338592	0.762754	0.676552	0.465587	-0.346846	0.0529999	-0.248277	1.07858	-0.660976	0.249519	1.12078	-0.252688	0.773313	0.329427	0.73821	0.674142	0.222695	!MLIWSSNTLL	-0.296904	-0.0664851	-0.308241	-0.129448	-0.113359	-0.387115	-0.387809	-0.401451	-0.299632	-0.124234	-0.265638
!ALYTSGHLLC	-0.842704	-0.914648	-1.04024	-1.33206	-1.12843	-0.743024	-1.22422	-1.10276	-1.05982	-1.08759	-0.994961	-1.15916	-0.976601	-0.779292	-1.33668	-1.27975	-0.73378	-1.15759	!SPPLSQRYVL	-0.328012	-0.021647	-0.46572	-0.228168	0.0912845	-0.335032	-0.376559	-0.320293	-0.113509	-0.460373	-0.293101	-0.0973465	-0.341857	-0.165087	-0.176146	-0.40115	-0.00991659	-0.513423	!MHWHGHTSLA	-0.709169	-0.76605	-0.926278	-0.93917	-0.791802	-0.562958	-0.837863	-0.824951	-0.994226	-0.413162	-0.637079
!AMAHSLANHH	-0.332903	-0.506149	-0.566493	-0.380338	-0.647123	-0.00887306	-0.0987956	0.0266603	-0.346223	-0.67358	-0.491392	-0.513502	0.024985	-0.0340093	-0.578031	-0.224332	-0.560509	-0.516364	!MAWASMRTWK	-0.439711	-0.454233	-0.525228	-0.415948	-0.0747457	-0.109409	0.164876	0.154605	0.024366	0.845214	-0.322881	0.118554	0.0159207	-0.105404	0.0751817	-0.371098	-0.7278	0.089056	!YFTSWSKHLG	-0.699819	-0.712205	-0.867387	-0.997014	-0.878358	-0.64332	-0.98777	-0.888333	-0.828107	-0.676013	-0.824832
!AMAHSLASGG	0.490514	-0.202794	-0.0370635	-0.213306	-0.0890452	0.220915	0.151727	0.324846	-0.190498	-0.909698	-0.194322	0.227962	0.297255	0.188204	-0.333967	0.0142081	0.0742008	-0.276324	!MPHAHLISGQ	0.0104384	-0.408458	-0.231174	-0.101018	-0.162242	0.144739	0.534974	0.339133	-0.464221	-0.234316	-0.161878	-0.181472	0.295475	-0.260127	-0.381982	0.0417401	-0.0926909	-0.250775	!RTQGAPLGLN	-0.75519	-1.0185	-0.859313	-0.799453	-0.904966	-0.723215	-0.832044	-0.92876	-0.811925	-0.322516	-0.574496
!AMAHSLFDAF	0.797455	0.43343	0.381309	0.333984	0.372957	-0.0656899	0.18875	0.166805	-0.107432	-0.509161	-0.286194	0.50139	0.0920729	0.274205	-0.183841	0.26589	0.0843291	0.0210182	!SAFRMLTASG	-0.30191	-0.408851	-0.383026	-0.728876	-0.415971	-0.17672	-0.147968	-0.0767362	-0.79894	-0.172261	-0.438818	-0.283091	-0.176843	-0.322974	-0.399869	-0.346643	-0.474942	0.07952	!QMYARVHGSM	-0.708884	-0.647606	-0.676404	-0.855852	-0.746242	-0.591314	-0.87178	-0.86268	-0.7072	0.229554	-0.45516
!AMAHSLFKST	-0.149637	0.279802	-0.153994	0.389964	-0.414036	0.470478	0.0131248	0.575247	0.157444	0.181433	-0.18166	-0.197876	0.501027	0.621871	0.198026	0.310975	-0.319422	0.187906	!CSALALTDHG	0.899959	0.579341	0.52131	0.136098	0.319673	-0.255213	0.0145051	-0.156419	0.0463411	-0.893578	-0.682664	0.552768	-0.258936	0.546844	-0.543837	0.245502	0.117668	-0.594458	!YPWAFRLTLR	-0.773956	-0.590389	-0.715903	-0.723244	-0.784181	-0.518334	-0.789197	-0.756538	-0.674979	0.119952	-0.629902
!AMAHSLHSHL	0.449567	0.074409	0.0506695	-0.0497306	0.0466142	0.047498	0.0420099	0.168091	-0.0965117	-0.738375	-0.00856453	0.0860211	0.112266	0.238834	-0.373376	-0.0368204	0.040417	-0.292955	!MGMWHLTASG	1.49489	0.278434	1.08471	0.665782	0.451709	0.00876707	1.05313	0.732354	-0.593703	0.488843	0.204103	0.580298	0.495034	-0.303028	-0.257724	0.920993	0.730322	0.0653684	!PERREPKLLE	-0.599002	-0.169433	-0.345952	0.0297273	-0.546853	-0.406274	-0.33536	-0.478084	0.051737	0.466404	-0.443525
!AMAHSLIVVK	0.424602	0.243694	0.463368	0.405854	0.155588	1.06355	0.95948	1.30453	1.11971	0.184561	-0.0400945	1.04303	1.18186	1.12318	0.248885	0.418093	-0.0179004	0.26446	!RPVLALQSSH	0.938762	0.364858	0.934676	0.733239	1.01651	0.560401	0.587093	0.704435	0.622521	-0.216068	0.933991	0.92027	0.660067	0.525396	0.418595	0.686719	0.716586	0.382582	!FDGTALSDGR	-0.558481	-0.818909	-0.802104	-0.725167	-0.706409	-0.82152	-0.920167	-1.0294	-0.774892	-0.508859	-0.902755
!AMAHSLMAKV	1.57125	0.552871	1.18018	0.718523	0.681318	1.85921	1.63131	2.04597	0.936599	0.226353	0.728394	1.22109	1.97432	1.23202	0.594626	0.625872	0.931182	0.660077	!TSARSLHYMY	-0.470681	-0.477813	-0.577033	-0.627816	-0.404317	-0.334442	-0.425237	-0.309254	-0.665517	-0.498937	-0.480167	-0.424386	-0.271909	-0.393563	-0.813101	-0.490382	-0.326401	-0.459506	!QPGSFFSLKI	-0.609017	-0.376303	-0.651799	-0.561527	-0.761756	-0.486528	-0.806254	-0.693536	-0.629305	-0.402615	-0.606845
!AMAHSLRGMV	1.64754	0.352139	1.19658	0.848617	0.918175	1.76737	1.74796	2.05349	0.556922	0.108711	1.22441	0.831585	2.01572	0.899802	0.802604	0.836614	1.3946	0.753502	!VLANNLHDSI	0.848521	0.140404	0.479577	0.581933	0.270431	-0.109052	0.586745	0.236293	0.201743	0.11999	-0.257611	0.880161	0.157424	0.285736	-0.223574	0.658218	0.360221	0.0245472	!KKRHKSVQEN	-0.562563	-0.424873	-0.51301	-0.325784	-0.919075	-0.478673	-0.520962	-0.535644	-0.0102279	0.591357	-0.618249
!AMAHSLTASG	1.4744	0.494627	1.00602	0.512893	0.514223	0.855613	0.888696	1.11028	0.482521	-0.550998	0.228783	1.12749	1.04497	0.919235	0.232188	0.551388	0.941797	0.12979	!DIAHDLYAES	-0.11088	0.0296663	-0.297118	0.120011	-0.257659	-0.446835	-0.13152	-0.398203	-0.135539	-0.6948	-0.633651	0.365203	-0.385071	0.00940247	-0.875643	0.116068	0.0610031	-0.429821	!QKTSPFRVHY	-0.824268	-0.76908	-1.01027	-0.903522	-0.726759	-0.642251	-1.02617	-0.885468	-0.781586	-0.603314	-0.686627
!AMAHSLVYMS	0.0972228	0.480304	0.213831	0.266492	-0.0244224	0.408836	0.514826	0.655087	0.388877	-0.285137	-0.0918011	0.59481	0.664359	0.66685	0.0376083	0.329701	0.460896	0.164996	!SPALGLSAHQ	0.91126	0.42311	0.524911	-0.0921198	0.728224	1.22021	0.751853	0.919997	0.294152	-0.909935	0.561828	0.526634	0.848814	0.649113	-0.20249	0.283954	0.35218	0.286105	!SIQIDTRQFL	-0.586792	-0.504844	-0.697346	-0.730926	-0.838712	-0.586017	-0.77843	-0.744142	-0.466503	-0.305545	-0.661824
!AMAHSLYGIL	0.776057	0.273902	0.488811	0.394809	0.483841	0.374112	0.528899	0.615454	-0.118725	-0.314193	0.412621	0.182136	0.537911	0.343346	0.104008	0.335123	0.976123	0.316022	!KLARLLQVNG	-0.394157	-0.26501	-0.110832	0.190877	-0.33691	-0.330732	0.054176	-0.111548	0.319005	0.937625	-0.350156	0.825445	-0.171562	0.162144	0.193133	0.651106	-0.271063	0.448211	!VGAGHSRAAP	-0.924	-1.01123	-1.29873	-1.34401	-0.833145	-0.728194	-1.14957	-1.05767	-0.897918	-0.701254	-0.76067
!AMAWGLRAEQ	2.58009	1.46406	2.31178	1.59379	1.40117	3.02108	2.50702	2.61166	1.4601	0.589839	1.79289	1.90687	2.6074	1.55048	1.17986	1.30968	1.58079	1.33162	!LMASHLIDWY	0.347339	0.216427	0.0940083	0.0504057	0.123812	-0.206994	0.412057	0.0208854	-0.260446	-0.353248	-0.566141	0.361124	-0.0905668	0.10207	-0.596806	0.228122	-0.0052537	-0.205597	!QFQHKLEYYL	-0.81544	-0.477617	-0.564875	-0.294543	-1.04343	-0.751521	-0.757994	-0.895011	-0.336512	0.161165	-0.832417
!AMGQSLNQRL	-0.278247	-0.187929	-0.195243	0.197271	-0.746457	-0.29512	-0.0748461	-0.120107	0.145155	0.616578	-0.365638	-0.00592539	-0.162617	0.140206	0.364421	0.471983	-0.281605	0.0413998	!LPHASLFSTA	-0.176063	-0.354926	-0.363246	-0.386575	-0.140745	-0.288911	-0.385787	-0.319892	-0.468508	-0.818901	-0.266541	-0.309723	-0.305771	-0.230651	-0.490007	-0.281808	-0.0517583	-0.292988	!HYTRLLSNRP	-0.68431	-0.710213	-0.685095	-0.650987	-0.760843	-0.639191	-0.726965	-0.73591	-0.59914	-0.201981	-0.635042
!AMGTICWLCT	-0.998143	-1.04109	-1.23263	-1.56105	-1.39855	-0.902335	-1.47112	-1.34108	-1.22777	-1.29874	-1.20871	-1.40143	-1.17464	-0.871947	-1.56193	-1.60634	-0.841911	-1.47567	!PVPRFLIYGL	-0.326391	0.560636	-0.0345048	0.510612	0.655602	0.291734	0.598147	0.445666	-0.0833497	0.081397	0.284346	0.373359	0.362657	-0.031892	0.287338	0.53353	0.0570841	0.504254	!RDLGHGMAYN	-0.787628	-1.00794	-1.07202	-1.30819	-1.01494	-0.601008	-0.77094	-0.872371	-0.913643	-0.669008	-0.839346
!AMKRLVIQAN	-0.655055	-0.582807	-0.423308	-0.634886	-0.947295	-0.725386	-0.716128	-0.75392	-0.684543	0.725226	-0.681466	-0.433257	-0.758359	-0.332927	-0.0444515	-0.224495	-0.751964	0.103991	!MGYANLTASG	0.54775	-0.114524	0.520727	0.381318	0.0295358	0.167935	1.15793	0.65307	0.272009	0.392644	-0.349994	1.22507	0.538021	0.307272	-0.0237581	0.843277	0.813055	0.255916	!ARHETGEARR	-0.852841	-1.0551	-1.02201	-1.18525	-1.31803	-0.711938	-1.16646	-1.08831	-0.651014	-0.309211	-0.896219
!AMLAKLTVTG	-0.467433	0.157355	0.50141	0.335826	-0.349254	-0.502918	-0.261044	-0.443973	2.00594	1.04253	-0.367915	1.65316	-0.463737	1.3601	0.776647	1.17933	-0.0928844	0.691752	!LPLASLFNSS	-0.121782	0.00165557	-0.0245068	-0.0794643	0.0067091	-0.0122316	0.232893	0.124061	0.229267	-0.462618	-0.16108	-0.0500995	0.104232	0.407567	0.0939664	0.134413	0.247336	0.167582	!AGRFPGLVIR	-0.683244	-0.528731	-0.724067	-0.772361	-0.56499	-0.600821	-0.795194	-0.742642	-0.723751	0.0631032	-0.470524
!AMLGELRGWR	-0.298799	0.321493	0.281115	1.08934	0.433388	-0.0917581	0.109885	-0.0171184	1.57878	0.570734	0.742746	1.40284	-0.0335063	1.20838	0.831487	1.28181	0.588457	0.132315	!PPASVLSDGR	-0.301838	-0.531572	-0.679985	-0.736646	-0.499918	-0.631473	-0.985097	-0.855046	-0.513834	-0.897296	-0.7767	-0.419364	-0.838888	-0.231898	-0.630351	-0.48173	-0.63153	-0.846591	!LDLTYTGKTP	-0.608416	-0.4579	-0.697122	-0.478405	-0.57798	-0.54442	-0.783018	-0.763388	-0.45023	-0.153171	-0.578282
!AMPKHLAQAG	0.615089	-0.177825	0.161035	0.195787	0.50221	0.455646	0.954116	0.763977	-0.330962	0.237562	0.0927303	-0.285345	0.738134	-0.258466	-0.323273	0.424451	-0.173909	0.0864027	!APVLPLYYQS	0.501782	1.45829	1.10122	1.23484	1.05694	0.0722044	0.629003	0.359252	1.14083	0.15338	0.56669	1.35411	0.298392	1.1553	1.02142	0.945803	1.33736	0.610971	!SSAKMWVLDL	-0.606236	-0.146308	-0.543945	-0.369551	-0.541768	-0.556858	-0.434119	-0.530401	-0.513975	0.158893	-0.658957
!AMPKHLIYIW	-0.0993038	0.224741	-0.0509685	0.194261	0.537725	0.125052	0.663762	0.395224	-0.0098136	0.287908	-0.0522274	0.158714	0.300095	-0.119681	-0.40146	0.360094	-0.147546	0.0549492	!SEAWSLHGGS	0.999984	0.297495	0.553619	0.252802	0.294511	-0.284237	0.0723957	-0.0785841	-0.437406	-0.61561	-0.0122017	0.0898649	-0.235068	0.00971184	-0.376921	0.282853	0.490677	-0.347523	!NVIKQMGFMS	-0.411285	-0.233601	-0.237652	-0.295295	-0.257582	-0.451686	-0.291412	-0.383197	-0.0997989	0.581009	-0.152545
!AMPKHLLASI	1.43391	0.4848	1.06408	0.713629	1.37209	1.45437	1.71138	1.6093	0.182419	0.609505	1.16464	0.719525	1.61866	0.255828	0.252215	0.968928	0.92836	1.10365	!SAPAYLFDWK	0.402004	0.491617	0.278804	0.413861	0.748537	-0.367525	0.101803	-0.213681	0.283242	-0.230881	0.0174069	0.452174	-0.326473	0.371312	0.18228	0.334507	0.486251	-0.0904028	!SYLLATQSLV	0.00121108	-0.0646951	-0.0334251	-0.0809503	0.0491802	-0.366082	-0.282634	-0.352111	-0.285961	0.0523428	-0.167025
!AMPKHLRQIV	1.22069	0.476525	0.884583	0.961795	1.15933	1.81684	2.04922	2.06479	0.34934	1.02747	1.02751	0.378128	2.07179	0.350834	0.585545	1.12499	0.48075	0.977462	!MAAWGLNMTG	0.815184	1.49961	1.18362	1.31034	0.581348	1.39271	1.63115	1.5032	1.08273	0.572606	0.617254	0.919396	1.36884	1.51161	0.914565	1.21447	0.67524	0.96492	!AELCDPGQWT	-0.719444	-0.593669	-0.913269	-0.708979	-0.807196	-0.727513	-0.896474	-1.02755	-0.472402	-0.479278	-0.808244
!AMPKHLSQAI	0.826649	0.213612	0.475708	0.579299	0.871149	0.780391	1.25162	1.13227	-0.0202011	0.586416	0.624852	0.137579	1.0855	0.118609	0.189267	0.762081	0.231652	0.736704	!LGVSFLYSRQ	-0.133689	-0.148559	-0.000839722	0.178686	0.00207904	-0.237867	0.018042	-0.107424	-0.12636	-0.185229	0.0289132	0.0805686	-0.238066	-0.000973305	0.0456905	0.244709	0.612679	0.0242847	!HDWYLLFRLS	-0.824201	-0.593877	-0.778365	-0.466698	-1.07661	-0.699645	-0.964191	-0.908548	-0.892478	-0.306724	-0.853977
!AMPKHLSVSI	0.881895	0.258038	0.59662	0.520039	1.20569	0.692292	1.13053	0.990472	0.176213	0.494777	0.832009	0.600618	0.922537	0.0744279	0.158755	0.714582	0.482287	0.89667	!PPAQDLYVGK	-0.0929909	0.621183	-0.0608501	0.476154	0.25584	-0.482372	-0.114298	-0.294986	1.03843	-0.0841431	-0.128895	1.01547	-0.29615	0.455759	-0.0536898	0.465098	0.318966	-0.187922	!PAKSRQRPQQ	-0.736102	-0.595971	-0.832509	-0.818751	-0.874636	-0.630649	-1.01851	-0.939071	-0.259489	0.0690231	-0.454672
!AMPKHLTASG	1.6462	0.131527	1.00797	0.486809	1.36818	0.878509	1.27884	1.08701	-0.202949	0.175906	0.960057	0.578361	1.12537	-0.191833	-0.229523	0.822219	0.828838	0.643416	!SPALALSDGV	0.660381	0.301103	0.358833	-0.0938337	0.211847	-0.44303	-0.206499	-0.333375	0.0152731	-0.91372	-0.681064	0.528061	-0.416914	0.493113	-0.371859	0.137317	0.0438969	-0.463388	!NSLMLGKAKL	-0.232747	-0.595461	-0.159462	-0.443469	-0.345823	-0.0944558	0.0893888	-0.0116167	0.0912973	0.477201	-0.275411
!AMPKHLTMQR	0.714983	0.466196	0.694139	0.92825	0.906019	1.90717	1.98716	2.06542	0.55642	1.03504	0.810612	0.323407	2.05852	0.421132	0.391403	1.1451	0.218205	0.641257	!PIVRALSVNK	0.316034	0.247229	0.560958	0.711414	1.092	1.53506	1.18915	1.40304	1.01272	0.499301	0.867201	1.27189	1.30813	0.794811	0.739338	0.769687	-0.00489934	1.03181	!DGHGKFRKEP	-0.853194	-0.590637	-0.900205	-0.559673	-0.938525	-0.537252	-0.827041	-0.816306	-0.197981	0.0378436	-0.683969
!AMPKHLVDWW	1.04168	0.28601	0.628382	0.424054	1.05097	0.0364745	0.838038	0.367857	-0.0225573	0.237901	0.0313796	0.453518	0.282597	-0.158806	-0.443602	0.543406	0.0566167	0.107088	!MVLSWLMSGT	0.233524	0.274121	0.274602	-0.0343001	0.538278	-0.256701	0.812344	0.315812	0.00950849	0.0409464	0.326971	0.309848	0.120183	-0.0573996	-0.19304	0.315839	0.415972	0.662913	!GAGLRQASKR	-0.806576	-0.903384	-0.891433	-1.0329	-1.0674	-0.716569	-1.03281	-0.971399	-0.461165	0.0223968	-0.729318
!AMPKHLVSRI	1.44755	0.217883	1.00623	0.707166	1.52056	1.79172	1.73623	1.83173	0.175086	0.692119	1.55273	0.551036	1.86277	0.180296	0.382222	0.922787	0.908207	1.15472	!HPAYNFQVHY	-0.359172	0.276757	-0.65087	-0.0624443	0.0499565	-0.575863	-0.731734	-0.712741	-0.488802	-0.605004	-0.378494	0.00920144	-0.678963	-0.309181	-0.732297	-0.73338	0.00447784	-0.622472	!ALATGRIFWP	-0.705309	-0.567118	-0.80461	-0.802473	-0.454395	-0.534825	-0.664948	-0.707864	-0.445969	-0.0809212	-0.417878
!AMPLHMHQRI	2.19694	1.92371	1.64087	1.05606	1.44383	1.42554	1.73206	1.94685	0.826862	0.829774	1.47995	0.724165	1.90959	1.10183	1.45302	0.984942	1.00773	1.0308	!LPLYSLATAG	0.322704	0.283865	0.391235	0.374695	0.485247	-0.125769	0.0505455	0.0484576	0.295621	-0.367906	0.0645873	0.462531	-0.0491712	0.377034	0.124008	0.438813	0.582987	0.310205	!VITWLVKKYW	-0.83055	-0.574551	-0.681621	-0.593723	-1.08857	-0.701622	-1.08967	-0.9299	-0.668448	0.0859622	-0.773825
!AMPLHMLKNF	0.982541	1.74314	0.849778	1.11172	1.09122	1.08604	1.22643	1.5612	0.915007	0.834441	0.95331	0.31567	1.44071	1.3152	1.41457	0.873387	0.378115	1.06788	!APNSLIPLQE	-0.457841	-0.236478	-0.361188	-0.270546	-0.852196	-0.546882	-0.657834	-0.652216	-0.0522134	-0.325603	-0.624765	-0.336613	-0.59614	0.105228	-0.264305	0.154466	-0.433486	-0.163515	!GTKYTVPIGN	-0.784909	-0.651164	-0.767641	-0.708549	-0.816351	-0.757129	-1.01076	-0.993693	-0.864051	-0.00134737	-0.699075
!AMPLHMLSIL	2.39613	1.98706	2.05329	1.18725	1.79326	1.66343	1.90246	1.98387	1.03633	0.732783	1.95407	1.18036	1.94517	1.48046	1.73782	1.04261	1.99253	1.84893	!SAYLSLTASG	0.24692	-0.148593	0.012903	-0.420336	-0.0633385	-0.293487	-0.431062	-0.274074	-0.551997	-0.815024	-0.420227	-0.0148252	-0.312512	-0.0794591	-0.687849	-0.124675	0.288294	-0.348945	!RSGNLGNING	-0.734588	-0.942021	-0.922158	-0.991326	-1.061	-0.681918	-0.808525	-0.820743	-0.781892	-0.451576	-0.809974
!AMPLHMLSLG	2.50596	1.973	2.12946	1.12866	1.77167	1.84317	2.11005	2.16158	1.06757	0.480897	2.02821	1.22304	2.13077	1.40298	1.65648	1.12096	2.11515	1.77209	!RLPASLTASG	1.78786	0.550006	1.39375	0.568099	1.13872	0.604632	0.731679	0.735748	0.922096	-0.662021	1.15035	0.987848	0.794131	0.485562	0.755272	0.502349	1.64396	0.325977	!VKQEQIWLPG	-0.982362	-0.34159	-0.716848	-0.273733	-1.0268	-0.816457	-0.792164	-0.883715	-0.282927	0.381551	-0.811978
!AMPLHMMLNS	1.41311	2.38136	1.58892	1.34817	1.29766	1.93176	2.31792	2.39308	1.56307	0.909475	1.18944	0.926054	2.34434	1.99985	1.89403	1.19246	1.25235	1.4752	!PPAWGLHGSW	1.90756	1.38648	1.49515	1.01016	1.37438	1.45951	1.25913	1.17003	0.466855	-0.259044	1.88199	0.836694	1.08314	0.482247	0.560957	0.890948	1.18577	0.872955	!TSHVASLTLA	-0.507907	-0.737965	-0.659423	-0.887015	-0.699799	-0.615512	-0.834284	-0.757609	-0.70428	-0.557789	-0.665531
!AMPLHMMSNY	2.78937	1.85186	2.08435	0.978093	1.83219	1.59353	1.75437	1.77566	0.543334	0.409875	2.2205	1.19263	1.83716	0.786169	1.33448	0.787187	2.08969	1.84353	!VLARLLWDGI	-0.429305	-0.123	-0.34453	-0.0772109	-0.0172214	-0.576376	-0.305613	-0.529721	-0.510677	0.310773	-0.508717	0.187278	-0.591006	-0.303879	-0.280136	0.160528	-0.506862	0.140996	!GYKGSAAIAY	-0.602852	-0.536098	-0.686677	-0.743278	-0.648908	-0.671501	-0.821927	-0.829448	-0.471109	0.00269352	-0.700226
!AMPLHMSVKS	2.02753	1.4991	1.51152	0.893733	1.63259	0.988564	1.43786	1.49875	1.1378	0.656925	1.39779	1.45735	1.41044	0.981493	1.27143	0.818379	1.21282	1.18644	!YPPESLRDWV	1.51698	0.848397	1.08571	0.947742	1.18809	0.14393	0.801896	0.324423	0.926786	-0.442504	0.354869	0.893105	0.293154	0.671298	0.553633	0.660929	1.03681	0.00232085	!RNSRGGVKLL	-0.786754	-0.956192	-0.888827	-1.1646	-0.965635	-0.581577	-0.875879	-0.787926	-0.790324	-0.175485	-0.696293
!AMPLHMTASG	3.76417	2.34218	3.00897	1.24568	2.05303	1.70011	2.02715	2.06558	0.95932	0.52704	2.37519	1.82464	2.09115	1.33795	1.8303	1.24766	2.67057	1.92415	!GLPTALIDVY	1.11396	0.0723892	0.740988	0.580001	1.03519	-0.520516	0.264311	-0.236856	0.215545	-0.202624	-0.0468737	0.61032	-0.292258	0.0179416	0.0523937	0.557361	0.866114	0.158947	!ARNRILGLRW	-0.662008	-0.456342	-0.354333	-0.215949	-0.594856	-0.116178	0.0690088	-0.021392	-0.260311	0.812034	-0.345628
!AMPLHMTNMH	1.79042	1.37368	1.27552	0.832326	1.4788	0.819828	1.57689	1.4526	0.293219	0.281912	1.34737	0.338473	1.39788	0.708443	1.15291	0.790155	1.23866	1.10604	!TSPMLLIVIG	0.291916	0.328425	0.393693	-0.0547674	0.0774369	-0.470887	-0.387458	-0.339187	0.596718	-0.413728	-0.156732	0.398807	-0.434092	0.906539	0.128918	0.160937	0.746767	-0.153189	!RNLEMFPRWI	-0.656267	-0.20905	-0.567196	-0.11388	-0.858611	-0.498308	-0.68823	-0.650471	-0.0364202	0.2712	-0.529049
!AMPLHMVGAW	3.26692	1.842	2.54586	1.00513	1.90509	1.26144	1.67814	1.56643	0.435199	0.480866	2.33648	1.05291	1.53113	0.534985	1.45886	1.08894	2.28689	1.86185	!QVPQPLWAEG	2.9331	2.01166	2.60583	1.92451	1.9447	2.19598	2.14316	2.016	1.79311	0.439589	2.37297	1.84613	2.0788	1.41247	1.78264	1.33453	2.80225	1.44404	!LGVTSAPHES	-0.622639	-0.624438	-0.832562	-0.872648	-0.751349	-0.717222	-1.0858	-1.04031	-0.619611	-0.749606	-0.772392
!AMPLHMWKRT	0.782689	1.41757	0.415461	0.966787	1.00257	0.960432	0.825133	1.32137	0.46804	1.00775	0.881694	0.0226054	1.20849	0.639348	1.10754	0.638207	0.0542793	0.506237	!LPPAHLSYPW	0.211227	0.822065	0.193886	0.373567	0.692772	0.0987296	0.655065	0.26839	0.424745	-0.49475	0.194198	0.320185	0.207405	0.286441	0.125339	0.45239	0.402383	-0.166267	!GMNGMAAVLV	-0.274563	-0.422382	-0.320242	-0.345192	-0.523382	-0.567825	-0.430072	-0.570759	0.290996	0.399091	-0.549262
!AMPLLLRYWI	1.06089	2.13039	1.70903	1.34151	1.26821	0.122815	0.880538	0.718968	1.87742	0.985369	1.06488	1.95105	0.515834	2.26847	1.55776	1.36161	1.94281	1.04994	!DIPHWLMSSY	0.540116	0.210538	0.113562	-0.248639	0.696044	-0.336325	0.440993	0.0398644	-0.483837	-0.629695	0.194742	-0.368723	-0.0441592	-0.220115	-0.732539	-0.269645	0.137824	-0.329999	!MLICKQSNSF	-0.463514	-0.207918	-0.450233	-0.250907	-0.404916	-0.434141	-0.404838	-0.521547	0.00983681	0.203236	-0.403594
!AMPLSLRSLW	2.80662	2.02671	2.70761	1.4328	1.96864	2.73856	2.31969	2.62223	2.01389	0.553598	2.46986	1.81015	2.66533	2.4676	1.74393	1.27437	2.60604	1.82027	!PILGYLSYTS	-0.40833	0.0788064	-0.106438	-0.00417539	-0.426381	-0.299288	-0.0465943	-0.294405	0.363292	-0.384824	-0.426803	0.524999	-0.327877	0.356948	-0.165827	0.341479	0.0726462	0.044078	!PVGGSSHKQL	-0.744516	-0.660885	-0.933539	-0.961445	-0.989931	-0.579668	-1.11252	-0.881534	-0.592105	-0.520684	-0.740028
!AMPNYIRAGK	1.29632	0.168647	0.789928	0.996813	1.02632	0.756445	1.42176	1.26676	-0.138574	0.853461	1.10746	0.845545	1.22788	0.279268	0.750572	0.752621	1.28246	0.441103	!DVYRALMSGY	-0.467766	-0.571244	-0.381363	-0.33342	0.359832	0.00122708	0.450431	0.246134	-0.858747	0.261934	-0.146094	0.0651175	0.105501	-0.516085	-0.422415	-0.233888	-0.272566	0.408805	!QMSTVQQLAI	-0.315652	-0.149465	-0.16308	-0.0726392	-0.741165	-0.441691	-0.397353	-0.443282	-0.0268605	0.532529	-0.498083
!AMPRAYRMWW	0.131777	1.33313	0.244998	1.26	1.53256	1.89008	1.29258	1.48191	0.891602	0.923219	1.21064	1.08208	1.54432	0.526068	1.01542	0.140817	0.465552	1.0913	!SPALALIYEQ	0.0700752	0.843023	0.462433	0.479898	0.168512	-0.128615	0.280173	0.107128	0.920362	-0.121983	-0.434432	1.00524	-0.00948843	1.17663	0.24523	0.469357	0.244716	0.234878	!ALTPRGHGTI	-0.763119	-0.975162	-0.944744	-1.25788	-0.665421	-0.70627	-1.1102	-1.08059	-0.899616	-0.456923	-0.505382
!AMPRTLVVWL	0.0731388	0.418561	0.306435	0.557613	1.21953	-0.0587163	0.159743	0.0952729	0.697915	0.56479	0.741173	0.827932	0.0504157	0.250516	0.498644	0.684679	0.408093	1.05938	!SPALAMHDGW	1.22773	1.12369	0.784097	0.400969	0.892539	-0.362579	0.129859	-0.093365	0.405856	-0.203074	-0.220495	1.13471	-0.222193	0.53371	0.217079	0.382917	0.12369	0.069838	!PFEKKKPKSD	-0.498174	-0.205562	-0.431092	-0.174055	-0.66595	-0.357679	-0.459934	-0.495652	0.230576	0.491582	-0.542683
!AMQRGIYANG	-0.581259	-0.843678	-0.746484	-1.0494	-0.0616796	0.37908	0.130183	0.218473	-1.1164	0.190003	-0.230199	-0.565494	0.214646	-0.826677	-0.551411	-1.11288	-0.665425	0.0257531	!SPLLNLADQF	0.417408	-0.0116298	0.205095	0.0303044	0.11026	-0.281753	0.0774908	-0.0812285	0.151932	-0.394641	-0.443659	0.237814	-0.169598	0.22734	-0.405436	0.262677	0.00715034	-0.291015	!KRPELKQFRL	-0.0743169	0.406402	0.309117	0.99695	-0.0571548	-0.351811	0.0281264	-0.114295	1.69649	1.22132	0.0387417
!AMRAINNYRW	-0.58269	-0.299396	-0.381057	-0.321783	-0.57951	-0.395321	-0.132513	-0.251651	-0.0667506	1.03168	-0.36494	0.146043	-0.327515	-0.256294	0.310834	-0.217924	-0.521156	0.117082	!APWASMRAEI	0.214122	-0.0431572	-0.0611144	0.0069237	0.490511	0.0672292	0.432915	0.3409	0.234163	0.677332	0.0885247	0.80091	0.249796	0.0685369	0.686425	-0.0518652	-0.0825847	0.572318	!ISGFATMMEE	-0.326769	-0.0961108	-0.411663	-0.374922	-0.781387	-0.643932	-0.856588	-0.825148	-0.521779	-0.436717	-0.742956
!AMSWSLILSH	-0.194635	0.283613	0.0191167	0.0958631	-0.636422	-0.0709018	-0.0976686	0.0806732	-0.187257	-0.341661	-0.476409	-0.371214	-0.0712228	0.334951	-0.35131	0.195494	-0.218289	-0.462907	!PMAWNLRYIA	1.87373	2.08063	2.06282	1.54297	1.21467	1.00601	1.78696	1.62355	1.52235	1.10383	1.22115	2.00007	1.46899	1.85349	1.22479	1.39039	1.69865	0.785807	!KMRMTLALCK	-0.775539	-0.487372	-0.415324	-0.335327	-1.09597	-0.515908	-0.630008	-0.620557	-0.193373	0.288003	-0.802945
!AMVFSIYVQA	-0.313713	0.0341127	-0.319087	-0.460053	-0.205044	-0.517645	-0.811667	-0.594556	-0.833009	-0.54817	-0.423349	-0.43067	-0.580592	-0.258837	-0.236522	-0.510157	-0.200875	0.11224	!LRSYCPVKTE	-0.649563	-0.445426	-0.799042	-0.523226	-0.840712	-0.596361	-0.997448	-0.805741	-0.674324	-0.366148	-0.813957	-0.672599	-0.722909	-0.471487	-0.609785	-0.892608	-0.532665	-0.729529	!YTHLLSAAEQ	-0.500914	-0.713021	-0.687024	-0.676473	-0.884789	-0.687685	-0.929198	-0.889208	-0.75412	-0.582129	-0.854221
!AMVFSLKLEA	-0.292717	0.273957	0.194054	0.0852771	-0.628654	-0.506234	-0.555742	-0.418644	0.234389	-0.404811	-0.650002	-0.03359	-0.43257	0.504609	0.0256233	0.283157	-0.375273	0.0432491	!LPMASLWGWL	0.509042	0.340907	0.494308	0.28296	0.597918	0.033879	0.506824	0.27339	0.411171	-0.085885	0.278181	0.363707	0.16592	0.446607	0.150733	0.421623	0.726939	0.169646	!LTIMRNKFNF	-0.499775	-0.277839	-0.299376	-0.335767	-0.626757	-0.534799	-0.555549	-0.607165	-0.107715	0.518192	-0.41862
!AMWQHLRKSV	-0.52709	-0.454649	-0.558799	-0.121075	-0.82584	0.0693699	0.232215	0.377133	-0.574275	0.880727	-0.507858	-0.718216	0.229592	-0.413576	-0.0824725	-0.132358	-0.706798	-0.358074	!VPVYALWDKY	0.557718	0.712091	0.708308	0.840311	0.931609	-0.387578	-0.107796	-0.222507	0.100784	0.00401816	0.126208	0.690366	-0.381701	0.224829	0.128327	0.564877	0.105905	0.116074	!WNGRDSLFAY	-0.747574	-0.611828	-0.816126	-0.898302	-0.778587	-0.703272	-0.890372	-0.888564	-0.689562	-0.380325	-0.757234
!AMYANMRRAG	-0.387253	-0.192922	-0.370977	-0.187961	-0.914929	0.0010004	0.158841	0.328125	0.155341	1.042	-0.564628	-0.132189	0.221765	0.178061	0.597752	0.119	-0.763715	-0.136413	!SPALNMWYGT	0.917296	1.25416	0.661487	0.623179	0.794604	-0.142228	0.629639	0.359898	0.40491	0.573571	0.0440943	1.25872	0.210895	0.374374	0.337817	0.635123	0.710415	0.398428	!IWMMDWRNEG	-0.808942	-0.209138	-0.713589	-0.0134701	-0.494589	-0.661815	-0.398683	-0.550443	-0.236016	0.523584	-0.576896
!ANAHGLLLIS	-0.247436	0.0870827	0.107846	0.406715	-0.326113	1.39151	1.2462	1.2861	0.439206	0.147749	-0.153359	0.165751	1.207	0.680922	0.129771	0.68603	-0.163871	0.344599	!SLPQAVLSVD	0.338372	-0.0253008	-0.000105387	0.0197377	0.695523	0.0639831	-0.0982389	-0.0262445	-0.374681	-0.418804	0.55766	-0.172921	-0.0218256	-0.00530463	0.282769	-0.401588	0.881456	0.370704	!LLPAAMAALA	2.2687	1.76754	2.22334	1.03445	1.79943	2.00271	1.88386	1.80768	2.00083	0.342772	1.80793
!ANAMGLFRRI	-0.0388983	0.681182	0.183652	0.757757	0.2402	2.44895	1.34829	2.00771	0.980304	0.762246	0.508565	0.0322231	1.90332	1.45831	0.92029	0.760414	-0.303545	0.781363	!SPVWNLIMEA	1.07092	1.54927	1.42747	1.37322	0.583775	0.0668757	0.778334	0.627189	1.0833	0.483407	0.499962	0.783385	0.463583	1.51499	1.01102	0.994743	0.870567	0.406728	!LHGLEKLTWK	-0.692391	-0.205245	-0.460981	0.0839671	-0.555468	-0.710451	-0.698722	-0.817394	0.28401	0.746903	-0.593353
!ANAMNLANGY	0.858321	0.279238	0.787552	0.734218	0.167778	0.0455064	1.01713	0.663701	0.559327	0.506669	-0.0279522	0.789806	0.570074	0.931901	0.208941	0.931305	0.721119	0.385327	!PPLSSLRYLG	-0.277729	-0.0613925	-0.172968	-0.0752574	-0.111587	-0.105728	0.0178278	0.041402	0.444292	-0.597299	-0.286904	0.252638	0.0486288	0.278207	-0.175502	0.142428	0.157089	-0.43526	!IPFKALEPQY	0.365933	0.458686	0.43824	0.669679	0.602182	-0.0499046	0.334958	0.239402	0.12398	0.410446	0.108256
!ANAMNLFDTA	1.81899	0.774636	1.41306	0.771228	0.688251	-0.149085	0.783301	0.37011	0.383663	0.295264	-0.1767	1.29553	0.258473	0.879535	0.0553446	0.86391	0.953719	0.33682	!VMAAYLHGTI	0.0485193	-0.0840566	0.02811	-0.0735488	-0.114614	-0.468537	-0.0406184	-0.341437	-0.728954	-0.260146	-0.159746	-0.0677511	-0.38469	-0.146672	-0.194366	0.320278	0.619843	0.138748	!GGWVQTGVVH	-0.931243	-0.947442	-1.03582	-1.22087	-1.12762	-0.788089	-1.16159	-1.15859	-0.829523	-0.259834	-0.939256
!ANAMNLHNPI	0.579828	0.382799	0.500604	0.616109	0.368515	-0.00371726	0.755789	0.506338	0.621649	0.347408	0.333914	0.447503	0.467765	0.864592	0.298133	0.829733	0.461079	0.317217	!SLPLNVKSIA	0.708374	-0.0793417	0.26807	-0.0906205	0.665434	-0.089265	-0.0209326	0.011555	-0.478712	-0.12617	0.54932	0.0607265	0.0122805	0.0432343	0.0909379	-0.205122	0.791217	0.151121	!MWRRPHYLKR	-0.534892	-0.274529	-0.54105	-0.440587	-0.553747	-0.241978	-0.503174	-0.409171	-0.549784	-0.0973706	-0.476014
!ANAMNLILLF	0.00686704	0.911905	0.702037	0.73107	-0.133845	0.220564	0.92359	0.727359	1.12978	0.779135	-0.179636	0.70297	0.541058	1.60475	0.609503	1.00964	0.371616	0.671376	!AMVYWLIGGG	1.61691	1.5848	1.63225	0.877051	1.58791	-0.110228	1.09954	0.644697	0.0523889	0.306947	1.36537	0.814398	0.462522	0.54672	0.504504	1.07087	1.30225	1.01685	!PKIGAQMHAA	-0.379589	-0.225704	-0.599875	-0.54556	-0.339731	-0.420557	-0.693816	-0.685164	0.0706562	-0.134025	-0.329506
!ANAMNLIMSG	1.42524	1.38096	1.6684	1.1532	0.58989	1.01359	1.8447	1.70484	1.52909	0.998106	0.379314	1.46338	1.55217	2.18435	0.929414	1.28463	1.42101	0.856764	!SLPRFLSNRR	-0.288736	-0.518812	-0.496755	-0.558834	-0.11655	0.159206	-0.00421476	0.101424	-0.555528	-0.434103	-0.174986	-0.800576	0.0909861	-0.273187	-0.335026	-0.413581	-0.333126	-0.504381	!SGHAFVHWGH	-0.949933	-1.08809	-1.17788	-1.55293	-1.47487	-0.802173	-1.37058	-1.2045	-1.20202	-1.03285	-1.06578
!ANAMNLKMSV	1.28291	0.948198	1.48933	1.12603	0.367128	0.726671	1.59557	1.44724	1.48138	1.17192	0.343561	1.51891	1.29827	1.78477	0.894079	1.20952	1.06393	0.755719	!LPPHSLTASG	1.97673	0.938551	1.37218	0.676393	1.08585	0.570266	0.605359	0.686728	0.426351	-0.747599	1.09187	0.843972	0.677554	0.609323	0.586158	0.482914	1.56019	0.208536	!VLHRAVTDSY	-0.659275	-0.702601	-0.716948	-0.81457	-0.522402	-0.695727	-0.870724	-0.846617	-0.901889	-0.0576941	-0.703888
!ANAMNLKVGV	1.65831	0.742345	1.59738	0.948572	0.684108	0.449853	1.39313	1.12657	1.51042	0.899187	0.207322	1.97568	0.992043	1.47509	0.550446	1.09419	1.13173	0.534661	!FAVRALMQQQ	0.496667	0.762217	0.811962	1.1231	0.949544	1.56487	1.53485	1.67961	0.809255	1.05629	0.728437	0.860314	1.64089	1.1811	1.19284	1.14239	0.185678	1.58392	!MPRHRMLVSW	-0.720535	-0.338901	-0.517661	-0.432522	-0.692212	-0.573464	-0.798487	-0.729191	-0.0067415	0.603291	-0.431741
!ANAMNLRNSW	1.33334	0.708976	1.23358	1.01223	0.770163	0.698672	1.68924	1.34333	1.11673	0.858938	0.468264	1.25901	1.26133	1.39916	0.456404	1.1281	0.84209	0.530498	!RPHGSLLARQ	-0.259825	-0.507448	-0.415429	0.092047	-0.309148	0.409967	0.0433362	0.313592	0.340746	-0.176208	0.0112737	0.0662838	0.310436	-0.00123728	-0.0132979	0.13339	-0.308665	-0.503761	!TAPRRILADP	-0.462719	-0.297153	-0.53377	-0.398532	0.44106	-0.586004	-0.759127	-0.755839	-0.375652	0.192478	0.218718
!ANAMNLRRQW	1.03973	1.10644	1.10612	1.18509	0.30281	0.990673	1.31265	1.44737	1.60199	1.26928	0.229268	0.861647	1.35716	1.95063	0.825072	1.20111	0.223871	0.326866	!YCLMGILAGF	-0.279064	-0.230919	-0.268832	-0.34397	0.167259	0.52021	0.346445	0.215263	-0.544513	-0.463357	-0.299334	0.080415	0.160396	-0.306897	-0.550387	-0.0176127	-0.0994922	0.00747155	!PGLLAFQYRE	-0.221683	1.05786	0.265872	1.01648	0.429824	-0.0904114	0.32193	0.113867	1.05689	0.940981	0.0434957
!ANAMNLSYWY	0.489779	0.651558	0.603209	0.653935	0.350366	-0.080759	0.728014	0.387532	0.69762	0.611586	-0.00941109	1.17552	0.231743	0.727943	0.00845222	0.733678	0.697523	0.409066	!PDPHSLSTWG	0.500587	0.0312236	-0.0049052	0.0677287	0.356531	-0.271125	-0.00210946	-0.0936623	0.0970654	-0.999468	-0.0508056	-0.104075	-0.0894651	0.0843623	-0.334945	0.00797598	0.19199	-0.555944	!TLCPGLKQLD	-0.292538	-0.567787	-0.371687	-0.245556	-0.177351	1.09817	1.02647	0.764261	0.196911	-0.559798	-0.357014
!ANAMNLTASG	2.70015	1.26778	2.36909	1.17492	1.11575	0.77232	1.64667	1.39952	1.20568	0.616336	0.829736	2.0665	1.31113	1.85462	0.755017	1.3332	2.2991	0.824203	!YPADLIMMEW	-0.554009	0.130363	-0.37859	0.0163203	-0.709148	-0.595317	-0.600172	-0.775714	0.108569	-0.0327777	-0.676834	0.0766039	-0.762299	0.242786	-0.359465	0.291636	-0.383213	0.0260262	!GMSAQEPTGM	-0.710066	-0.728586	-0.919735	-1.02218	-1.07789	-0.742194	-0.900941	-0.98313	-0.444647	-0.379703	-0.873424
!ANAMNLWSAQ	1.96557	0.834381	1.55581	0.917471	0.91973	0.233352	1.19951	0.883228	0.627151	0.57706	0.74623	1.38762	0.746024	0.935004	0.330101	0.902386	1.61638	0.661896	!DPPWGLAYLG	0.100068	0.782421	0.305966	0.714875	0.855069	0.792003	1.06376	0.665624	0.647466	-0.41115	0.701227	0.385468	0.544233	0.236308	0.361283	0.615496	0.463471	0.261842	!SGFVRRTNMP	-0.673354	-0.59383	-0.708544	-0.84115	-0.741523	-0.532001	-0.781723	-0.76199	-0.459381	-0.108029	-0.506967
!ANGMWLRIGL	-0.293252	0.306151	-0.0982993	0.237642	-0.194341	-0.32205	0.608061	0.170461	0.11005	0.734691	-0.257516	0.394954	0.0189092	0.219482	0.0288037	0.589554	-0.44633	0.0178158	!DPAYSLSVKL	-0.0627994	-0.0922215	-0.11732	-0.0465102	-0.0192566	-0.270565	-0.17521	-0.137011	0.189634	-0.471011	-0.379119	0.25184	-0.231537	0.348002	-0.278188	0.0465959	-0.0578237	-0.20039	!RLDFYARWFR	-0.789947	-0.64447	-0.848955	-0.555892	-0.893097	-0.719858	-0.961857	-0.933143	-0.740825	-0.212319	-0.762747
!ANKVIHSAMN	-0.552338	-0.741875	-0.689172	-0.927703	-0.751588	-0.606889	-0.606781	-0.693056	-0.801398	0.0172342	-0.633999	-0.68735	-0.640096	-0.565168	-0.53067	-0.868312	-0.616057	-0.274017	!DAVQHLIDPL	0.397993	0.112924	0.314972	0.413273	0.491848	-0.106515	0.804318	0.329908	0.166753	-0.231182	-0.323602	0.34437	0.176485	0.310578	-0.0576483	0.63358	-0.1224	-0.0653105	!IHTVKQGSVK	-0.69365	-0.698954	-0.721216	-0.734658	-0.832676	-0.580087	-0.823412	-0.814803	-0.393197	0.131796	-0.620889
!ANPAQMRDVV	0.656412	0.335887	0.29118	0.315482	1.05981	-0.828694	-0.312927	-0.650258	0.730231	0.190582	0.217262	0.979461	-0.600898	0.0735757	0.852304	0.276427	0.301027	0.0838727	!SIPAWLVYQA	0.318121	1.04703	0.522838	0.302554	0.772378	-0.249301	1.00125	0.377464	0.661277	-0.0407597	0.108274	0.539933	0.235518	0.495657	0.202187	0.546902	0.449129	0.198182	!RVATPLNTRM	-0.19051	-0.475007	-0.173806	0.41287	0.0858962	-0.243783	-0.0594839	-0.0186015	0.138509	0.546311	0.0824215
!ANPAQMRKVG	-0.316723	0.321871	-0.271517	0.278676	-0.0563539	-0.472351	-0.775965	-0.416129	0.984386	0.779336	0.0500194	-0.103444	-0.389331	0.42241	1.08758	0.229912	-0.571311	-0.00265933	!SPVRMLQDGR	-0.3299	-0.498118	-0.434475	-0.385193	0.0453977	0.0377671	0.055694	0.0441868	-0.424273	-0.281953	-0.432996	-0.014785	-0.0246251	-0.176773	-0.431902	0.0862613	-0.747379	-0.459711	!MVHDRRPHIQ	-0.738913	-0.664501	-0.805818	-0.920883	-1.03058	-0.565037	-0.992484	-0.910275	-0.461562	-0.256053	-0.653953
!ANPASLLNGK	-0.0835201	-0.408149	-0.11282	0.173209	0.174428	0.00242106	0.411342	0.309968	0.450944	-0.25384	0.036714	-0.194668	0.245751	0.379323	0.179669	0.315361	0.145862	-0.114321	!FVAHPLYYSS	0.345724	1.12334	0.407032	1.00712	0.618669	0.621434	0.777483	0.674688	0.294115	-0.362928	0.175423	0.834351	0.660819	0.565896	0.188132	0.516287	0.751049	0.188047	!IMKMGGRLHT	-0.666213	-0.394985	-0.540842	-0.551437	-0.732073	-0.338641	-0.261719	-0.403183	-0.516819	0.574585	-0.566756
!ANPAWMKGAS	0.636252	-0.120031	0.00509095	-0.752343	0.808336	-0.617776	0.169682	-0.224778	-0.653522	-0.222578	0.50235	-0.538278	-0.240752	-0.626204	-0.260057	-0.75936	0.0186258	-0.00912354	!PPHGSLTASG	-0.342002	-0.656629	-0.659028	-0.468756	-0.640321	-0.248172	-0.551922	-0.489353	-0.244317	-1.08121	-0.509974	-0.143365	-0.395035	-0.19414	-0.611921	-0.252398	-0.437248	-0.86827	!LERIPQYGIW	-0.524841	-0.348237	-0.483937	-0.260158	0.0742124	-0.537059	-0.340359	-0.570175	-0.265662	0.252706	-0.183155
!ANPLGIRLMR	0.420951	0.832153	0.751922	1.2311	1.20936	3.71738	2.42541	2.94537	0.891868	0.925249	1.66226	0.603435	3.0124	1.16958	1.35953	1.19092	0.317947	1.29723	!TSLAWLSGSE	-0.367198	-0.524674	-0.473887	-0.604515	-0.339862	-0.442082	0.043727	-0.276763	-0.35325	-0.281822	-0.370229	-0.315342	-0.378723	-0.377795	-0.55247	-0.0369959	-0.363567	-0.11409	!RLRLLFNHQL	-0.53712	-0.355152	-0.430639	-0.314868	-0.728104	-0.450962	-0.5552	-0.554039	-0.374942	0.128391	-0.501763
!ANPLPQMSRW	0.763204	0.724225	0.459255	0.940018	1.50857	0.791614	0.713843	0.765126	0.748319	0.546548	1.51571	0.622421	0.8109	0.546205	1.06719	0.278229	0.954449	0.823603	!YDARMLYDGV	-0.153352	-0.0938989	-0.248593	0.072375	0.245565	-0.269478	0.200823	-0.151811	-0.559458	0.15132	-0.534126	0.461147	-0.232547	-0.280943	-0.342248	0.158057	-0.279728	0.173385	!TSFPRMEMLK	-0.113007	0.107393	-0.0380584	0.0223233	-0.408864	-0.256074	-0.163656	-0.173567	0.00913814	0.522795	-0.353922
!ANPNSLKRRR	-0.389906	-0.471652	-0.574063	0.0950427	-0.295895	0.334952	-0.0827448	0.377612	0.383866	0.209626	-0.0247615	-0.670095	0.350757	0.288364	0.261495	-0.0459464	-0.73945	-0.439739	!PFHGSLIWSS	-0.560462	-0.435793	-0.697062	-0.451611	-0.804366	-0.34464	-0.57621	-0.55589	-0.391587	-0.698203	-0.676029	-0.400227	-0.501599	-0.285856	-0.628162	-0.278685	-0.593823	-0.687266	!PKHRGSYLSG	-0.753354	-0.645736	-0.817947	-0.993284	-0.816369	-0.475669	-0.789744	-0.701435	-0.914607	-0.472058	-0.704562
!ANPTNLRTGH	0.942165	-0.254153	0.441319	0.720677	0.835168	-0.401285	0.49553	0.110294	0.400391	0.0821641	0.725392	0.587344	0.13031	-0.111172	0.032888	0.795044	0.862134	-0.0788538	!MFAVSLRNQV	0.116123	0.23921	0.352393	0.665215	0.39092	0.673077	1.0731	1.07059	0.636904	0.447409	0.125377	0.665928	0.966362	0.873161	0.842572	0.767158	0.312429	1.02082	!SYMHGVKMLL	-0.435666	-0.345345	-0.435717	-0.364544	-0.603756	-0.162262	-0.226136	-0.198957	-0.563009	0.31653	-0.379951
!ANRSRRGVSE	-0.736527	-0.866157	-0.849084	-1.22083	-1.12823	-0.591287	-1.02434	-0.958201	-0.617682	-0.1999	-0.704085	-0.864099	-0.876365	-0.614	-0.370486	-1.20592	-0.807408	-0.706061	!NPPASLYMGS	0.67711	1.09235	0.730147	0.715875	0.868968	0.528577	0.915388	0.775642	1.26891	-0.378556	0.68407	0.461335	0.783993	1.07655	0.893044	0.478064	1.17816	0.237088	!SWQWGPRRSK	-0.81997	-0.801592	-0.986803	-0.897745	-1.05747	-0.588372	-1.01043	-0.810353	-0.86256	-0.342509	-0.701847
!ANRTGRACEC	-1.0156	-1.30125	-1.30113	-1.89464	-1.61385	-0.886855	-1.56521	-1.43537	-1.09587	-1.40382	-1.23322	-1.48954	-1.23112	-0.932615	-1.47962	-1.97826	-1.11085	-1.69194	!PVARAHHLEF	-0.547772	0.0871682	-0.449334	-0.0872098	-0.321315	-0.469307	-0.516473	-0.532895	-0.192553	0.071583	-0.394954	-0.021582	-0.505278	-0.276836	-0.0778531	-0.326116	-0.705352	-0.0321739	!VFILPIVLDT	-0.192962	0.329302	0.403553	0.297884	-0.156054	-0.403233	-0.333417	-0.386709	-0.104945	0.066663	-0.427951
!ANVRGLFTSF	-0.634922	-0.679803	-0.647426	-0.67628	0.148531	0.473827	0.299554	0.291553	-0.676798	-0.169487	-0.119808	-0.478143	0.250365	-0.706845	-0.557018	-0.552824	-0.733764	0.181053	!PMFSHLWGES	-0.34394	-0.61164	-0.688897	-0.739551	-0.714355	-0.593026	-0.396788	-0.509129	-1.13468	-0.675789	-0.633118	-1.03799	-0.561973	-0.808574	-1.02735	-0.611384	-0.422483	-0.600417	!YKPPSFTRAP	-0.326899	0.579274	-0.545581	0.0738008	0.46306	-0.193614	-0.708179	-0.401252	-0.274807	-0.327445	0.0931625
!ANVSTSGLSG	-0.66716	-0.812483	-0.855205	-1.14387	-0.942143	-0.627572	-1.09016	-0.943311	-0.841846	-0.821309	-0.800008	-0.965188	-0.849582	-0.610594	-0.820549	-0.987562	-0.627313	-0.788883	!PPASHLSNER	-0.454281	-0.603053	-0.777227	-0.492878	-0.62062	-0.318763	-0.268749	-0.261475	-0.481111	-0.651369	-0.531189	-0.726261	-0.286345	-0.21543	-0.528152	-0.323173	-0.576183	-0.65452	!AMPQWITLRS	0.797075	1.90677	1.09262	1.02002	1.12754	0.976995	1.92128	1.79953	0.551933	1.19008	0.835524
!ANWHPLMLPF	-0.483011	-0.0279691	-0.28508	0.374367	-0.387591	-0.0287715	0.165338	0.112274	-0.395999	0.211543	-0.348257	-0.391645	0.0374483	-0.21066	-0.128168	0.380715	-0.385532	-0.313814	!INPLPQMDRY	1.01068	0.641419	0.544665	0.751624	1.24795	0.163339	0.573434	0.325527	0.204303	0.285272	0.198317	0.595692	0.231886	0.267952	0.628637	0.123433	0.587907	0.0539095	!RSQSVVKYAQ	-0.7447	-0.850136	-0.809973	-1.03547	-1.15331	-0.685787	-1.05917	-0.909158	-0.726432	-0.297237	-0.841102
!ANWTLTPLRV	-0.558015	-0.266315	-0.327402	0.0525184	-0.812782	-0.567974	-0.582672	-0.592859	-0.320498	0.529037	-0.545178	-0.234592	-0.585351	-0.264631	-0.0382403	0.292351	-0.399567	0.0138985	!PPVLSLQAAT	1.64292	1.11841	1.62464	0.749243	1.19485	0.263039	0.654013	0.732324	1.01468	-0.253307	1.16887	1.17351	0.674281	1.43374	1.05594	0.69155	1.78702	0.827147	!MHNANTFKQL	-0.4757	-0.255076	-0.49195	-0.0317202	-0.710613	-0.439322	-0.545605	-0.493694	-0.211826	0.569665	-0.495895
!ANYSNIANLI	-0.221436	-0.346733	-0.255852	0.00232523	-0.295252	-0.36122	-0.000599498	-0.131228	-0.591419	0.493822	-0.152304	-0.211271	-0.146163	-0.230834	0.0505077	0.0947265	0.104946	0.401383	!QPPSHLSMGQ	0.486875	0.282535	0.165284	0.403499	0.309154	0.382621	0.863606	0.746052	0.325663	-0.33442	0.447203	-0.329009	0.675638	0.00144365	0.212924	0.419802	0.451668	-0.163808	!LKMLFGCLTD	-0.703881	-0.371337	-0.676701	-0.568841	-0.850024	-0.657964	-0.885142	-0.946836	-0.620438	-0.261076	-0.912781
!ANYSNIFMNV	-0.363681	-0.390752	-0.520396	-0.399611	-0.775882	-0.463425	-0.468189	-0.401028	-0.953774	0.109166	-0.432066	-0.691144	-0.361581	-0.477154	-0.439434	-0.390394	-0.16852	-0.0719749	!PMARFLSMLK	0.189819	0.779227	0.558839	0.774576	0.319549	1.09915	1.16291	1.29475	0.579288	1.04551	0.40628	0.730259	1.21897	0.986263	0.967955	0.960282	0.21274	1.00745	!RLVLRLNSYF	-0.508746	-0.369164	-0.198928	-0.114519	-0.468823	-0.612864	-0.663239	-0.722573	-0.19258	0.209796	-0.311723
!ANYSNIFVVA	-0.501726	-0.623051	-0.688904	-0.707526	-0.68626	-0.66305	-0.810874	-0.750124	-0.909393	-0.164318	-0.619542	-0.533544	-0.699629	-0.631313	-0.70556	-0.743582	-0.312917	-0.228147	!NPLWSLSMQG	0.355274	0.239253	0.493374	0.579707	-0.0414119	0.105019	0.486254	0.513034	0.482745	-0.00714268	0.0913982	0.0367196	0.366376	0.501152	0.244311	0.591624	0.397098	-0.0722816	!NFASYPAAKL	-0.259222	-0.296454	-0.552688	-0.286587	-0.238198	-0.400939	-0.545616	-0.474708	-0.753037	-0.162501	-0.346531
!ANYSNIIASA	0.287768	-0.412461	-0.0635396	-0.244646	-0.267583	-0.356774	-0.14037	-0.162043	-0.929335	0.239583	-0.177895	-0.0237323	-0.164307	-0.263719	-0.270497	-0.188737	0.349841	0.186813	!WVANALIYSY	-0.409188	0.316515	0.0587367	0.547778	-0.0806962	-0.14512	0.255662	0.0421806	0.521714	0.11512	-0.300968	0.752864	-0.042247	0.44316	0.0240228	0.489974	0.095696	0.255863	!ATLYVMQKIF	-0.290694	0.105187	-0.0429827	0.107033	-0.255511	-0.2992	-0.368471	-0.177653	0.0622749	0.84684	-0.161516
!ANYSNIKVTI	-0.267718	-0.598679	-0.372152	-0.278392	-0.530924	-0.498525	-0.251208	-0.308989	-0.450202	0.665874	-0.436887	0.0406941	-0.330222	-0.278031	-0.215438	-0.240534	-0.237218	0.0999706	!SLPLNLSYTV	1.31412	0.996112	1.18068	0.731778	0.911013	0.382937	1.01118	0.802381	0.654472	-0.0413636	0.461056	0.932963	0.709633	0.734894	0.308107	0.724165	1.51639	0.329555	!NCLKSLVGWP	-0.510802	-0.776019	-0.55571	-0.298984	-0.0229859	-0.313922	-0.172806	-0.285226	-0.120772	-0.135356	-0.236501
!ANYSNILGKQ	-0.128136	-0.777766	-0.395605	-0.357107	-0.572444	-0.343266	-0.258132	-0.240086	-0.944367	0.280691	-0.277607	-0.685741	-0.270161	-0.479005	-0.430469	-0.24807	0.00625959	-0.186075	!LYASALIRWQ	-0.123126	1.0102	0.315794	0.938389	0.0801229	0.549875	0.4772	0.649657	1.20202	0.383827	-0.193326	0.419497	0.534706	1.62895	0.723348	0.758381	-0.0146524	0.323019	!EMHSRALVLS	-0.601457	-0.617512	-0.514318	-0.528147	-0.695689	-0.578279	-0.629909	-0.686186	-0.258794	0.238717	-0.573913
!ANYSNILLKL	-0.537153	-0.368864	-0.363152	0.0051707	-0.822425	-0.354343	-0.165335	-0.172495	-0.483808	0.529458	-0.534459	-0.273675	-0.257091	-0.26173	-0.237308	0.260298	-0.365812	-0.0258925	!SAPSLLWSMI	-0.00728588	0.0416906	-0.202938	-0.377447	0.18453	-0.496357	-0.665313	-0.573985	-0.202126	-0.728104	0.139928	-0.347636	-0.570113	-0.00945843	-0.181836	-0.190329	0.304742	-0.142688	!EVMWNSYRPL	-0.498542	0.173562	-0.413193	0.22758	-0.233838	-0.414302	-0.395871	-0.318699	-0.211507	0.500845	-0.296434
!ANYSNIRNIL	-0.254363	-0.419895	-0.335746	0.0289055	-0.304714	-0.279643	0.169103	0.0500722	-0.598536	0.72511	-0.101013	-0.234698	0.0277936	-0.218553	0.115749	0.097377	-0.00517402	0.306493	!LPAQHLRSEY	1.73735	0.694542	1.25387	0.806837	0.935873	1.29957	1.96876	1.62907	0.512253	0.0935711	0.531587	1.2089	1.61866	0.618787	0.257064	0.790306	1.15871	0.360339	!ALLTGSAVRL	-0.539329	-0.521905	-0.61608	-0.632893	-0.43363	-0.440612	-0.65282	-0.604586	-0.22241	0.110022	-0.437581
!ANYSNITASG	0.193745	-0.660176	-0.250002	-0.510866	-0.629288	-0.511706	-0.475064	-0.490242	-1.13018	-0.105463	-0.482565	-0.223989	-0.457447	-0.456425	-0.626646	-0.395385	0.19185	-0.253263	!VEAHALHARS	1.12631	0.17661	0.717891	0.652698	0.418315	1.22839	1.21662	1.35913	0.529533	-0.0842631	0.346879	0.877507	1.2768	0.771918	0.0655449	0.637499	0.225594	0.0186481	!HGPLSVIRLA	-0.138589	0.591942	-0.173448	0.424891	0.4584	-0.27718	-0.528573	-0.181045	-0.0347449	0.213266	0.306217
!ANYSNIWGHL	-0.512438	-0.75697	-0.814684	-0.812725	-0.640533	-0.650426	-0.802809	-0.760338	-1.13306	-0.40709	-0.557714	-0.99517	-0.742572	-0.708003	-0.965357	-0.908132	-0.42346	-0.683664	!IAAWHLYVLT	0.393274	0.596453	0.336842	0.383053	0.0100779	-0.179711	0.408135	0.144645	-0.5157	-0.250493	-0.191508	0.00812947	-0.0406654	-0.0585072	-0.470566	0.30002	0.327832	-0.214846	!QLALDQNMWV	-0.286299	0.442159	-0.098877	0.450029	-0.193717	-0.475694	0.0988351	-0.224551	0.694244	0.806352	-0.406506
!ANYSNIWNHY	-0.876045	-1.04542	-1.13768	-1.31921	-1.17802	-0.795353	-1.20435	-1.03441	-1.26778	-0.990905	-0.965549	-1.3843	-0.941725	-0.781109	-1.41758	-1.40397	-0.769813	-1.24783	!DAVFSLAFRT	-0.2895	-0.13782	-0.163814	-0.224927	-0.400338	-0.39189	-0.590505	-0.429875	-0.425897	-0.461058	-0.358144	-0.3082	-0.464684	-0.165767	-0.160019	0.0393419	-0.34162	0.0219534	!RPHAEKGPNL	-0.638659	-0.582244	-0.73779	-0.549603	-0.695514	-0.651399	-0.827747	-0.880646	-0.17967	0.0501002	-0.515517
!APAQDLYSHV	-0.530615	-0.471804	-0.834344	-0.923888	-0.547586	-0.779741	-1.13371	-1.03846	-0.711633	-1.39741	-0.537648	-0.653224	-0.937784	-0.546783	-1.29753	-0.738687	-0.222827	-0.972713	!AVANSLTASG	0.586792	-0.194678	0.253138	0.218044	0.234986	0.0120521	0.168884	0.238547	0.267519	-0.675465	-0.0371757	0.742047	0.210884	0.465139	-0.0895391	0.366622	0.641536	0.000852799	!SRRMALMLAR	0.49284	0.666252	1.12417	0.880342	0.260851	1.72541	1.45143	1.81672	0.984703	1.27344	0.470439
!APHRHLLGMS	-0.655448	-0.937621	-0.759337	-0.771392	-0.383278	-0.0835692	0.0722767	0.0268972	-1.07992	-0.0792462	-0.271489	-1.08388	0.0185713	-0.804158	-0.66085	-0.696339	-0.591053	-0.307719	!SPVFSLQDGK	-0.0256328	-0.372725	-0.331789	-0.535361	-0.30956	-0.467717	-0.684482	-0.567192	-0.60272	-1.11367	-0.613039	-0.502833	-0.564046	-0.230602	-0.701276	-0.427781	-0.405894	-0.89037	!HAMVAAPNAD	-0.450649	-0.403824	-0.521981	-0.414943	-0.494987	-0.629216	-0.663966	-0.705913	-0.154458	0.0196977	-0.539464
!APIMQLRREY	-0.13569	1.30482	0.807201	1.20839	0.064287	-0.398742	-0.463904	-0.209783	1.86521	1.11416	0.225306	0.621849	-0.211916	1.85476	1.46465	1.21473	-0.174807	0.547512	!ISPATLKYLH	-0.663508	-0.612297	-0.688475	-0.891348	-0.816002	-0.547406	-0.854187	-0.747524	-0.452715	-1.11007	-0.691047	-0.658943	-0.692627	-0.322541	-0.880405	-0.563058	-0.36024	-1.03428	!TLFFQKAQAE	-0.485588	-0.323838	-0.489983	-0.432059	-0.878929	-0.55023	-0.674978	-0.669655	-0.269924	0.165997	-0.665026
!APLCNGSMVW	-0.606286	-0.517979	-0.803651	-0.746919	-0.64498	-0.568106	-0.681933	-0.736708	-0.464033	-0.357804	-0.667287	-0.611489	-0.735082	-0.593127	-0.605613	-0.766186	-0.649763	-0.527122	!VGARALTASG	0.947893	0.12327	0.600369	0.744039	1.46096	1.45468	1.32403	1.45773	0.108872	0.367268	0.907677	1.34368	1.443	0.109719	0.334478	0.878952	0.500713	1.26351	!GFSDFLFSMV	-0.627889	-0.726077	-0.7603	-0.808582	-0.834075	-0.627196	-0.863996	-0.900055	-0.813819	-0.651062	-0.677594
!APNSLLNSTP	-0.365639	-0.479145	-0.520489	-0.358947	-0.317554	-0.593445	-0.575685	-0.622298	-0.205288	-0.331556	-0.341514	-0.313438	-0.592883	-0.221494	-0.330199	-0.125921	-0.225798	-0.195117	!MSAIPLWYPY	-0.164394	0.486005	-0.129425	0.240937	0.351767	-0.262847	-0.159263	-0.196979	0.0112789	-0.293433	-0.196486	0.258048	-0.269874	0.113762	-0.0981336	0.116931	0.195177	-0.175874	!ATFWKMARGV	-0.553015	-0.24338	-0.500821	-0.319404	-0.889713	-0.600992	-0.922573	-0.655688	-0.576347	0.661322	-0.535909
!APPASVRNPA	-0.384286	-0.0491566	-0.562415	-0.220988	0.605235	-0.394663	-0.547965	-0.459553	-0.154188	-0.123594	0.444676	-0.369771	-0.333858	0.0286309	0.783676	-0.546026	-0.303032	0.220873	!AMAWGLIDSF	1.57486	1.19528	1.32609	0.999178	1.22093	0.9378	1.18916	0.976784	0.399108	0.0342049	0.412729	1.18692	0.8027	0.960675	0.446432	0.887398	0.576698	0.65406	!RIHGSLIWSP	-0.671493	-0.629672	-0.785358	-0.531301	-0.770893	-0.484297	-0.733953	-0.645875	-0.307015	-0.647029	-0.638756
!APPFSNRAKW	0.296287	0.337706	-0.0711362	0.235969	0.809175	-0.382372	-0.583319	-0.391696	-0.213239	0.124611	0.703308	0.0641911	-0.387441	-0.205228	0.593758	-0.57366	0.0482266	0.257048	!PGYANLKSHG	-0.456382	-0.939322	-0.631656	-0.753126	-0.820061	-0.303701	0.137332	-0.159977	-0.237627	-0.329129	-0.706535	-0.062155	-0.231708	-0.19057	-0.77752	-0.241013	-0.566495	-0.745239	!SERKRYSPSL	-0.626214	-0.5048	-0.663695	-0.722373	-0.653698	-0.51022	-0.792272	-0.75972	-0.516635	-0.30353	-0.527773
!APPGAYPGAP	-0.74357	-0.550719	-1.03348	-0.80108	-0.137864	-0.742015	-1.2375	-1.17912	-0.865679	-0.974972	-0.302935	-0.72982	-1.08302	-0.746089	-0.542417	-1.36485	-0.342405	-0.690341	!SAYANMTASG	0.244739	-0.315811	-0.156815	-0.718581	-0.295	-0.252835	0.0676487	-0.0830637	-0.265967	-0.172668	-0.426545	0.447824	-0.159987	-0.199338	-0.24563	-0.232814	0.0510346	-0.0469501	!IARFLRVQGM	-0.443937	-0.0368318	-0.168337	-0.246558	-0.796559	-0.501408	-0.709068	-0.669319	-0.239722	0.655647	-0.406796
!APPHYLMMNA	0.313708	1.02906	0.297839	0.925066	0.31359	0.472793	1.00682	0.840617	0.255526	-0.0781915	0.340358	-0.0764917	0.795678	0.600678	0.536987	0.534245	0.62628	-0.0603507	!AAAWGLNYGH	-0.505971	-0.323842	-0.719408	-0.741808	-0.701615	-0.278223	-0.615312	-0.54752	-0.840505	-1.40943	-0.622887	-0.610557	-0.589997	-0.562716	-1.28259	-0.625492	-0.573429	-1.33668	!RGRSNTGNVR	-0.812761	-1.0571	-0.988148	-1.26162	-1.1988	-0.719099	-1.10586	-1.0023	-0.924457	-0.293513	-0.802018
!APPKQLRVKL	0.61467	0.945725	0.805115	1.09099	1.66367	-0.101031	0.326886	0.242794	1.68183	0.990957	1.65474	1.50584	0.250531	0.979632	0.994517	1.23294	0.65938	0.961285	!VVPQAVQYWI	0.245379	1.23669	0.545868	1.03923	1.10817	0.054102	0.420799	0.283631	0.767405	0.773666	0.892026	1.01771	0.217059	0.606178	1.68446	0.428261	1.29913	1.18877	!SGPKRNQQRS	-0.626499	-0.660604	-0.863996	-0.676084	-0.579258	-0.653447	-0.825077	-0.841815	-0.372845	0.248081	-0.433944
!APPRRRARSL	-0.5678	-0.350066	-0.658036	-0.619528	-0.374132	-0.390725	-0.861599	-0.692199	-0.298813	0.0155219	-0.130373	-0.698052	-0.602673	-0.307119	0.220831	-0.728741	-0.825445	-0.461913	!VVMQALQDGS	0.856525	0.237846	1.18651	0.792517	0.551191	0.110972	0.895567	0.611969	1.06453	0.272777	-0.403562	1.40133	0.47304	0.943766	0.456565	1.006	0.484333	0.31936	!AWLGWSLPGL	-0.621667	-0.075167	-0.602955	-0.125546	-0.280005	-0.469279	-0.432673	-0.546798	-0.124526	-0.085648	-0.425187
!APPSHWIGIL	-0.422393	-0.156108	-0.714267	-0.416655	0.501688	-0.516629	-0.433862	-0.455942	-0.756397	-0.380253	0.211875	-0.991638	-0.460524	-0.678458	-0.370821	-0.932148	-0.150907	-0.212305	!ISPVHLTASG	0.375273	-0.405751	-0.107597	-0.54155	0.1951	-0.103396	0.177443	0.105566	-0.680116	-1.23386	-0.203899	-0.699313	0.0378417	-0.386208	-0.776002	-0.485883	0.0934446	-0.55634	!LSLSSLLNAG	-0.376565	-0.651529	-0.568218	-0.839433	-0.714425	-0.401386	-0.506615	-0.434114	-0.548818	-0.97967	-0.620809
!APPWGLLERK	2.05036	1.80244	1.94906	1.77362	1.79815	2.78429	2.03923	2.22467	1.57266	0.553062	2.04225	1.37757	2.23658	1.32762	1.42021	1.29228	0.928747	1.17108	!APPAHLSYWI	0.0433554	0.511502	0.0654525	0.266981	0.5505	0.0067109	0.510546	0.181636	0.359788	-0.418247	0.146822	0.270332	0.137941	0.124982	0.0619314	0.330385	0.307635	-0.0377028	!TSAQANGTQA	-0.43222	-0.804485	-0.796182	-0.930051	-0.765611	-0.710873	-0.821725	-0.805926	-0.588025	-0.372489	-0.737388
!APPWQLRMWI	0.921293	1.97419	1.33958	1.47556	1.10759	-0.127011	0.32958	0.30587	1.38591	0.849746	1.48383	0.783705	0.199966	1.28338	1.45611	1.10191	1.09887	0.471147	!WSAQSLQDWG	0.819552	0.448949	0.550111	0.489185	0.386931	-0.0205577	0.523706	0.27007	0.393306	-0.324661	-0.555062	0.79304	0.207703	0.416146	-0.18642	0.355584	0.369062	-0.299874	!QVRERQQSIL	-0.722452	-0.647569	-0.615135	-0.679605	-0.737071	-0.585889	-0.736803	-0.777959	-0.181129	0.306693	-0.421052
!APSEMKKFGF	-0.559548	-0.376173	-0.60472	-0.529385	-0.81841	-0.499431	-0.640892	-0.635519	-0.0407625	0.124482	-0.596601	-0.147957	-0.673081	-0.329535	-0.230946	-0.468649	-0.72228	-0.255037	!SPALAMYYPY	0.526643	1.58188	0.613317	0.702192	1.22925	0.135716	0.499715	0.438278	0.8392	0.306865	0.528691	1.28513	0.298876	1.00329	1.05318	0.50281	0.772775	0.901927	!GLLCHEPGKT	-0.830821	-0.961089	-1.09388	-1.08751	-1.0131	-0.767613	-0.995892	-1.04931	-0.756534	-0.711905	-0.904056
!APVLALFLPS	0.0916403	1.28711	0.98076	0.758201	0.610586	-0.120868	0.108792	0.0899588	1.25846	-0.199167	0.151369	0.468095	-0.0224928	1.59773	0.85991	0.869209	0.30734	0.593345	!YSPVQLYSGQ	-0.22757	-0.0268654	-0.327818	-0.016064	0.539487	-0.686177	-0.58499	-0.692178	-0.163013	-0.637646	0.169813	-0.128791	-0.707794	-0.397726	-0.25199	-0.151008	0.450736	-0.11299	!PNWLVPLKVP	-0.536093	-0.188222	-0.588768	-0.173993	-0.389149	-0.45247	-0.592612	-0.46859	-0.542893	0.416458	-0.416867
!APVLALFMNH	0.291541	1.16597	0.920492	0.652123	0.354814	-0.0560525	0.0763326	0.123929	0.888221	-0.177792	0.152354	0.398446	-0.00452727	1.2704	0.470038	0.715242	0.311925	0.467145	!IPARSLWATI	0.413756	0.321764	0.18045	0.213532	1.0163	0.236478	0.360007	0.438759	-0.148707	0.0301712	0.511272	0.434159	0.403228	-0.00763696	0.0459317	0.164882	0.215068	0.618884	!HNHHFRSKLS	-0.631731	-0.660612	-0.740813	-0.675313	-1.07402	-0.4139	-0.801247	-0.651676	-0.595557	-0.202012	-0.671381
!APVLALIMHG	0.581523	1.6631	1.43459	0.977028	0.743357	0.38271	0.71886	0.798257	1.69948	0.268776	0.418852	0.948418	0.661832	2.22082	1.1734	1.02222	0.539792	0.835443	!PPGYNLTASG	1.98495	1.42869	1.63212	1.32113	1.15951	-0.0414311	0.611026	0.406673	0.54768	0.318778	0.976765	1.86026	0.258088	0.951966	0.800607	1.19585	1.96398	0.565632	!AKINVATPPW	-0.58223	-0.409686	-0.592402	-0.350386	-0.337511	-0.621565	-0.715215	-0.697475	-0.0326402	0.168811	-0.268584
!APVLALKNLY	-0.0187899	0.380991	0.705629	0.808211	0.530948	-0.000296754	0.510042	0.36254	1.02275	0.4867	0.334876	0.588459	0.252222	1.18447	0.721415	0.987635	0.236951	0.816494	!YAARNLMDIH	0.819503	0.268667	0.447059	0.416199	0.89175	0.328965	0.877537	0.667266	-0.0441958	0.389425	0.0601612	0.844547	0.611411	0.183394	-0.16838	0.582443	0.0657665	0.430266	!FIGLPRALWL	-0.253479	0.416735	0.0773611	0.472725	-0.0313399	-0.175753	-0.00110857	-0.1919	0.178351	0.775198	-0.136463
!APVLALLDMH	0.985687	0.963743	1.1831	0.692441	0.97691	-0.209832	0.301045	0.0856999	0.769454	-0.144796	0.0512611	1.01717	-0.0479984	1.22902	0.385076	0.844417	0.537701	0.452015	!SLPLNLAYAS	1.26585	0.9297	1.12956	0.659807	0.834719	0.520131	1.04875	0.846299	0.680238	-0.213399	0.461405	0.859719	0.757824	0.746252	0.283952	0.680081	1.43611	0.211889	!TEIRQLRSVL	-0.457011	-0.366319	-0.13005	0.148235	0.298919	-0.281549	0.241924	0.0201493	0.0964336	0.757972	0.285774
!APVLALLMLG	0.766582	1.89906	1.80248	1.23162	0.814528	0.664384	1.01779	1.03621	2.13916	0.530915	0.553874	1.21491	0.90683	2.67975	1.6274	1.2372	1.2095	1.26873	!LAFGALYARD	0.0295515	0.443988	0.252585	0.725979	0.401517	0.519876	0.666883	0.628761	0.556389	0.187407	0.12633	1.17507	0.465423	0.817326	0.466322	0.599182	0.22436	0.591349	!QLWMLWAKTL	-0.653493	-0.258179	-0.595536	-0.366432	-0.647121	-0.570302	-0.57726	-0.544893	-0.558525	0.492499	-0.636649
!APVLALLNSI	0.363741	0.904983	1.11174	0.994418	0.847264	0.151019	0.707262	0.542913	1.15199	0.390823	0.661665	0.788652	0.455499	1.7519	1.24699	1.08663	0.965303	1.35196	!RAPAFLYYRF	-0.171376	1.0554	0.369235	0.889126	0.498175	0.107023	0.454759	0.267331	0.947785	0.271893	0.38455	0.774622	0.215044	0.630714	1.06814	0.691769	0.648661	0.329299	!KPLKHKWYDR	-0.718433	-0.466941	-0.755636	-0.45493	-0.639724	-0.550579	-0.411058	-0.5463	-0.222723	0.329699	-0.669098
!APVLALMGQK	1.56823	0.925968	1.80495	1.13818	1.52734	1.23772	1.24408	1.36223	1.22154	0.460137	1.7845	1.11105	1.2834	1.64599	1.29781	1.26988	1.71499	1.44928	!CQAWGLHARQ	1.19376	0.672289	0.832985	0.507117	0.670005	1.69299	1.21334	1.24441	0.356861	-0.279787	0.657906	0.517344	1.23408	0.133642	-0.121401	0.355474	0.157436	-0.189897	!RQAISMANTV	-0.176706	-0.389951	-0.311713	-0.402041	-0.249602	-0.467714	-0.369451	-0.326778	-0.232041	0.138403	-0.302797
!APVLALQNSY	0.0629567	0.481012	0.649783	0.786533	0.67589	-0.100022	0.454957	0.269633	0.953018	0.18439	0.367185	0.555942	0.210732	1.19932	0.678008	0.897824	0.38497	0.807791	!MIAWHLFAEI	1.32131	1.00034	0.963668	0.711439	0.448804	-0.162951	0.449941	0.178669	-0.401422	-0.0458147	0.0734557	0.558786	-0.0191469	0.0422037	-0.0709753	0.480228	0.765625	0.196681	!VNLHVSVGDR	-0.730747	-0.942851	-0.918692	-0.935844	-0.939646	-0.62752	-0.944252	-0.846479	-0.816595	-0.271654	-0.698969
!APVLALRDHR	1.26729	0.867095	1.36636	1.03301	1.26315	0.664521	0.907041	0.941234	1.13672	0.218461	0.564929	1.41495	0.810753	1.34368	0.696171	1.07975	0.318413	0.237552	!PVPKFLANSK	0.190725	0.138988	0.206357	0.795482	0.877445	0.163853	0.55125	0.366525	0.063718	0.439964	0.831576	0.0211923	0.32181	0.214085	0.535104	0.739542	0.334263	0.674484	!VVNQEINVMP	-0.573992	-0.362318	-0.400562	-0.0164345	-0.375566	-0.897707	-0.700315	-0.85705	0.0396977	0.422862	-0.346308
!APVLALTASG	1.98268	1.66131	2.35943	1.30402	1.63172	0.474538	0.75508	0.828181	1.59397	0.233374	1.61951	2.02305	0.70059	2.11829	1.64149	1.35839	2.20457	1.47746	!WAFAALRDGV	0.0525448	-0.0343633	0.142705	0.481122	0.170452	0.214143	0.72807	0.454881	0.0514666	0.248699	-0.58486	0.758573	0.312248	0.199679	0.210187	0.644511	-0.42485	0.218303	!AYMGKMFGVV	-0.655623	-0.401135	-0.612141	-0.578717	-0.524357	-0.593202	-0.88988	-0.914679	-0.335704	0.387057	-0.321317
!APVYALAKMQ	0.115766	0.901491	0.740889	1.0092	0.36655	0.0803725	-0.167906	0.22241	1.05495	0.68589	0.45884	0.388026	0.128857	1.50646	1.25605	0.933986	-0.0171998	0.84416	!QISAALTASG	0.150191	-0.57837	0.0698057	-0.459396	-0.438478	-0.165092	-0.00785177	0.00295358	0.0630972	-0.730043	-0.58704	0.288981	-0.124974	0.309475	-0.290829	0.114453	0.292487	-0.278774	!EIQHARGKIF	-0.669064	-0.667726	-0.654565	-0.745742	-0.92138	-0.500629	-0.742041	-0.704452	-0.361998	0.181435	-0.543675
!APVYALALGG	0.267924	1.71304	1.43895	1.34386	0.594805	0.185103	0.575362	0.499694	1.52201	0.367195	0.282565	1.09816	0.415828	1.96607	1.38735	1.40783	0.675343	0.871314	!SPVWNLIDTG	1.95258	1.31928	1.81689	1.14514	1.01818	-0.151543	0.763073	0.375202	0.515359	0.173046	0.343074	1.09391	0.206541	0.958754	0.616207	1.00162	0.951103	0.129591	!FFYRWPKGMM	-0.7207	-0.568682	-0.794472	-0.927672	-0.484646	-0.609815	-0.624536	-0.688384	-0.968443	-0.16049	-0.514357
!APVYALHYHH	-0.802576	-0.653515	-0.902748	-1.12735	-0.862697	-0.777699	-1.36864	-1.17018	-1.04216	-1.81531	-0.799937	-0.986669	-1.06081	-0.634655	-1.57428	-0.996581	-0.657782	-1.56198	!APASHLSYMS	-0.289825	-0.162854	-0.465687	-0.437972	-0.341021	-0.349862	-0.266689	-0.317811	-0.522193	-0.79219	-0.354185	-0.281322	-0.281332	-0.281649	-0.640454	-0.158839	-0.0967713	-0.413429	!SNGTFNALRF	-0.635677	-0.509959	-0.680053	-0.56279	-0.936244	-0.608354	-0.732893	-0.751729	-0.586371	-0.0773242	-0.690824
!APVYALHYWR	-0.24151	0.577486	0.140277	0.407216	0.370199	-0.379878	-0.393891	-0.287034	0.194555	-0.340832	0.0900271	0.357141	-0.401934	0.144233	-0.1844	0.341129	-0.101942	-0.316367	!IMALNLSRIV	1.03558	1.53533	1.28547	1.20537	0.636016	0.893136	1.20084	1.36321	1.33874	1.06449	0.394552	1.07908	1.19395	2.32694	1.31584	1.26496	0.927101	1.12252	!NNVLAFISHQ	-0.450628	-0.264672	-0.524275	-0.328023	-0.151662	-0.529756	-0.660212	-0.642531	-0.755063	-0.358042	-0.281997
!APVYALIDAV	0.830304	0.959733	1.05928	0.856018	1.08868	-0.443522	-0.00462538	-0.215474	0.463091	-0.267796	-0.00455199	0.968992	-0.33361	1.02711	0.588315	0.755221	0.473879	0.470385	!DPLWSLFALI	0.0556001	-0.140946	0.00048137	-0.0620563	0.0444828	-0.295767	-0.126421	-0.180314	-0.2995	-0.542804	-0.0635488	-0.272865	-0.337152	-0.12188	-0.34746	0.0456286	0.278813	-0.219661	!AGQDRLIVRA	-0.821619	-0.687513	-0.552167	-0.372727	-0.963821	-0.854846	-0.973981	-1.07797	0.393472	0.551077	-0.625226
!APVYALIDSL	0.565973	0.740721	0.773344	0.682241	0.916982	-0.41912	-0.107551	-0.283751	0.337117	-0.303297	-0.0699094	0.768532	-0.403703	0.851631	0.372792	0.625986	0.265956	0.383418	!SLPRPYTGMG	-0.0238279	-0.045224	-0.417917	-0.0455538	1.10458	0.328683	-0.0437374	-0.0148148	-0.952957	-0.565709	0.725006	-0.431232	0.0707172	-0.440186	-0.185934	-0.92543	0.914331	0.214101	!RGVFQHWKPF	-0.774959	-0.373112	-0.849404	-0.571166	-0.777423	-0.625738	-1.02461	-0.850161	-0.605411	-0.274359	-0.649899
!APVYALIMNW	0.230694	1.54655	1.14565	1.14289	0.675954	0.0458697	0.421228	0.399398	1.37076	0.416332	0.427027	0.686034	0.220851	1.75948	1.09484	0.89224	0.487188	0.770411	!ELAWHLISTL	1.07155	0.479139	0.901081	0.619096	0.29589	0.115955	0.983581	0.598329	-0.188422	0.0649314	0.0126905	0.32999	0.352082	0.585572	-0.0482343	0.665052	0.646867	0.160838	!MQSPRTIKAP	-0.480548	-0.312611	-0.585776	-0.468948	-0.569384	-0.370151	-0.728303	-0.534621	-0.244093	0.186109	-0.380519
!APVYALMYVV	0.304016	1.57583	1.12265	1.04756	0.945007	-0.151633	0.226705	0.122166	1.04233	0.380153	0.523034	1.32194	0.00797373	1.14166	1.15708	0.847753	1.05293	1.11519	!PVPKFLSGSY	0.747892	0.268494	0.511485	0.47184	0.924908	-0.325943	-0.0686705	-0.266474	-0.329091	-0.151672	0.788373	0.126619	-0.278459	-0.187124	0.120327	0.510594	0.836584	0.447155	!YRYLSGLQLA	-0.553838	-0.493432	-0.60944	-0.642945	-0.622919	-0.546618	-0.631207	-0.612425	-0.930522	-0.194096	-0.631679
!APVYALSMQK	0.751649	1.58857	1.55611	1.52218	0.95599	0.815902	0.918036	1.1293	1.68321	0.782567	0.991168	1.23784	0.999296	2.12014	1.60755	1.20729	0.899045	1.07631	!ASWSSLWALV	-0.268892	-0.434413	-0.45001	-0.434207	-0.317814	-0.437729	-0.505949	-0.386019	-0.767628	-0.37637	-0.388877	-0.626169	-0.488311	-0.511357	-0.674205	-0.38747	-0.133733	-0.408715	!KRLLTHQTSH	-0.572789	-0.52343	-0.604234	-0.363395	-0.718665	-0.507461	-0.61099	-0.582539	-0.187215	0.231574	-0.49949
!APVYALTASG	1.81711	1.73072	2.18267	1.50415	1.63035	0.390911	0.609925	0.699943	1.21162	0.214017	1.81288	1.92163	0.570266	1.77876	1.68505	1.30979	2.21784	1.49807	!APMAWLSGNY	-0.131355	-0.236521	-0.187788	-0.511722	0.0241199	-0.398639	0.338997	-0.0197346	-0.339048	0.0538458	-0.0349419	-0.238994	-0.119354	-0.226871	-0.287399	0.114486	-0.333544	0.0730442	!AIGAINRLGP	-0.683959	-0.441069	-0.579339	-0.376966	-0.803263	-0.555613	-0.463127	-0.597937	-0.134907	0.201197	-0.626651
!APVYALTQAL	0.987475	1.70382	1.64315	1.57037	0.970081	0.169802	0.612965	0.630342	1.13228	0.42973	0.82419	0.889955	0.494348	2.0442	1.58763	1.3041	1.22692	1.18948	!PPPSHFVLGY	-0.750674	0.103947	-0.895059	-0.439233	-0.37622	-0.593369	-0.843285	-0.75711	-0.823305	-1.13488	-0.593867	-0.986337	-0.659765	-0.39207	-0.555162	-0.776178	-0.412996	-0.945076	!SRTHMMKRFS	-0.636804	-0.703707	-0.762782	-0.813769	-1.24178	-0.606904	-0.965437	-0.69677	-0.733028	-0.104347	-0.757144
!APVYALVSSG	1.08191	1.17453	1.43631	1.10952	1.4662	-0.0969268	0.1134	0.150557	0.726516	-0.131592	1.54029	1.39013	-0.026912	1.22737	1.27818	0.977826	1.66167	1.34561	!AVVQALMDPW	1.1623	1.09875	1.40584	0.918231	1.2271	0.190722	0.78878	0.484779	1.26299	0.0835809	0.348906	1.18781	0.3629	1.29766	0.8156	0.87338	0.706773	0.616992	!ALPLRAVAII	1.12286	0.849673	1.06003	0.649785	1.71325	-0.134074	0.131392	0.010601	0.55395	1.09052	1.6803
!APWWACWINI	-0.752045	-0.474368	-0.935937	-0.732731	-0.602091	-0.634975	-0.959902	-0.862241	-0.896002	-0.41803	-0.777493	-0.95691	-0.83505	-0.722935	-0.80664	-1.2865	-0.588359	-0.902038	!SPVKWLMVMG	-0.0984465	0.0670225	-0.044221	-0.130488	0.57174	-0.363277	0.544407	0.112767	-0.107806	0.431927	0.169801	0.0780751	0.0041526	-0.196193	-0.363924	0.336183	-0.342624	0.298508	!ADTSRRAIAA	-0.607778	-0.721554	-0.710925	-1.04812	-0.990492	-0.584443	-0.954068	-0.891366	-0.575057	-0.264825	-0.701938
!APYNHLASGF	-0.686106	-1.02101	-0.992319	-1.13305	-0.88009	-0.729193	-0.699916	-0.802802	-1.23936	-1.0088	-0.790892	-1.14866	-0.775414	-0.806916	-1.27647	-1.02744	-0.687642	-0.968429	!DIYAHMRANS	-0.620463	-1.00954	-0.931936	-1.39555	-0.919134	-0.314303	0.0355814	-0.221124	-1.14085	-0.557953	-0.875888	-0.818527	-0.237508	-0.600552	-0.900318	-1.10764	-0.787998	-0.801326	!AGAAHSAYRV	-0.913814	-0.860574	-1.12294	-1.38248	-1.19471	-0.740496	-1.11744	-1.02114	-0.899668	-0.695235	-0.936736
!APYNHLFKEI	-0.741979	-0.680877	-0.904918	-0.697589	-1.04361	-0.614412	-0.678112	-0.670557	-0.900978	-0.449113	-0.801895	-1.01737	-0.657754	-0.60287	-0.855153	-0.662764	-0.771585	-0.746121	!LPLSSLQDGA	0.170636	-0.266336	-0.127677	-0.251925	-0.0509877	-0.342957	-0.249216	-0.314427	0.00854144	-0.88395	-0.568061	0.0172385	-0.317521	-0.0216966	-0.516953	-0.0613923	0.0111368	-0.560189	!RSIHRPMGHN	-0.636507	-0.876091	-0.816843	-0.935952	-0.897169	-0.591856	-1.00871	-0.878739	-0.877702	-0.563601	-0.448175
!APYNHLHAMG	-0.620012	-1.06158	-0.999931	-1.22917	-0.940383	-0.644858	-0.613992	-0.697939	-1.30936	-1.17614	-0.783938	-1.28277	-0.62845	-0.838129	-1.52583	-1.08018	-0.667614	-1.20769	!PVGANLAEAY	-0.432784	-0.279808	-0.388509	0.00154853	-0.728449	-0.75717	-0.385405	-0.818404	0.07939	-0.0219123	-0.858088	0.3992	-0.787161	-0.202879	-0.22794	0.270279	-0.528025	-0.229741	!LYNLWDIKTS	-0.407848	0.148977	-0.331031	0.266327	-0.236361	-0.446627	-0.360631	-0.427159	-0.0829162	0.620625	-0.412353
!APYNHLKRHL	-0.814332	-0.911299	-1.01317	-0.916565	-1.26802	-0.592587	-0.700856	-0.657116	-0.933276	-0.5199	-0.845756	-1.19372	-0.644355	-0.591962	-0.913457	-0.810289	-0.991025	-1.11281	!PVLASLWGAH	0.061032	-0.11382	0.0674599	0.0515287	0.398615	0.0707327	0.384633	0.289123	0.368382	-0.51357	0.283032	0.235875	0.196211	0.105002	-0.0042423	0.320584	0.337144	0.117941	!IVAMRKAHMK	-0.318512	0.0780131	-0.0433257	-0.0127008	-0.462428	-0.286641	-0.407842	-0.403825	0.511983	1.1151	-0.220422
!APYNHLSGIA	-0.666549	-1.0979	-0.960931	-1.09062	-0.850938	-0.661577	-0.642472	-0.710911	-1.31782	-0.91365	-0.717442	-1.32787	-0.684877	-0.849141	-1.17485	-0.922691	-0.527686	-0.879079	!PVPKFLVVWQ	0.938052	1.14656	1.10468	1.09064	1.27056	0.071336	0.74212	0.40317	0.94465	0.585309	0.943399	1.09712	0.284723	0.736991	0.796554	0.969863	1.10434	0.921284	!LDAVAIRTKR	-0.353203	-0.540468	-0.29999	0.163022	0.210491	0.499252	0.661893	0.675095	0.0776398	0.820175	-0.0673208
!APYNHLTASG	-0.464557	-1.06743	-0.836796	-0.992332	-0.8913	-0.628253	-0.460328	-0.620135	-1.25868	-1.03224	-0.81305	-0.971677	-0.601022	-0.799161	-1.31515	-0.824565	-0.460849	-1.05146	!PMVWNIYQEY	1.67352	1.85193	1.72329	1.51541	0.634053	-0.0794966	0.786341	0.464	0.261981	0.850538	0.590494	0.819412	0.336735	1.10498	0.968416	0.97777	0.984016	0.587134	!LALAYSKHLK	-0.649159	-0.512948	-0.64405	-0.644926	-0.656858	-0.353828	-0.574582	-0.496023	-0.307427	-0.163936	-0.601636
!APYNHLVMPK	-0.685694	-0.757722	-0.847707	-0.719488	-0.99557	-0.439957	-0.233497	-0.337743	-0.909524	-0.523836	-0.754398	-1.01333	-0.369343	-0.617696	-0.971708	-0.552504	-0.792422	-0.96283	!GAWAHLQDSL	-0.408877	-0.758848	-0.614683	-0.494566	-0.58804	-0.392471	0.180696	-0.222007	-0.690696	0.03101	-0.905139	-0.247116	-0.359741	-0.539223	-0.725963	-0.285973	-0.740803	-0.508581	!LVLSFNMPRT	-0.310201	0.0134392	-0.361081	-0.110428	-0.311184	-0.29005	-0.352182	-0.292372	-0.255239	0.1347	-0.252724
!APYNHLWMVS	-0.591121	-0.441381	-0.729445	-0.473345	-0.778567	-0.491364	-0.25698	-0.413392	-0.965401	-0.421999	-0.679181	-0.895346	-0.421907	-0.701515	-0.913336	-0.41959	-0.510958	-0.753663	!ISVLSLQYSL	-0.285161	-0.22869	-0.285211	-0.501099	-0.499986	-0.400477	-0.50221	-0.41424	-0.383085	-0.756408	-0.573378	-0.23879	-0.435771	-0.137512	-0.688115	-0.264274	-0.053908	-0.469511	!GLAQWLYPGN	0.633399	0.671888	0.405621	0.208213	0.379831	-0.277529	1.13146	0.432782	0.0759343	0.0491247	-0.158645
!APYNHLWYPG	-0.930888	-0.878514	-1.15693	-1.04669	-0.968283	-0.802972	-0.832919	-0.901074	-1.23044	-1.10361	-0.936553	-1.18591	-0.824923	-0.923497	-1.41212	-1.00873	-0.744998	-1.35623	!PHGINLVAGT	0.78041	-0.14313	0.445774	0.475227	0.0910022	-0.500329	0.116027	-0.139376	-0.00354547	0.258744	-0.159341	0.770229	-0.157288	-0.224135	-0.169668	0.634699	0.56859	0.0334378	!QRQGGHRMRS	-0.870029	-0.928275	-0.992657	-0.9746	-1.2656	-0.268157	-0.515028	-0.485172	-0.514576	-0.0207302	-0.692976
!APYNHLYGGT	-0.764972	-1.11705	-1.08535	-1.18711	-0.918458	-0.718219	-0.702415	-0.80687	-1.51816	-1.13027	-0.782598	-1.49429	-0.73681	-1.01601	-1.48582	-1.20157	-0.527324	-1.18567	!PLVWSLNYGR	0.482413	0.870098	0.930323	1.16278	0.43482	0.0768783	0.54223	0.431473	0.620803	0.331135	0.509666	0.744299	0.30308	0.632185	0.700296	0.969459	0.657754	0.0907637	!PLLNFSVSTT	-0.236123	-0.141124	-0.352869	-0.205878	-0.162054	-0.301763	-0.369376	-0.355483	-0.3292	-0.175538	-0.230277
!AQARGLQSKA	-0.104742	-0.65955	-0.389857	-0.212903	0.759579	2.27154	1.56597	1.80427	-0.0463368	0.259854	0.669242	0.239899	1.85303	-0.208359	-0.187671	0.0410636	-0.480317	0.60225	!LFPASLYGTV	1.60378	0.725609	1.22492	0.625769	1.27169	0.421338	0.756956	0.571337	0.146641	-0.475404	1.07764	0.300781	0.555513	0.298119	0.686085	0.482916	1.99787	0.783455	!GYRLVPYSLS	-0.554574	-0.503738	-0.584951	-0.683256	-0.356411	-0.563709	-0.715614	-0.740709	-0.751427	-0.285593	-0.44072
!AQAWALGSTF	1.45408	0.842985	1.22366	0.981304	0.839406	0.030711	0.499694	0.321393	0.18722	0.19009	0.746863	0.861405	0.172616	0.618241	0.635824	0.830944	1.10714	0.718712	!DFAWNLMYHI	-0.0631668	-0.163242	-0.327513	-0.514964	-0.54346	-0.513106	-0.387933	-0.538128	-0.776289	-0.881409	-0.743013	-0.409202	-0.581169	-0.346839	-1.1789	-0.407935	-0.191278	-1.09196	!RKVFLQMRYA	-0.611257	0.108503	-0.246093	0.176684	-0.767318	-0.750474	-1.06371	-0.856792	-0.180669	0.516891	-0.461033
!AQHRAMYGTW	-0.747026	-0.795637	-0.828561	-0.918183	-0.306554	-0.574598	-0.607919	-0.586285	-0.93461	0.0406088	-0.390068	-0.796163	-0.562695	-0.912875	-0.654302	-1.20693	-0.677628	-0.322723	!PCAWSLRDSV	1.66484	1.16524	1.28123	0.95425	0.815228	0.10819	0.535129	0.33522	0.34183	-0.306145	0.157728	0.953008	0.235176	0.644423	0.379751	0.602788	0.628791	-0.217265	!STIHLLMGMS	-0.0387046	-0.264725	0.0950502	0.0619377	-0.232694	-0.379366	-0.287318	-0.289043	-0.189934	-0.197494	0.127176
!AQLWYLSAQF	0.2533	0.196206	0.323799	0.635446	0.10608	-0.430212	0.0427673	-0.111554	-0.0978712	0.30886	0.191423	0.329409	-0.265825	-0.056152	0.0958158	0.609367	0.523902	0.236363	!LPLYSLFSQA	0.63911	0.443762	0.43934	0.295632	0.743088	0.0133898	0.122937	0.20489	-0.0809493	-0.610606	0.462667	0.235254	0.0997889	0.276843	-0.0288901	0.14062	1.01621	0.299795	!VRIVLHFYDN	-0.677655	-0.611063	-0.577702	-0.680108	-0.97186	-0.705689	-0.716589	-0.833866	-0.484648	-0.529294	-0.889244
!AQMGHLLHGV	-0.708856	-0.672431	-0.772116	-0.665098	-1.15094	-0.309986	-0.189955	-0.334203	-0.470569	-0.418465	-0.797676	-0.438708	-0.346001	-0.356126	-0.734041	-0.141461	-0.772063	-0.701429	!SPVWSLTGQQ	1.21279	0.355572	1.04382	0.672211	0.609999	-0.182704	0.112985	0.128071	-0.0831974	-0.405779	0.73888	0.0031015	-0.0191381	0.32643	0.410229	0.555799	1.01127	0.00765116	!GVGRGWRLYN	-0.963953	-0.781052	-0.942644	-0.948512	-0.807505	-0.572662	-0.612123	-0.663792	-0.861546	-0.0251988	-0.724949
!AQMYPLQEIQ	0.491364	0.885187	1.01198	1.4141	0.639146	0.0587098	0.797388	0.581104	1.19003	1.23462	0.135408	1.36608	0.443655	1.2585	1.10564	1.24287	0.694966	0.936777	!YMPRYMKAHF	0.839682	0.241582	0.358312	-0.104338	1.03911	0.364307	0.530841	0.414835	-0.414212	0.259195	0.613443	0.228022	0.416258	-0.334833	-0.0939767	-0.341787	0.198806	0.418497	!LGRPGHGMAI	-0.507129	-0.368577	-0.580896	-0.598739	-0.326462	-0.214403	-0.404602	-0.481476	-0.495517	0.109365	-0.239381
!AQPFALSREL	1.5287	2.33469	1.7756	1.9422	1.47447	0.942849	0.688333	1.07773	1.91414	0.532487	1.79466	0.740698	1.05274	2.58176	2.64619	1.30815	1.41836	1.607	!SPALALSQPF	0.67153	0.795426	0.641271	0.463568	0.557604	0.425573	0.574955	0.628909	0.81333	-0.298593	0.187756	0.449867	0.521377	1.44533	0.611483	0.597566	0.358011	0.301249	!RQTSAPLLYR	-0.36772	-0.258092	-0.275403	-0.144359	-0.589545	-0.539979	-0.551609	-0.531082	-0.260391	0.13388	-0.36706
!AQPRAIRDAR	1.71516	0.382304	1.17334	1.02477	1.91194	2.56493	1.83976	2.14814	0.24486	0.779502	1.68982	1.00906	2.28987	0.410547	1.09533	0.81903	0.383938	1.36292	!YPALSMRYHA	-0.198986	0.207892	-0.446095	-0.591096	-0.157635	-0.348626	-0.540308	-0.354122	-0.382481	-0.999216	-0.509088	0.108308	-0.288223	-0.00403882	-0.571022	-0.426201	-0.184598	-0.802537	!HNDSKGGASR	-0.719929	-0.912093	-0.952606	-1.1937	-1.16736	-0.618475	-1.00308	-0.956945	-0.6507	-0.505732	-0.843527
!AQPRGLRKWS	0.0128823	0.0902347	-0.0742114	0.568418	1.20734	3.10347	1.75431	2.22951	0.799089	0.572482	1.44235	0.241629	2.35863	0.100314	0.552884	0.462169	-0.443483	1.05763	!PVSAWLTASG	0.784624	0.436686	0.503538	-0.320077	0.344419	-0.395077	0.787663	0.244529	-0.130439	-0.345295	0.0468044	0.473895	0.057759	0.051327	-0.359902	0.22726	0.18503	0.0530907	!MILVEAGNAD	-0.57047	-0.447613	-0.602024	-0.533009	-0.663642	-0.652067	-0.728818	-0.816494	-0.140337	-0.210706	-0.682851
!AQPRNLSGHI	1.08537	-0.212027	0.524151	0.185011	1.18955	0.776212	0.838576	0.786152	-0.260335	-0.0233205	1.16975	0.0388549	0.858328	-0.424443	-0.112362	0.333319	0.548032	0.645762	!SPALALQDMY	1.19926	0.799725	1.03477	0.495134	0.827316	0.0441333	0.622042	0.372889	0.701477	-0.274127	-0.179117	1.11456	0.252408	1.16057	0.245465	0.564539	0.626903	0.183262	!RLWVILVPLS	-0.710501	-0.633879	-0.492108	-0.492743	-0.826633	-0.544259	-0.594266	-0.579926	-0.6122	-0.0342587	-0.629402
!AQPSRLTFKH	-0.362528	-0.0610508	-0.185506	0.0035488	-0.119027	-0.604324	-0.952704	-0.825226	0.450611	-0.0463215	0.153684	0.204779	-0.799108	0.00502342	0.0126651	0.459161	-0.100988	-0.314685	!YVARALAAMY	0.852027	0.587245	0.875369	0.82518	1.37328	1.43253	1.39301	1.41493	0.404236	0.734731	1.08917	1.30227	1.42896	0.535082	0.701851	0.80701	0.767461	1.62574	!WRHTLRMWAF	-0.806066	-0.646382	-0.79132	-0.651644	-1.02259	-0.68944	-1.00233	-0.969123	-0.588738	0.0201213	-0.775201
!AQPVPMLAEH	1.19655	0.921658	0.9056	0.91588	1.52849	0.667774	0.986688	0.793229	1.47056	0.066787	0.932347	1.24195	0.889993	0.878607	1.40001	0.505822	0.956379	0.923141	!SYARMLHMNA	-0.123059	0.170686	-0.0645545	0.184304	-0.0973375	0.345534	0.583895	0.581978	-0.171905	0.352854	-0.0794722	0.166793	0.532971	0.188813	-0.0232559	0.498083	-0.189685	0.312531	!GGHFRGHGLY	-0.948734	-1.10265	-1.12884	-1.49979	-1.22013	-0.817841	-1.30316	-1.20122	-1.1381	-0.731569	-0.868819
!AQPVPMLKGF	0.101557	0.836819	0.181634	0.79657	0.910532	0.775177	0.533748	0.846176	1.15717	0.682412	0.487707	0.116092	0.8172	0.866529	1.54966	0.425247	-0.251935	0.707254	!PVSWALINQQ	1.24217	0.894464	1.30223	1.23712	0.231572	0.426481	0.882916	0.941762	0.369227	0.220452	0.569678	0.166824	0.712274	1.18191	0.85952	0.7991	1.00745	0.445465	!LIAKHSEFII	-0.377212	-0.0789759	-0.370596	-0.24033	-0.388096	-0.332585	-0.325355	-0.364427	-0.244142	0.167425	-0.454481
!AQQMSLRAMG	0.887007	-0.114484	1.05687	0.500129	0.23131	0.40047	0.990763	0.996286	1.01676	0.828759	0.281214	1.36831	0.952295	0.941361	0.780459	0.927177	0.924096	0.646312	!SPALDMINAH	-0.409144	-0.204765	-0.64987	-0.674148	-0.400053	-0.545404	-0.58717	-0.567602	-0.466304	-0.686729	-0.53396	-0.507158	-0.558442	-0.153822	-0.638661	-0.409339	-0.409696	-0.464531	!TSPIKPSLMV	-0.074774	0.0178819	-0.119913	-0.0377362	-0.0477866	-0.244491	-0.273196	-0.232075	-0.168149	0.0460004	-0.125264
!AQRHRRYKAL	-0.811182	-0.697667	-0.7398	-0.835695	-1.12706	-0.508905	-0.869238	-0.766492	-0.44899	0.104356	-0.605335	-0.683511	-0.696143	-0.537108	-0.254116	-1.04545	-0.786497	-0.777967	!SPVSFLMDQF	-0.272723	-0.329558	-0.420753	-0.515807	-0.448849	-0.541991	-0.671373	-0.692934	-0.535543	-0.947729	-0.669106	-0.452426	-0.671972	-0.189258	-0.613218	-0.363559	-0.281672	-0.591671	!RNAGGQEALR	-0.798816	-0.971076	-0.952765	-0.892829	-1.11082	-0.585862	-0.833943	-0.848074	-0.380156	-0.0271832	-0.76349
!AQRLARSFDC	-0.904088	-1.03371	-1.04712	-1.5384	-1.33071	-0.775504	-1.33853	-1.20522	-0.833188	-0.963327	-1.00968	-1.08185	-1.07105	-0.739056	-1.09785	-1.55807	-0.983452	-1.27411	!PVVSWLWSIV	-0.0611275	0.431133	-0.0610463	-0.136515	0.451509	-0.653344	-0.142371	-0.409334	-0.329828	-0.285172	0.292974	-0.0901866	-0.49539	-0.286787	-0.230021	-0.183079	-0.019454	0.163008	!RSRQMGPQEP	-0.613724	-0.680867	-0.817521	-1.01659	-0.796551	-0.582238	-0.752134	-0.751883	-0.541414	-0.401426	-0.626514
!AQRQRRIYKT	-0.781925	-0.638583	-0.589444	-0.740592	-1.09571	-0.529621	-0.788509	-0.754369	-0.18846	0.507261	-0.580544	-0.436016	-0.718315	-0.458482	0.0358006	-0.734012	-0.710611	-0.522198	!RPPVNLIDPG	0.445026	-0.207174	-0.0213214	0.119852	0.683293	-0.557137	0.00880945	-0.329164	0.09676	-0.616986	-0.195959	0.0442689	-0.293852	-0.305128	-0.274795	0.109917	-0.192517	-0.588785	!DNGEEVPHAN	-0.830865	-0.955894	-1.1182	-1.21031	-1.32341	-0.793222	-1.24391	-1.22471	-0.775496	-0.89864	-1.0346
!AQRRRRAVGL	-0.872811	-0.944307	-0.861123	-1.2389	-1.15194	-0.6593	-1.07692	-1.0143	-0.582607	0.0133911	-0.649273	-0.853049	-0.931112	-0.684979	-0.256867	-1.21315	-0.949469	-0.700523	!SAVRWLIDGG	-0.230887	-0.191705	-0.315218	-0.346016	0.470727	-0.39426	0.319334	-0.0404322	-0.746403	0.0687579	-0.296781	-0.0998535	-0.122517	-0.45689	-0.554887	-0.173505	-0.820959	-0.123703	!FSMRLRRPTP	-0.405036	-0.141078	-0.346194	-0.342408	-0.421739	-0.250764	-0.379183	-0.313064	-0.0382173	0.154007	-0.219961
!AQRRRRSSVF	-0.739504	-0.794792	-0.764583	-1.1508	-0.943459	-0.558494	-0.976821	-0.885287	-0.639161	-0.24171	-0.54461	-0.885983	-0.77643	-0.532125	-0.37631	-1.19451	-0.739668	-0.674504	!SVARNLTASG	0.773701	-0.26117	0.252245	-0.0464174	0.637671	0.515626	0.657353	0.689145	-0.370127	-0.150489	0.0930488	0.606634	0.652891	-0.159503	-0.558309	0.291384	0.241614	0.0739341	!PIWMLNFHIM	-0.381295	0.0382509	-0.379603	-0.360223	-0.470574	-0.474858	-0.591294	-0.52758	-0.457834	-0.0217174	-0.444333
!AQRTKRKPSI	-0.663406	-0.601704	-0.608888	-0.671076	-0.907885	-0.514383	-0.773528	-0.740193	-0.177149	0.377927	-0.430892	-0.467737	-0.667501	-0.343875	0.0734286	-0.699794	-0.73634	-0.378712	!SPAQDLYDGR	0.17093	0.0642907	-0.182388	-0.0420116	0.0341379	-0.555506	-0.339971	-0.475308	-0.148118	-0.582852	-0.528622	0.260444	-0.474958	-0.117386	-0.668414	0.0428364	0.0339257	-0.790906	!RIFPTLMISE	-0.445291	-0.351926	-0.35926	-0.311923	-0.729902	-0.518064	-0.638694	-0.573833	-0.517861	-0.325482	-0.577579
!AQSLALKMGW	0.954157	1.09152	1.38557	1.07745	0.284081	0.938819	1.49543	1.49515	1.7395	1.12621	0.0923102	1.42704	1.28958	1.74988	0.850621	1.10122	0.60914	0.688885	!AVPEAIYDGF	1.40221	1.0818	1.03751	1.00109	1.3934	-0.344304	0.259405	-0.13915	0.151882	-0.368094	0.483592	0.822871	-0.179469	0.514143	0.841279	0.412009	0.904658	0.551747	!GYRNSYGSKR	-0.735018	-0.870583	-0.906145	-1.02359	-0.738023	-0.583642	-0.923371	-0.816481	-0.879907	-0.346663	-0.679665
!AQVDYLMGQG	-0.581989	-0.766961	-0.533637	-0.0484482	-0.566213	-0.693908	-0.157856	-0.574901	-0.485816	-0.208246	-0.456847	-0.307633	-0.532452	-0.396286	-0.539426	0.385972	0.284397	-0.145782	!CEVWGLQDAS	0.637953	0.310162	0.448684	0.469999	0.511056	0.064032	0.418691	-0.0918394	-0.0581329	-0.917395	-0.241182	0.296438	-0.172361	-0.0654953	-0.553468	0.360207	-0.0874437	-0.535404	!RYEASPRSML	-0.601166	-0.619694	-0.757462	-0.497362	-0.445228	-0.415939	-0.508029	-0.538768	-0.493715	-0.335646	-0.34587
!AQVDYLMNKF	-0.74455	-0.597305	-0.515559	-0.0858593	-0.738122	-0.537022	-0.0731484	-0.393677	-0.19774	0.217017	-0.499376	-0.22125	-0.419788	-0.197269	-0.359569	0.261995	-0.244003	0.106221	!LAFSQLTASG	0.258937	0.284617	0.299843	0.162982	-0.0278949	-0.42454	-0.532485	-0.442254	-0.0274113	-0.0798339	-0.0670362	0.594567	-0.517404	0.0425425	0.0379728	0.563598	0.681016	0.490099	!SLQVFAHSPW	-0.511745	-0.435132	-0.705325	-0.635938	-0.356393	-0.578897	-0.733625	-0.712222	-0.54773	-0.495697	-0.504796
!AQVFRLIQKS	-0.158026	0.511024	0.565601	0.757493	-0.268082	-0.573396	-0.610143	-0.520387	0.779707	0.934966	0.00134909	0.577458	-0.580642	0.8675	0.911396	1.14514	-0.119602	0.354494	!DFVYSLRYLG	-0.346226	0.170243	0.0309761	0.355061	0.0554591	-0.369154	-0.134958	-0.190943	-0.0575659	-0.253521	-0.259599	0.35377	-0.255536	0.00695291	-0.159009	0.46056	0.188863	-0.0589533	!NHSRTRLIAI	-0.472558	-0.385955	-0.452006	-0.483056	-0.669097	-0.34366	-0.432246	-0.37434	-0.380978	0.242493	-0.415597
!AQVKRLTLKW	-0.747102	-0.00369651	0.130277	0.469075	-0.599498	-0.611774	-0.484297	-0.565097	0.894405	1.20286	-0.387566	0.525988	-0.584225	0.521654	0.255854	1.07346	-0.678332	0.0930049	!AAFSQLTASG	-0.140145	-0.24252	-0.19595	-0.350361	-0.589393	-0.627549	-0.943917	-0.757887	-0.306045	-0.392303	-0.373231	0.0579081	-0.773995	-0.294786	-0.342066	0.104396	0.110243	0.0230316	!ALGRGCTASW	-0.90877	-0.934679	-1.13552	-1.43186	-0.92215	-0.773963	-1.20904	-1.16725	-1.06444	-0.751778	-0.907228
!AQVRALRGQG	0.127647	-0.59978	0.128175	0.627458	1.11813	1.81612	1.54253	1.69257	0.114255	0.45377	1.22172	0.468084	1.75636	-0.1253	0.529265	0.94878	0.129275	0.861252	!IPAWGLNVGG	1.12366	1.05427	1.10671	0.918396	0.841438	0.680401	1.04909	0.844047	1.06792	-0.14595	0.657658	1.23745	0.648867	1.14522	0.607802	0.807472	0.747833	0.40833	!EPLSQIAMVV	-0.399657	-0.310994	-0.340067	-0.471458	-0.647512	-0.587278	-0.447982	-0.577279	-0.101155	0.0283231	-0.501929
!AQWRAYTGPG	-0.636958	-0.472784	-0.797599	-0.41375	0.630912	-0.209227	-0.247081	-0.210341	-1.10325	0.0513952	0.142536	-0.543818	-0.272841	-0.712933	-0.284618	-1.19114	-0.0645397	0.151742	!SPALGFWYII	-0.326599	0.722802	-0.331036	0.208414	0.55854	-0.0405009	-0.123319	-0.147788	-0.343661	-0.0589309	-0.0692934	0.340905	-0.2195	0.0714507	0.121049	-0.155098	0.294886	0.250177	!FTADYLALAA	-0.442964	-0.0238066	-0.150495	0.14567	-0.65019	-0.420159	-0.167302	-0.452665	-0.166055	0.0489206	-0.641999
!ARAQHIADHA	0.494988	-0.329565	-0.0766779	-0.507607	-0.371574	-0.250451	0.154362	0.027343	-0.908715	-0.255467	-0.763975	-0.383855	0.0647429	-0.333146	-0.522807	-0.651048	-0.536738	-0.681088	!SVARNLTASG	0.773701	-0.26117	0.252245	-0.0464174	0.637671	0.515626	0.657353	0.689145	-0.370127	-0.150489	0.0930488	0.606634	0.652891	-0.159503	-0.558309	0.291384	0.241614	0.0739341	!PGQKFYHAIH	-0.945894	-0.964294	-1.14495	-1.41694	-1.07083	-0.81282	-1.23699	-1.19539	-1.18795	-0.975592	-0.936619
!ARAQHIFRNL	-0.210973	0.124731	-0.27443	0.273381	-0.502665	0.690858	0.652767	1.03081	-0.436877	0.668236	-0.159309	-0.654139	0.983306	0.161391	0.381973	0.0817201	-0.52434	-0.00883486	!SLPLNWRDIY	-0.0668678	-0.043406	-0.393597	-0.150911	0.448485	-0.424297	-0.0484872	-0.245282	-0.555027	-0.167807	-0.349392	-0.368279	-0.286672	-0.313505	-0.437909	-0.589884	-0.0624812	-0.503209	!ILSAKDYFMM	-0.350531	-0.0157684	-0.289602	-0.32493	-0.400029	-0.406765	-0.428603	-0.470136	-0.148601	0.18595	-0.393348
!ARAQHIKKPR	-0.0246145	0.00954154	-0.212686	0.308926	-0.229671	1.04345	0.820417	1.21702	0.194398	0.895979	0.078398	-0.224265	1.21596	0.294591	0.691837	0.0518528	-0.682616	-0.154629	!WAVNSLFSRT	-0.210786	-0.352982	-0.284929	0.0613977	0.110105	-0.157792	-0.161959	-0.030409	-0.239723	-0.25256	0.126347	-0.181116	-0.0998563	-0.0991033	-0.150819	0.0762749	0.038438	0.102895	!SIRAWDMGLQ	-0.602753	-0.476066	-0.614549	-0.657246	-0.501447	-0.547006	-0.582679	-0.640262	-0.612342	0.0134264	-0.406429
!ARAQHIMGHG	1.18758	-0.156716	0.615593	-0.239724	0.139299	0.775116	1.04339	1.13135	-0.847695	0.0663223	0.232996	-0.506952	1.23462	-0.246796	-0.131028	-0.222132	0.366658	-0.00581435	!PAAHGLLAET	0.784471	0.640478	0.478701	0.739078	0.756658	2.23768	1.697	1.86897	0.975207	-0.530855	0.653548	0.934111	1.85662	1.07661	0.201339	0.702275	0.217919	0.639445	!FIRTPNEFWA	-0.402733	-0.128524	-0.452834	-0.304833	-0.356393	-0.505844	-0.567518	-0.611112	-0.279614	-0.0562662	-0.47833
!ARAQHIQSKG	0.729033	-0.365367	0.27377	-0.0323179	-0.0327469	1.09447	1.21417	1.38088	-0.433745	0.415217	0.0925161	-0.0267558	1.45974	0.00881428	0.0392158	-0.154524	0.0260374	-0.153297	!SPVLSLRQIY	0.0470206	-0.0111675	0.0641058	-0.0123177	0.0907216	-0.0790831	0.0546896	0.219679	0.0477004	-0.454412	-0.126169	-0.203598	0.147491	0.377809	-0.0711723	0.12345	0.0477885	-0.177701	!MSGLMHVWSA	-0.583661	-0.276664	-0.752827	-0.680771	-0.787091	-0.669398	-0.801862	-0.821193	-0.607627	-0.248938	-0.839205
!ARAQHIRGVK	1.05713	-0.333916	0.580732	0.155239	0.231458	1.19717	1.38239	1.47816	-0.567176	0.661904	0.520442	-0.106462	1.55543	-0.199049	0.271778	-0.0226454	0.339778	0.0932869	!AGPWFYTDRL	0.736587	1.37401	0.487407	1.12	1.08173	-0.511725	-0.110077	-0.480307	-0.360074	0.18911	0.536038	0.729972	-0.557805	0.005108	0.711947	0.19616	1.00171	0.145194	!QHHGPLGWHS	-0.711976	-0.749519	-0.825589	-0.41072	-0.786196	-0.425926	-0.606615	-0.709149	-0.42969	-0.388159	-0.594368
!ARAQHITASG	1.72131	0.289281	1.14995	0.281504	0.370648	0.899564	1.25952	1.36578	-0.495326	0.282201	0.254794	0.534199	1.46088	0.188202	0.293948	0.243426	0.7478	0.203946	!EAYASLTASG	-0.295842	-0.504564	-0.214326	-0.484141	-0.485377	-0.324668	-0.118449	-0.284131	-0.152523	-0.580173	-0.771004	0.411431	-0.336531	0.076074	-0.416905	0.135783	-0.0546798	-0.0876564	!AGTNQLLFGV	-0.778572	-0.607129	-0.583237	-0.429464	-1.06621	-0.838224	-0.828615	-0.937755	-0.209357	0.0596245	-0.719753
!ARAQHITKSS	0.00904796	-0.0546112	-0.146671	0.221303	-0.60028	0.682209	0.567248	0.983076	-0.369454	0.748436	-0.244788	-0.420081	1.01048	0.214625	0.416183	0.0523315	-0.501143	-0.0471765	!DPVWGIYVQI	-0.254356	0.0245641	-0.208711	0.160892	0.570614	0.172126	0.416847	0.175274	-0.471117	0.0222601	0.210688	-0.0245514	0.0480689	-0.237423	-0.0268688	-0.0577329	-0.107542	0.300356	!LLRANVLLLT	-0.451447	-0.0457574	0.0456012	0.161288	-0.622692	-0.321447	0.059016	-0.135125	-0.105686	0.965936	-0.429003
!ARAQHIYATK	0.653495	-0.0241252	0.195573	-0.256315	-0.0565755	0.455362	0.758761	0.747568	-0.694907	0.219331	-0.0904957	0.0517274	0.784339	-0.133813	-0.358758	-0.473013	0.142795	-0.288041	!QPAQDLYYWN	-0.602514	0.341257	-0.345369	0.260068	-0.101556	-0.566257	0.0726971	-0.374089	0.539574	-0.0225847	-0.482664	0.617409	-0.329601	-0.01679	-0.459549	0.378318	0.193567	-0.188076	!QSRAYRPAVL	-0.621347	-0.624321	-0.647761	-0.888152	-0.769458	-0.521778	-0.727031	-0.709993	-0.589599	-0.0234833	-0.43684
!ARAQHIYKLQ	-0.253468	0.207301	-0.210455	0.232353	-0.470085	0.646211	0.88693	0.985224	-0.163067	0.673718	-0.18685	-0.0906699	0.957419	0.147366	0.223274	0.178279	-0.240853	-0.0882444	!APEPPVGDLA	-0.349435	-0.321359	-0.619985	-0.353747	0.0409603	-0.572533	-0.591578	-0.795967	-0.293843	-0.50555	-0.411761	-0.272418	-0.751797	-0.190677	-0.0396262	-0.531851	-0.425809	-0.345786	!VLPVLGLLRT	0.0457218	0.601042	0.651935	0.571711	0.609867	1.13762	1.00849	0.995216	1.06044	0.486271	0.1857
!ARAQHIYSHG	-0.528248	-0.94796	-0.981304	-1.60304	-1.15378	-0.512243	-0.821432	-0.619994	-1.50852	-1.51561	-0.939316	-1.42591	-0.484115	-0.701039	-1.57047	-1.71852	-0.629776	-1.58265	!CSALALVYRA	0.52335	1.13701	0.791849	0.657805	0.545129	0.541909	0.841944	0.825538	1.13316	0.0132538	-0.170362	1.33404	0.679423	1.35991	0.250951	0.624193	0.586857	0.0887945	!AMHGRTNGSN	-0.693864	-0.794259	-0.817868	-0.966965	-1.07068	-0.56034	-0.991635	-0.946628	-0.63488	-0.201716	-0.649146
!ARAWRGDLNP	-0.649078	-0.36905	-0.665505	-0.323308	-0.485412	-0.557149	-0.764993	-0.787867	-0.300445	0.0932395	-0.467828	-0.36194	-0.783261	-0.416515	-0.0968607	-0.480764	-0.947539	-0.509951	!CLAYSLRAEW	1.63601	1.09136	1.30327	0.809089	0.910718	0.428889	0.857943	0.684809	0.668943	-0.152465	0.299205	1.30442	0.600698	0.812929	0.183631	0.571446	1.0121	0.194254	!SYLKIRYILP	-0.425356	-0.0897127	-0.297772	-0.171129	-0.293865	-0.294756	-0.322673	-0.356282	0.0181539	0.302526	-0.239575
!ARAYNFQAKT	1.1797	1.11712	0.741224	1.32208	1.20773	0.404751	0.677395	0.720629	0.193748	1.07501	1.17767	1.54625	0.772164	0.583641	0.742578	0.478857	1.4447	0.90949	!LNAYHLQVEL	-0.0673746	-0.120098	-0.152253	0.154754	-0.309946	-0.479482	0.341578	-0.131957	-0.377552	-0.109007	-0.609569	0.30187	-0.282577	-0.188111	-0.643947	0.34212	0.0257572	-0.0878691	!WHYNRSGYYV	-0.807084	-0.757396	-0.888287	-0.973361	-0.963962	-0.691934	-1.07549	-0.994405	-0.841574	-0.479502	-0.835096
!ARCEHADLLA	-0.706677	-0.647593	-0.749864	-0.672934	-1.11328	-0.695525	-0.852624	-0.949044	-0.501883	-0.623285	-0.978301	-0.653095	-0.828861	-0.464481	-0.810367	-0.623413	-0.814855	-0.766549	!SLPLNLSYIG	1.18408	0.855068	0.994569	0.549047	0.817091	0.382233	0.926897	0.757358	0.596889	-0.273404	0.393587	0.718304	0.655208	0.678698	0.151607	0.563488	1.34752	0.0546602	!TKTVHGSPEL	-0.734262	-0.786024	-0.945643	-0.991099	-0.96694	-0.747747	-0.936341	-0.967106	-0.750557	-0.500422	-0.819951
!ARCSRKALHV	-0.869862	-0.995759	-0.954349	-1.23316	-1.33588	-0.716134	-1.24803	-1.10764	-0.598563	-0.604185	-0.942687	-0.943271	-0.972194	-0.664572	-0.851618	-1.10751	-0.968262	-1.08184	!LPASSLDVMG	-0.228784	-0.291361	-0.435652	-0.565066	-0.490256	-0.553639	-0.746159	-0.745155	-0.242073	-0.857149	-0.702864	-0.155489	-0.715715	-0.177857	-0.619902	-0.231191	-0.344933	-0.531759	!KRLRSRQVHM	-0.369807	-0.313047	-0.289926	-0.230912	-0.307208	-0.12148	-0.0997067	-0.0793115	0.214707	0.705262	-0.0849619
!ARHLYREVKD	-0.729757	-0.66122	-0.693123	-0.550105	-1.02732	-0.613199	-0.774873	-0.777305	-0.386026	0.281326	-0.816166	-0.349456	-0.754971	-0.509343	-0.331771	-0.74058	-0.765902	-0.520862	!EAWASMRAGQ	-0.15212	-0.648122	-0.422326	-0.63897	-0.131368	0.0187238	0.55837	0.356246	-0.0856677	0.530526	-0.487203	0.340977	0.235614	-0.153244	0.0926677	-0.429029	-0.489337	-0.00331311	!SGGRSVLRGK	-0.823928	-0.878054	-0.984594	-1.14263	-1.09454	-0.658856	-1.11577	-0.889242	-0.925718	-0.346549	-0.810319
!ARIALLTVWA	-0.418933	0.135012	0.603606	0.237723	-0.482869	-0.572906	-0.365123	-0.523965	1.89277	0.331	-0.42028	1.19627	-0.51433	1.21844	0.704219	0.810529	0.00554763	0.409334	!SLPLNLWYQF	1.06645	1.08583	0.881261	0.675454	0.941919	0.290064	0.945162	0.694891	0.417193	0.105887	0.342255	0.606764	0.516327	0.46976	0.139467	0.620705	1.11254	0.169028	!QFWFSKRLSV	-0.607382	-0.375092	-0.570496	-0.416203	-0.776771	-0.489917	-0.56886	-0.494154	-0.528631	0.286998	-0.666725
!ARIALLTYAK	-0.495415	-0.0118388	0.490831	0.298111	-0.740337	-0.458121	-0.279974	-0.392383	1.42297	0.521006	-0.398039	1.06964	-0.384755	0.909255	0.627158	0.951175	-0.0251309	0.260222	!LPEFSSTLWA	-0.485409	0.00276628	-0.541538	-0.411557	-0.443072	-0.546243	-0.728884	-0.692699	-0.546239	-0.612883	-0.673414	-0.576539	-0.617053	-0.181907	-0.40879	-0.515677	-0.357981	-0.380378	!PGWNHLRWVF	-0.843436	-0.822677	-0.970137	-0.534799	-0.943008	-0.544013	-0.190021	-0.453525	-0.752021	0.0510234	-0.795367
!ARIEYLHRQG	-0.887766	-0.646908	-0.685534	-0.385214	-1.48157	-0.782428	-0.983723	-0.872173	-0.116307	-0.327401	-0.852907	-1.00201	-0.82214	-0.109541	-0.430699	-0.0393049	-0.944087	-0.94923	!MSPFSNRMLL	-0.113714	0.0543687	-0.344875	-0.303356	-0.174961	-0.193631	-0.379192	-0.210868	-0.470843	-0.402269	-0.215952	-0.583608	-0.178453	-0.0610397	-0.0558547	-0.480467	-0.0639408	-0.319585	!VPLLSTRASA	0.404596	0.470763	0.361034	0.515297	0.813452	0.159885	0.0412463	0.216672	0.253542	0.321404	0.643396
!ARIEYLIGNV	-0.21096	-0.551826	0.299307	0.638963	-0.249777	-0.278587	0.591356	0.227039	0.535394	0.563138	0.00818431	0.222721	0.221255	0.283744	0.53085	1.02154	0.62405	0.418758	!VNARSLKSWS	-0.173175	-0.516581	-0.341426	-0.246905	0.315861	0.23547	0.305572	0.40674	-0.207656	0.0460419	0.0150572	0.12795	0.349294	-0.151889	-0.32435	-0.160558	-0.392937	0.173945	!LLMHLSISAF	-0.108125	0.0317193	-0.0440361	-0.0737938	-0.208967	-0.312465	-0.227839	-0.211477	-0.155157	-0.0535162	-0.345913
!ARIEYLIVES	-0.511778	-0.1532	0.294111	0.528641	-0.56656	-0.557416	0.160709	-0.243601	1.46261	0.506414	-0.656169	1.02789	-0.241	0.835676	0.341207	0.750248	-0.0914688	0.395185	!SLPADLIAWY	0.432835	0.517416	0.359564	0.085793	0.725755	-0.367315	0.113136	-0.17012	0.676424	-0.56374	0.115149	0.427399	-0.229196	0.525452	-0.119871	0.31732	0.758671	-0.0549582	!WLAQLDKQQV	-0.238384	0.141816	-0.104966	0.388835	-0.53877	-0.547818	-0.208902	-0.438237	0.473734	0.607079	-0.663084
!ARIEYLIVHA	-0.626833	-0.346468	0.091522	0.17325	-0.758994	-0.542934	-0.0101533	-0.286874	1.10071	0.217839	-0.652814	0.609586	-0.297244	0.541602	0.00763064	0.587298	-0.310986	-0.0555397	!APPVFLNGGG	-0.41981	-0.740685	-0.593958	-0.708805	-0.186533	-0.764871	-0.760701	-0.935194	-0.818562	-0.816498	-0.331687	-0.883802	-0.903886	-0.815758	-0.398555	-0.36535	-0.312243	-0.378233	!MEELGVGLMK	-0.653393	-0.521999	-0.559927	-0.525788	-0.842037	-0.519097	-0.426495	-0.61706	-0.339337	0.193268	-0.736419
!ARIEYLLNSG	-0.719497	-0.578342	-0.103828	0.253111	-0.983561	-0.505918	0.187092	-0.159677	0.601757	0.167575	-0.650518	-0.0980612	-0.166049	0.392067	0.0755683	0.728899	-0.13891	-0.0857481	!MVMASLSAKG	-0.133649	-0.563459	-0.067057	-0.593065	-0.373453	0.102809	0.127907	0.249347	0.303443	-0.0510576	-0.446554	0.383632	0.135765	0.280493	-0.0581239	0.138839	-0.293326	0.0842958	!RPWTPLQQHG	-0.496845	-0.755424	-0.621556	-0.161558	-0.785821	-0.536918	-0.315085	-0.424079	-0.650375	0.0643604	-0.615212
!ARIEYLQSPW	-0.528787	-0.436756	-0.123161	0.342307	-0.212356	-0.561907	0.086563	-0.25652	0.821034	0.15697	-0.111677	0.293132	-0.264391	0.27732	0.184913	0.663439	-0.113875	-0.0485828	!FVPRNLQYIG	0.481099	0.733016	0.535957	0.913763	1.38595	1.41644	1.70398	1.58108	0.679156	0.782185	0.922499	1.06857	1.58743	0.156432	0.308116	0.92991	0.59984	1.10741	!NILARARGGP	-0.670713	-0.895766	-0.791707	-0.933137	-0.565446	-0.534325	-0.639963	-0.659635	-0.257868	-0.116291	-0.400652
!ARIEYLRNAK	-0.581631	-0.588257	0.0232772	0.749142	-0.623908	0.134423	0.880497	0.56917	0.986928	0.877068	-0.171827	0.325521	0.567858	0.536868	0.594215	1.04628	-0.256639	0.0176969	!PPVSWLIDTI	0.744938	1.08979	0.70272	0.546021	1.02361	-0.541247	0.452877	-0.0534322	0.209918	-0.0195956	0.287866	0.629192	-0.162504	0.482149	0.303301	0.617076	0.137907	0.408117	!YLVAMRLFAL	-0.416378	0.128355	0.0167725	-0.232041	-0.496539	-0.319842	-0.282422	-0.510896	0.0560294	0.224278	-0.43156
!ARIEYLRRMG	-0.6251	-0.113364	0.0698895	0.827955	-1.0038	-0.0564958	0.190609	0.280564	1.24189	0.822822	-0.446375	-0.164804	0.278596	1.08537	0.859238	1.08405	-0.561775	-0.0919413	!LRLSFLFGTW	-0.420926	-0.509892	-0.408051	-0.267897	-0.458489	-0.389915	-0.37679	-0.38948	-0.439725	-0.283494	-0.307872	-0.506548	-0.431243	-0.471695	-0.446922	-0.0976028	0.175395	-0.184838	!SYLIKDLQQA	-0.339185	-0.109163	-0.284923	-0.0812622	-0.461711	-0.412448	-0.362178	-0.444255	0.0927186	0.27611	-0.427758
!ARIEYLTASG	0.0380094	-0.299583	0.607271	0.748863	-0.297491	-0.454631	0.368629	0.0140299	1.0694	0.321338	-0.194983	1.00638	0.0298551	0.661057	0.455793	1.14625	0.682714	0.178117	!VPMASLSALS	0.106214	-0.099596	0.212873	-0.352951	-0.0543256	-0.0421625	-0.0167287	0.0307646	0.384296	-0.61805	-0.148536	0.181199	-0.0162101	0.588735	0.0936755	0.145327	0.281119	0.113257	!QRMWHTGHGV	-0.802483	-0.795814	-0.998235	-1.0164	-1.12842	-0.786203	-1.05728	-0.932105	-0.979215	-0.245998	-0.832478
!ARIEYLTQMS	-0.0891044	0.146081	0.671562	0.947409	-0.502307	-0.29778	0.543704	0.256394	1.19452	0.827886	-0.251083	0.477343	0.2467	1.07446	0.823052	1.20268	0.326844	0.663551	!SYAWSLNSAG	0.454128	-0.069461	0.113837	-0.054303	-0.0950047	-0.364767	-0.260602	-0.31201	-0.548745	-0.721806	-0.247707	-0.0508106	-0.366385	-0.0475723	-0.478797	-0.00826062	0.253837	-0.517569	!SLLARYSHHL	-0.58784	-0.557774	-0.658594	-0.87936	-0.816335	-0.44973	-0.769699	-0.725638	-0.492358	-0.629291	-0.659461
!ARIEYLWRGG	-0.831859	-0.182081	-0.375741	0.435809	-1.12748	-0.664652	-0.598074	-0.546585	0.460569	0.361742	-0.675704	-0.581188	-0.52893	0.183243	0.232562	0.557575	-0.700362	-0.569584	!SPALALLDAA	1.11629	0.745839	0.916423	0.245136	0.673344	0.0374163	0.421516	0.285229	0.463003	-0.768511	-0.328581	0.811093	0.159681	1.21935	-0.0140139	0.382854	0.56995	-0.165399	!LHSSRAVKAQ	-0.381128	-0.430368	-0.515202	-0.462741	-0.714853	-0.358846	-0.674447	-0.471347	-0.299522	0.17178	-0.531594
!ARILALKMGA	0.940508	1.28566	1.87969	1.47764	0.789368	1.13174	1.45905	1.66104	2.35054	1.29071	0.816606	1.75211	1.59617	2.07651	1.74144	1.44254	0.782827	1.15383	!FPALSLQDKV	1.24934	0.875649	1.03217	0.59782	0.750397	0.13889	0.518454	0.430049	0.791981	-0.195528	-0.167027	1.09208	0.351783	1.21542	0.320479	0.639489	0.410491	0.157026	!RRLTLNWRDS	-0.707054	-0.74301	-0.794734	-0.457199	-0.936346	-0.774328	-0.927558	-0.871147	-0.533978	0.0939612	-0.755882
!ARISYMRIVF	-0.588154	-0.349791	-0.457318	-0.501634	-0.754999	-0.636023	-0.658785	-0.565594	-0.263526	-0.0407927	-0.542004	-0.337643	-0.581608	-0.469482	-0.110221	-0.239713	-0.601534	-0.245801	!RAPAFLQDGR	1.14073	0.818719	1.11851	1.07931	1.13852	0.250959	0.824323	0.470149	1.12255	-0.00105334	0.675258	1.29981	0.471253	0.874303	1.27605	1.07123	0.937851	0.0821079	!VTMTAHVALT	-0.551473	-0.667135	-0.553224	-0.610001	-0.655618	-0.714971	-0.75646	-0.82188	-0.750052	0.201984	-0.558037
!ARIYELWKAQ	-0.443763	0.703437	0.228264	1.03389	-0.104758	-0.487037	-0.763168	-0.39712	0.881452	0.807795	0.181517	0.22348	-0.457847	0.530528	0.749986	0.858436	-0.275722	0.212143	!PALSSLQGWS	-0.0243132	-0.345878	-0.11025	-0.16646	0.104653	-0.186532	-0.0350199	-0.0118298	0.399059	-0.565152	0.129688	-0.0296829	-0.0131438	0.214458	-0.181477	0.184396	0.258145	0.0169829	!LCLRKVWGDI	-0.853953	-0.663287	-0.789059	-0.662738	-0.571479	-0.652254	-0.830104	-0.905103	-0.570634	0.162209	-0.584522
!ARKLPRNFVV	-0.291447	-0.0204949	-0.177431	-0.0533213	-0.180428	-0.432581	-0.388881	-0.487115	-0.10409	0.617701	-0.142931	0.140738	-0.457524	-0.449807	0.466376	-0.276772	-0.211827	0.0737823	!CAAWGLNAPQ	1.12773	0.622189	0.695648	0.466865	0.851523	0.775424	0.71508	0.561994	0.33095	-0.74087	0.877308	0.547075	0.500438	0.282478	0.0910841	0.316798	0.423851	0.0542307	!LFHWRPRAFR	-0.844604	-0.751957	-0.887509	-0.842134	-0.951923	-0.658364	-1.16352	-1.00273	-0.891556	-0.197955	-0.612591
!ARLGNLWVHY	-0.769457	-0.693105	-0.826855	-0.468322	-0.80322	-0.468768	-0.479543	-0.510622	0.0132044	-0.394435	-0.690057	-0.0814875	-0.527474	-0.450982	-0.874917	-0.296402	-0.701989	-0.878576	!PVVRALTASG	0.896902	0.419508	1.01849	0.990771	1.61027	1.77267	1.29709	1.56441	0.472439	0.341414	1.56735	1.55356	1.58178	0.515967	0.877383	1.13395	0.801627	1.5029	!RTPPLTTLLA	-0.168583	0.284848	0.0753538	0.160197	-0.129239	-0.413078	-0.502856	-0.528141	0.085517	-0.203939	-0.303349
!ARLGYLAKKR	-0.680318	-0.499449	-0.436792	0.142322	-0.943594	0.323567	0.0858918	0.350171	0.535321	0.757891	-0.314093	0.0559967	0.264586	0.353424	0.366578	0.386479	-0.764795	-0.185726	!IPMASLTASG	0.761276	0.30765	0.807374	-0.0698795	0.400464	0.147193	0.309098	0.345086	0.827251	-0.669832	0.101407	0.776662	0.310644	1.10786	0.396553	0.333405	0.85639	0.00164833	!SRLMVVGTME	-0.488874	-0.435949	-0.432298	-0.517044	-0.614243	-0.481126	-0.591443	-0.575583	-0.252999	0.241051	-0.411039
!ARLGYLINGA	-0.69167	-0.405716	-0.211199	0.294246	-0.687231	0.274662	0.771563	0.55779	0.607444	0.326146	-0.272834	0.312652	0.560182	0.548378	0.305856	0.715978	-0.119453	0.218596	!DYVWGIYALL	-0.130719	0.0372792	-0.0889584	0.139349	0.592317	0.170527	0.325962	0.0633157	-0.978304	-0.209088	0.309255	-0.248394	-0.0783316	-0.336	-0.266933	0.0669843	0.240411	0.31077	!KRVEQRISDH	-0.735534	-0.673285	-0.695279	-0.638303	-1.04074	-0.599386	-0.846011	-0.862419	-0.139482	0.196895	-0.610815
!ARLGYLQYQV	-0.625772	0.0400046	-0.0145803	0.657946	-0.55315	-0.000775355	0.68247	0.364519	0.908097	0.706086	-0.366934	1.0439	0.325429	0.437507	0.341433	0.851821	0.21235	0.216999	!ALDSFMALMK	-0.384284	-0.30146	-0.339669	-0.351124	-0.700321	-0.372608	-0.379482	-0.415187	-0.24625	0.133337	-0.49704	-0.122913	-0.432502	-0.173467	-0.151149	-0.0505137	-0.289459	0.07297	!AMHAVGPIPR	-0.613672	-0.41839	-0.665262	-0.709471	-0.4801	-0.386886	-0.566953	-0.544978	-0.333668	0.104367	-0.362219
!ARLGYLQYWQ	-0.720131	0.0470976	-0.133146	0.598519	-0.621727	-0.015698	0.584411	0.270659	0.967691	0.649277	-0.428053	0.872196	0.208599	0.42595	0.131759	0.753368	0.0224094	0.0353338	!DPVSALTYNA	-0.392796	-0.185972	-0.0648168	0.0270882	-0.123435	-0.672436	-0.506486	-0.68002	0.348707	-0.57211	-0.478344	0.378048	-0.70238	0.11083	-0.249306	0.336595	0.0965067	-0.133902	!RIATYVCSMQ	-0.826644	-0.883648	-1.00035	-1.16717	-1.007	-0.793178	-1.22949	-1.13809	-1.12462	-0.724545	-0.917986
!ARLGYLRGLW	-0.651563	-0.546591	-0.351629	0.455459	-0.13513	0.48927	0.885446	0.676603	0.445521	0.480508	0.182793	0.34332	0.602694	0.11057	0.143279	0.793571	0.0470708	0.0634736	!LLAWGLTYEG	0.645622	1.46953	0.986847	1.20632	0.586321	0.846728	1.31346	0.893395	0.822589	0.0836056	-0.000794005	1.40716	0.739516	0.998758	0.28233	1.07546	0.850783	0.402754	!QNRQPFVSYS	-0.584716	-0.522207	-0.685905	-0.611625	-0.240725	-0.550219	-0.714638	-0.690598	-0.873441	-0.262144	-0.350852
!ARLGYLRQAT	-0.359609	-0.185666	-0.0393948	0.765723	-0.462489	0.814649	1.30286	1.16566	0.918423	0.776523	-0.0889592	0.683556	1.13192	0.741127	0.613567	1.03167	-0.0851398	0.166007	!SPPASLQDWV	0.328197	-0.0255595	0.000176591	-0.118531	0.436565	-0.306008	-0.0778118	-0.261376	0.3267	-0.97987	-0.343959	-0.0049703	-0.268958	0.238256	-0.192992	-0.133688	0.103957	-0.662101	!PVRKGPRTIV	-0.807478	-0.747836	-0.865104	-0.896644	-0.567686	-0.605465	-0.842527	-0.813411	-0.532403	0.150228	-0.383486
!ARLGYLSMLT	-0.0439182	0.37284	0.526012	0.849163	-0.247117	0.40231	0.962798	0.798664	1.10137	0.763351	0.115065	0.921685	0.783999	0.990886	0.769012	1.0397	0.582258	0.787689	!EPVWSLIALG	1.54077	0.972241	1.66176	0.841587	0.851159	0.0909672	0.647184	0.524584	0.724793	-0.205633	0.837067	0.838202	0.326104	1.22707	0.722307	0.758626	1.46942	0.355499	!PRSWILVTLL	0.411013	0.259112	0.559565	0.458748	-0.0896598	-0.249904	-0.0561796	0.045799	0.124109	0.294001	0.226282
!ARLGYLSRPL	-0.634164	-0.117155	-0.36402	0.265568	-0.497176	0.0444575	-0.100671	0.0752075	0.714672	0.194035	-0.121358	0.00573136	0.0256568	0.718982	0.428686	0.542382	-0.612244	-0.00146216	!IPVLSLIYVW	-0.518839	-0.0163503	-0.26203	-0.465116	-0.311801	-0.514423	-0.609726	-0.555457	-0.103553	-0.852332	-0.623943	-0.209474	-0.58869	0.00259534	-0.672802	-0.299113	-0.286553	-0.457331	!RALGNSFYLS	-0.551194	-0.360947	-0.588361	-0.479573	-0.524886	-0.477769	-0.619307	-0.606347	-0.364756	-0.166164	-0.468286
!ARLGYLTASG	-0.120754	-0.233946	0.219161	0.667451	-0.144294	0.370831	0.868182	0.652783	0.839277	0.236978	0.0597182	1.32739	0.647046	0.592284	0.376823	0.993553	0.603395	0.265446	!WAVLGLFTAG	0.0302989	0.626515	0.350946	0.345006	0.994989	0.606999	0.531421	0.415666	0.17737	-0.530189	0.416736	0.311704	0.259178	0.165627	-0.0750046	0.552995	0.152415	0.832478	!KMYRAHHYSR	-0.604515	-0.515202	-0.721436	-0.874939	-0.756675	-0.507089	-0.734404	-0.649837	-0.652449	-0.283424	-0.619671
!ARLGYLTRGR	-0.810303	-0.397305	-0.444653	0.507617	-1.09515	0.275107	0.127823	0.390465	0.639068	0.631321	-0.451906	-0.207659	0.352606	0.62688	0.400834	0.738476	-0.672307	-0.365541	!DVAVSLRSGG	-0.189781	-0.726646	-0.436955	-0.333768	0.123236	-0.12795	0.0817794	0.0138294	-0.118246	-0.761073	-0.316883	0.153186	-0.0251415	-0.148606	-0.329093	-0.0139907	-0.0897296	-0.245716	!ASGFVAAVHS	-0.630353	-0.650351	-0.796327	-1.05983	-0.927198	-0.700205	-1.15509	-1.00552	-0.793322	-0.708445	-0.787238
!ARLGYLWYLR	-0.654791	-0.0372274	-0.158271	0.542423	-0.357426	0.199784	0.51899	0.402551	0.538546	0.628894	-0.0810363	0.569626	0.311367	0.130178	0.149961	0.762732	0.0447328	-0.0990865	!APAQHLAGAH	0.887426	-0.223391	0.328954	-0.113109	0.0812856	0.184017	0.679872	0.496627	-0.383106	-0.66161	0.0971996	-0.327348	0.45541	-0.373963	-0.384606	0.160377	0.36135	-0.330186	!RESGRLNWHI	-0.843583	-0.866472	-0.865605	-0.846433	-1.24235	-0.72707	-1.05243	-1.06295	-0.445032	-0.263488	-0.871892
!ARLLAMHAWW	0.443146	0.589004	0.474532	0.321385	0.718093	0.00917044	0.283407	0.309526	0.877485	0.475172	0.323838	1.04226	0.216127	0.337968	0.374661	0.445673	-0.0563272	0.438805	!PRSASLIMWQ	-0.116355	0.0752053	0.0511089	-0.0684287	-0.660831	0.210529	0.265211	0.445225	0.663812	-0.0154788	-0.3771	0.0241206	0.425708	0.530863	0.0910288	0.108521	-0.145668	-0.227031	!ILPSVARPPS	-0.227562	-0.207591	-0.558123	-0.488105	0.132138	-0.317326	-0.628505	-0.437912	-0.352182	-0.762554	-0.0770376
!ARLWTLMAKG	0.540161	0.246131	0.932011	1.21458	0.350196	0.0891019	0.24202	0.377386	0.863185	1.02161	0.951436	1.11915	0.367606	0.496879	0.948457	1.20122	0.945332	0.559663	!PPALGLADNA	1.32835	1.33185	1.01036	0.644206	1.24559	0.858752	1.05313	0.820542	0.944532	-0.670467	0.191897	1.2191	0.720674	1.6102	0.538779	0.951608	0.393922	0.486422	!WSGWVIESYF	-0.767686	-0.603998	-0.834982	-0.845087	-0.921733	-0.760099	-1.12174	-1.09259	-1.04792	-0.483837	-0.844561
!ARPAGVKMQF	-0.320616	-0.162868	-0.351997	-0.137696	0.292701	0.603759	0.466448	0.467812	0.288092	0.690911	0.362313	0.0395519	0.496665	-0.107985	0.898365	-0.18787	-0.604687	0.477886	!VFLMGLHSAV	0.321764	0.196646	0.43846	0.0625142	0.787717	0.771643	0.596789	0.634669	0.123778	-0.334003	0.718488	0.565038	0.48026	0.10936	0.0876731	0.458431	0.511338	1.08716	!RAASTKLSTI	-0.582606	-0.68113	-0.646253	-0.729925	-0.634535	-0.581903	-0.87605	-0.803191	-0.442275	-0.0644412	-0.397862
!ARPAGVKSLR	-0.414244	-0.778911	-0.646558	-0.63888	0.994364	1.038	0.277786	0.434895	-0.12254	0.189898	1.24638	-0.187546	0.528505	-0.307111	0.553105	-0.643812	-0.500417	0.708159	!LAYASLTASG	0.115307	0.0272728	0.288504	0.000917929	0.195553	0.0115655	0.319163	0.137137	0.162789	-0.408365	-0.355458	0.927567	0.079215	0.515202	0.0149695	0.486893	0.543201	0.374758	!SGLRRMRAIG	-0.502649	-0.546289	-0.412639	-0.554207	-0.210493	-0.310929	-0.190647	-0.260263	0.1689	0.885062	-0.0794063
!ARPAQMKLMQ	0.211221	1.51595	0.966107	1.07417	0.624367	0.00154872	0.450878	0.486527	2.49645	1.31507	0.688952	1.15175	0.525825	1.88731	2.11558	1.138	0.331569	0.891647	!LPPRLIKDNA	0.434509	0.12496	0.0955587	0.0919921	0.78371	-0.251321	-0.071523	-0.243511	-0.332576	0.0889865	-0.0119886	0.365926	-0.260642	-0.0221216	-0.0521329	0.264334	-0.237479	0.11609	!CGTVNMLYWG	-1.08315	-0.990938	-1.11882	-1.24198	-1.23131	-0.996201	-1.19914	-1.26109	-0.870227	-0.790965	-1.21786
!ARPEFLFMAT	0.753059	1.79658	1.13333	1.45259	0.653108	0.611614	1.21604	1.04046	1.60681	0.468863	0.772989	0.556598	1.03223	1.72891	1.63497	0.986276	1.51141	0.901373	!VLANNLWGEV	1.14273	0.159963	0.719216	0.838283	0.569014	-0.0204341	0.874346	0.464065	0.0659048	0.281458	0.335372	0.68824	0.379893	0.00537947	-0.0919403	0.807672	1.05735	0.332186	!DALLHVTSMV	-0.208392	-0.234188	-0.240939	-0.135749	0.0138389	-0.353745	-0.00128076	-0.0879717	-0.575256	0.421002	0.0226094
!ARPEFLHYPG	-0.266372	0.495102	-0.253625	0.0934214	-0.0930363	-0.475208	-0.217364	-0.475077	0.390453	-0.866702	-0.20258	-0.0108778	-0.407427	0.12778	-0.0322482	0.198605	0.0455294	-0.776841	!PVPKFLTDMG	1.32073	0.827134	1.11104	1.07004	1.3677	-0.383062	0.371019	-0.0418796	0.0643629	0.181849	0.655996	0.931186	-0.0891753	0.302556	0.450272	1.10648	1.06905	0.48819	!WVHVKESSYM	-0.809597	-0.68305	-0.797079	-0.810001	-0.891538	-0.740577	-1.06179	-1.03539	-0.657996	-0.137706	-0.751098
!ARPEFLLNHF	0.137132	0.432155	0.215676	0.814202	0.34397	0.0719852	0.766143	0.418816	0.742154	-0.0322298	0.293232	-0.163793	0.408166	0.621912	0.577751	0.688383	0.502796	0.226323	!IAVNSLLNKI	-0.453912	-0.559723	-0.36565	-0.289289	-0.495111	-0.201677	-0.0954239	-0.0726409	-0.150076	-0.263639	-0.275293	-0.415219	-0.0905539	0.0179999	-0.183161	-0.00267086	-0.240579	-0.0736984	!HALPMGLVLM	0.595394	0.903259	0.830944	0.588302	1.13208	0.514297	0.638176	0.496871	1.28721	0.729601	0.82607
!ARPEFLQVRA	1.34215	1.08465	1.37237	1.27993	1.12655	1.06723	1.78046	1.5514	2.19344	0.56524	1.11897	1.38354	1.52655	1.65414	1.51641	1.06441	1.51247	0.621938	!QAWASMRSGW	-0.206073	-0.520212	-0.475442	-0.480354	0.0926561	-0.116704	0.264664	0.197031	-0.181759	0.590253	-0.216294	0.125866	0.0772907	-0.280566	0.0310529	-0.449732	-0.54847	0.00251232	!LLAGMPMLSR	0.104416	0.978903	0.553111	0.79736	0.0606604	0.390265	0.577785	0.466975	1.19794	0.845249	0.100673
!ARPEFLTASG	2.23776	1.48801	1.98147	1.42938	1.37366	0.494933	1.26133	0.959883	1.42895	0.0165729	1.53086	1.51511	0.968061	1.3865	1.65191	1.22958	2.48624	0.881584	!SLPRYLLDQA	-0.149656	-0.369753	-0.42981	-0.35553	0.194326	-0.366509	-0.143903	-0.28757	-0.738434	-0.587288	-0.478428	-0.441444	-0.330811	-0.380925	-0.716228	-0.304267	-0.169117	-0.569588	!WASAIVSRLA	-0.558002	-0.453722	-0.61315	-0.718798	-0.865923	-0.456481	-0.917879	-0.713635	-0.620516	-0.133603	-0.604173
!ARPEFLTGRL	2.22631	1.10208	1.92905	1.56527	1.41118	0.995822	1.55456	1.40313	1.05154	0.372581	2.06783	0.779925	1.38715	1.20988	1.71766	1.39453	2.51975	1.05686	!SPALALLDVV	0.744265	0.578788	0.674088	0.268936	0.572674	-0.154864	0.257242	0.0585281	0.456778	-0.559435	-0.465615	0.856075	-0.0876789	1.02042	-0.00244607	0.37012	0.378596	-0.0104197	!HMLLAQLAWG	0.0184017	0.506312	0.368903	0.663858	0.308185	-0.0184056	0.353372	0.148021	1.05961	0.726683	-0.0177498
!ARPEFLTQGG	1.33032	1.30037	1.22449	1.39014	0.54665	0.14443	1.13366	0.731224	1.30628	-0.0638569	0.321306	0.457562	0.726758	1.32445	1.34082	1.16912	1.33766	-0.00813535	!LVARPLSGSF	0.287232	-0.0456615	0.0818768	0.359418	1.00968	0.629337	0.509177	0.550316	-0.507902	-0.108813	0.607899	0.227533	0.480844	-0.245613	0.0937134	0.385392	0.268397	0.740925	!GSKQALAGGY	-0.636987	-1.1559	-0.727286	-0.894489	-0.65232	-0.80161	-0.619918	-0.796799	-0.745078	-0.29678	-0.708022
!ARPEFLWAVA	1.62914	1.45267	1.40438	1.26036	1.36641	0.0646474	0.942612	0.569005	1.00053	0.286665	1.45546	1.15788	0.54579	0.695703	1.31549	0.926878	1.92011	0.969774	!DIPMDYISMR	0.884642	1.65179	0.825914	1.05463	1.77775	-0.142109	0.2512	0.0566664	0.462419	0.149049	1.5398	1.30232	-0.00319011	0.947385	0.952739	0.542658	2.13161	1.07589	!ITLVRAEADG	-0.574792	-0.785533	-0.707211	-0.909917	-0.831412	-0.76294	-0.966209	-0.987997	-0.371868	-0.254517	-0.838527
!ARPEFLWSGH	1.58029	1.18808	1.22904	1.04829	1.20667	0.108161	0.847062	0.486708	0.728896	-0.0936172	1.31264	0.903714	0.421119	0.476428	0.907803	0.84098	1.50259	0.499981	!PRKFKYGAYA	-0.694479	-0.270662	-0.601972	-0.390643	-0.339767	-0.647491	-0.82049	-0.909371	-0.541543	0.282962	-0.362208	-0.119643	-0.865241	-0.684232	-0.299381	-0.744098	-0.259349	-0.20495	!SRHLTAPEYL	-0.714829	-0.735187	-0.87768	-0.868652	-0.996288	-0.755295	-1.09243	-0.992202	-0.745238	-0.551507	-0.878847
!ARPEFLWYKL	0.0704593	0.967898	0.349077	1.0164	0.44446	-0.159282	0.498123	0.248382	0.940458	0.501152	0.285964	0.659105	0.141029	0.526393	0.668626	0.748809	0.590164	0.10899	!SLPMLYRSGG	1.13093	0.781327	0.848227	0.497096	0.888621	-0.216407	0.278133	0.0556308	0.150608	-0.350381	0.64686	0.842672	-0.0361472	0.575976	0.466402	0.492325	1.72289	-0.061207	!VFYAATSHHL	-0.669877	-0.639586	-0.795573	-1.06585	-0.951832	-0.628921	-1.1023	-0.985898	-0.932296	-0.83667	-0.833323
!ARPEFLYSPY	1.12883	1.16308	0.907821	1.02276	1.36876	0.195531	0.860078	0.542583	0.940069	-0.192407	1.46445	0.873444	0.532338	0.765557	1.05886	0.686238	1.74127	0.786789	!LVAWSLIVES	1.19496	1.08185	1.24288	0.750079	0.555614	-0.152166	0.404828	0.205285	0.654397	-0.150519	0.0352134	1.08838	0.00994747	0.984274	0.333506	0.487876	0.880647	0.423498	!WQTVFPYDLS	-0.600556	-0.392832	-0.70028	-0.477483	-0.442108	-0.715197	-0.849518	-0.953127	-0.8898	-0.451526	-0.703371
!ARPHGFFQST	-0.239161	0.571046	-0.739364	0.28962	0.893984	1.26387	0.405619	0.722029	-0.506586	-0.346199	0.857728	-0.761879	0.866669	-0.379592	0.200574	-0.926327	-0.141781	0.400508	!PIYAHLLSWQ	-0.616285	-0.448534	-0.622404	-0.593791	-0.620159	-0.308543	0.0403146	-0.194246	-0.755938	-0.667683	-0.679922	-0.575176	-0.27751	-0.311385	-0.890734	-0.279165	-0.39501	-0.622093	!YELSPVDNQT	-0.489484	-0.503577	-0.62455	-0.529419	-0.625263	-0.594021	-0.682205	-0.781956	-0.399136	-0.374527	-0.683851
!ARPMNLRAQY	3.63969	2.08749	3.3709	1.65303	1.96443	2.75282	2.54161	2.66507	2.01452	1.18814	2.76045	2.30613	2.83089	2.08282	1.77571	1.54653	2.84937	1.92772	!WAVGALIYNY	-0.594094	0.326269	0.0939507	0.389735	-0.195448	-0.4347	-0.317141	-0.508735	0.818795	-0.0134456	-0.369438	0.876431	-0.507846	0.585001	0.158273	0.517823	-0.0925476	0.272648	!TMPARAQMWG	-0.103792	0.487922	0.0540833	0.286014	0.323147	-0.126802	0.0378893	-0.0897356	0.888443	1.04486	0.126126
!ARPRGLTREF	-0.305409	0.0597047	-0.358111	0.446728	0.943243	1.66362	0.689587	1.12201	0.342957	0.292065	1.028	-0.309364	1.2204	-0.156296	0.463689	0.281137	-0.7748	0.790243	!SPPLDLQYKY	0.210533	0.909913	0.349385	0.589864	0.721461	-0.199841	0.369902	0.146931	0.812433	-0.0587567	0.214274	0.832558	0.0423514	0.609302	0.133949	0.650724	0.701768	-0.0294731	!LTMTMRVAVG	-0.52198	-0.581858	-0.384769	-0.651289	-0.745832	-0.610307	-0.557988	-0.712972	-0.413647	0.793227	-0.49836
!ARPRGLTSLW	0.433771	0.157527	0.406015	0.505894	1.67044	2.57457	1.57977	1.79702	0.640565	0.241836	2.13997	0.470845	1.96569	-0.072169	0.446143	0.640116	0.283712	1.69328	!PWGQHLTFGF	-0.654916	-0.592354	-0.75478	-0.60986	-1.02719	-0.756702	-0.441643	-0.738791	-0.872727	-0.57409	-0.94503	-0.722729	-0.738763	-0.883946	-0.986775	-0.599471	-0.614093	-0.880674	!SPKYTIGLKG	-0.713194	-0.694468	-0.713321	-0.855674	-0.833309	-0.541342	-0.817376	-0.735966	-0.912684	-0.328215	-0.689005
!ARPRLYIGVV	-0.555407	-0.460853	-0.628446	-0.39611	0.429241	-0.591213	-0.523716	-0.588257	-0.978366	0.0487346	0.100388	-0.594515	-0.570505	-0.764772	-0.190253	-0.748147	0.0744339	0.196763	!MSPLSYFYKL	-0.0267994	0.569497	-0.150479	0.198402	0.451688	-0.0993888	-0.163464	-0.0630357	-0.315043	-0.345095	-0.0719596	0.200208	-0.1309	0.0661096	-0.0579351	-0.241643	0.670394	-0.0628977	!WVVLSLTVNM	0.20088	0.220421	0.593554	0.223887	0.307452	-0.502213	-0.110549	-0.230339	0.522648	-0.04782	-0.173009
!ARPRSLLGKG	0.703857	-0.247408	0.303663	0.219148	1.33303	1.26468	0.781337	1.10867	0.0245054	-0.152174	1.42234	-0.0882554	1.20722	-0.285875	0.160775	0.188761	0.329965	0.774784	!VPPLSWKAST	0.483979	0.738569	0.0899422	0.435838	1.33275	-0.109171	0.178952	0.196982	-0.101126	0.0799619	1.00207	0.220565	0.146234	-0.0698084	0.506325	-0.311245	0.660167	0.512654	!NHDLSRTLEN	-0.620384	-0.605336	-0.718737	-0.571757	-0.918034	-0.601402	-0.716525	-0.782784	-0.435926	-0.193446	-0.752701
!ARPRSLLYLR	0.0436849	0.421039	0.206236	0.684236	1.05547	1.46573	1.08988	1.43804	0.798561	0.311317	0.958247	0.602923	1.45984	0.229372	0.574549	0.601911	0.260058	0.730319	!LRLLHLQDLF	0.148628	-0.0409814	0.275015	0.625933	0.128784	0.209999	1.01969	0.701005	0.125271	0.515376	-0.231749	0.564206	0.604219	0.0072879	-0.0704687	0.8807	-0.0562725	0.2817	!ALGTFMLTPM	-0.611002	-0.325569	-0.612084	-0.464789	-0.535081	-0.743121	-0.778137	-0.835486	-0.468789	-0.0171076	-0.523811
!ARPSAMTLNY	0.780659	1.69742	1.12557	1.23808	1.20287	0.446419	0.520986	0.74628	1.90027	0.43484	1.23727	0.879425	0.805419	1.44539	2.08933	0.902121	0.785863	1.16595	!PAFSQLQVGW	-0.476392	0.180873	-0.179598	0.0793782	-0.635554	-0.542054	-0.482483	-0.504634	0.722161	0.350573	-0.520196	0.404813	-0.543426	0.184203	-0.0404637	0.40768	-0.42219	0.186514	!PHNKESLIAA	-0.588214	-0.384986	-0.592857	-0.347533	-0.592253	-0.623117	-0.767585	-0.7452	-0.288669	0.191207	-0.596071
!ARPSAMTSQL	2.36237	1.38139	1.92143	1.08671	2.08025	0.819623	0.643158	0.865156	1.37325	0.102422	3.08902	1.42815	0.935692	1.00105	2.23062	0.893802	2.15293	2.34447	!SLPLNWRSQL	0.109396	0.175934	-0.2856	0.123695	0.893126	0.0607613	0.478348	0.350797	-0.335178	0.0625067	0.427503	-0.266087	0.282385	-0.116834	-0.0291618	-0.37531	0.386871	-0.0735229	!HKRLSPKFAL	-0.495359	-0.317133	-0.489991	-0.352873	-0.558248	-0.390606	-0.58853	-0.483638	-0.261422	-0.0357597	-0.42102
!ARPTALRAMR	1.90577	0.415693	1.67822	1.44806	1.78613	2.2335	1.72086	2.05496	1.41397	0.876239	2.59592	1.39417	2.21723	0.861173	1.54139	1.30017	1.98704	1.59949	!GWPRSLKAKA	1.121	-0.00116138	0.660051	0.443671	1.28526	1.54685	1.33013	1.41989	0.472238	0.33716	1.0102	0.732654	1.43218	-0.0569804	0.223699	0.327453	0.290531	0.642294	!LLSDEHMRVH	-0.659313	-0.391466	-0.787113	-0.541496	-0.972073	-0.552433	-0.865706	-0.805042	-0.438113	-0.223173	-0.724533
!ARPVHLLNGG	-0.395378	-0.486428	-0.408784	-7.40558e-05	0.154952	0.411175	0.952886	0.7177	-0.251846	-0.278427	-0.0196287	-0.7852	0.732364	-0.46771	-0.189532	0.127109	-0.409659	-0.0924171	!YGPSHLLAIW	0.780698	0.308378	0.398708	0.252104	0.915091	0.329761	0.855649	0.511172	-0.12693	-0.30468	0.717679	-0.0621353	0.40709	-0.312351	-0.149266	0.238153	0.729932	0.363193	!FMIYAGSLPT	0.0287348	0.650294	0.233146	0.408287	0.441404	-0.171392	-0.0881475	-0.176294	0.0640579	0.207815	-0.00399969
!ARRAKRKVTR	-0.786186	-0.756144	-0.614676	-0.767783	-1.08863	-0.560155	-0.806786	-0.80016	0.0313958	0.679706	-0.591758	-0.256219	-0.742755	-0.400044	0.213565	-0.777408	-0.929186	-0.42906	!PPAQDLYSGS	0.361076	0.595644	0.0556438	0.27274	0.593164	-0.637213	-0.331599	-0.479058	0.312758	-0.653791	0.323402	0.626627	-0.433408	0.240227	-0.189249	0.250803	0.891874	-0.0178264	!RPRADPLYTW	-0.799584	-0.42071	-0.709109	-0.532571	-0.68769	-0.7343	-0.866392	-0.926019	-0.412441	-0.071423	-0.602213
!ARRARRGTSG	-0.873284	-1.04924	-0.953205	-1.44331	-1.32548	-0.663283	-1.21216	-1.1096	-0.713214	-0.31607	-0.779818	-1.03448	-1.00824	-0.695678	-0.437464	-1.36661	-0.965995	-0.934006	!CNAIHLQVAF	-0.395697	-0.577221	-0.544495	-0.605146	-0.695482	-0.486637	-0.156121	-0.447172	-0.500451	-0.652078	-0.928727	-0.381654	-0.417749	-0.515672	-1.00312	-0.402877	-0.495058	-0.70837	!GQARARGPIA	-0.634028	-0.634624	-0.712565	-0.886305	-0.418739	-0.440739	-0.618452	-0.62443	-0.393524	0.229756	-0.1921
!ARRFRRSRRT	-0.74422	-0.74952	-0.797477	-1.05423	-1.20627	-0.547721	-1.11602	-0.897668	-0.719157	-0.27258	-0.666087	-1.14507	-0.809599	-0.554303	-0.270132	-1.15273	-0.853348	-0.903738	!SLPDSLHMQV	0.0252646	-0.180489	-0.253452	-0.169073	-0.264061	-0.369234	-0.260545	-0.312369	-0.113425	-0.738714	-0.338843	-0.477119	-0.281095	-0.0180207	-0.502512	-0.100712	0.119561	-0.594547	!RLRANAFSGD	-0.656377	-0.94048	-0.807965	-1.07644	-0.745641	-0.68877	-0.871354	-0.886891	-0.775819	-0.295124	-0.633358
!ARRHGRDLYR	-0.870113	-0.887286	-0.828634	-1.04217	-1.3033	-0.561633	-0.920287	-0.84004	-0.687844	-0.110644	-0.767696	-0.877311	-0.781121	-0.66909	-0.472682	-1.04185	-0.939502	-0.964224	!PKLAAYFAGS	0.29212	0.972626	0.371859	1.01697	1.11929	0.6446	0.792332	0.693787	0.678033	0.394779	0.772191	1.66069	0.704579	0.627903	1.05237	0.326643	1.23922	1.08611	!FFTPSHQVNV	-0.480518	-0.480772	-0.730998	-0.690885	-0.504251	-0.569161	-0.763625	-0.760647	-0.56911	-0.457757	-0.62759
!ARRHKRETLK	-0.667774	-0.560998	-0.517479	-0.38562	-0.900925	-0.449148	-0.588045	-0.619461	-0.00363383	0.733652	-0.488964	-0.195505	-0.565667	-0.295495	0.180487	-0.589579	-0.792652	-0.313426	!SQPFALSYTT	1.18779	1.61454	1.34972	1.3042	1.30593	0.24695	0.750078	0.653236	1.04501	0.24272	1.05947	1.23794	0.560133	1.20822	1.48383	0.997961	1.79883	1.11761	!GYCSGEPKGL	-0.800944	-0.825822	-1.06566	-1.13292	-1.14496	-0.698292	-1.17012	-1.07745	-0.791223	-0.821468	-0.972377
!ARRLRREPGG	-0.869371	-0.857413	-0.910241	-1.15537	-1.30032	-0.71803	-1.23156	-1.15097	-0.555755	-0.248887	-0.794818	-0.914221	-1.02041	-0.636348	-0.434939	-1.1536	-1.01853	-0.946195	!PSPLSWRQWL	-0.173732	0.515377	-0.446325	0.30026	0.700056	-0.13372	0.139557	0.202031	-0.100924	-0.0678548	0.182557	-0.341128	0.104617	0.039452	0.144133	-0.366849	-0.00524073	-0.275619	!YQIYIRHSQP	-0.620148	-0.566588	-0.697224	-0.896538	-0.688551	-0.584989	-0.950587	-0.890823	-0.674265	-0.661649	-0.500593
!ARRLRRFQKG	-0.805346	-0.764958	-0.766181	-1.00793	-1.26662	-0.584194	-1.03965	-0.919093	-0.408123	0.188579	-0.658299	-0.808646	-0.831288	-0.542301	-0.16398	-0.971386	-0.897589	-0.810927	!NAMGNMYGTV	-0.370377	-0.785545	-0.706689	-0.804123	-0.506972	-0.497183	-0.388292	-0.530145	-0.701064	-0.0403799	-0.417901	-0.320085	-0.548845	-0.696878	-0.436693	-0.651461	-0.199927	-0.246028	!LHQVARVQHK	-0.650097	-0.660562	-0.6201	-0.583458	-0.974308	-0.578289	-0.743411	-0.754317	-0.255117	0.53884	-0.608082
!ARRNRRAFGD	-0.844802	-0.96456	-0.895911	-1.26413	-1.34655	-0.68766	-1.15686	-1.07515	-0.632716	-0.283197	-0.807486	-0.941893	-0.948628	-0.697862	-0.540345	-1.29324	-0.915593	-0.894034	!ALDEPLPYGI	-0.504083	-0.293411	-0.356329	0.0568829	-0.591581	-0.635155	-0.350605	-0.723888	0.0619159	-0.198973	-0.635701	0.275231	-0.693106	-0.227074	-0.386163	0.297252	-0.0579215	-0.256996	!SLAEILLSGL	-0.176224	-0.203444	-0.0987799	-0.278672	-0.510889	-0.34044	-0.178326	-0.332461	0.216469	-0.555325	-0.502952
!ARRQRRHPEL	-0.780518	-0.68739	-0.784485	-0.929684	-1.07853	-0.582196	-0.997269	-0.952887	-0.307385	-0.0781641	-0.556693	-0.757447	-0.839011	-0.531278	-0.189094	-1.07325	-0.875703	-0.763305	!VQVWGIYYRS	-0.533809	0.277534	-0.152306	0.394386	0.274244	0.555151	0.438601	0.485704	-0.627378	0.358516	0.282898	0.0861372	0.368495	-0.31683	0.150123	0.137475	-0.178398	0.166658	!TSGLFDPKMP	-0.617357	-0.439374	-0.786409	-0.709674	-0.756414	-0.619252	-0.971355	-0.857544	-0.562629	-0.425674	-0.675936
!ARRSRRAQPP	-0.605851	-0.572825	-0.7028	-0.858821	-0.708276	-0.50349	-0.87036	-0.767699	-0.32124	-0.19327	-0.401214	-0.732142	-0.654755	-0.426042	-0.0602536	-1.01919	-0.784686	-0.64077	!GPVLALHDSA	0.742509	0.665	0.730692	0.526263	0.842314	-0.550249	-0.119762	-0.393763	0.38742	-0.482317	-0.0517772	0.825719	-0.505113	0.546165	0.0582805	0.601396	0.20049	0.00256151	!PWHVAAEQNG	-0.607089	-0.659074	-0.774644	-0.639846	-0.957406	-0.774281	-0.89344	-0.973156	-0.509303	-0.206489	-0.936235
!ARRSRRGLFA	-0.696687	-0.687941	-0.677644	-0.99039	-1.01928	-0.469922	-0.796623	-0.711257	-0.522671	-0.0690301	-0.546253	-0.800654	-0.639166	-0.569939	-0.208387	-0.926126	-0.708031	-0.576419	!ASLAWLMDGV	0.0505458	0.196259	0.130628	-0.0840399	0.204827	-0.317953	0.638173	0.0930196	0.466439	0.0399729	-0.390208	0.713418	-0.0458262	0.301153	-0.0288453	0.398628	-0.301901	0.144433	!FNYGHEPWHL	-0.85884	-0.821635	-1.10615	-1.10645	-1.11443	-0.773405	-1.16016	-1.12265	-0.930124	-0.909198	-0.967456
!ARRTKRHRST	-0.74308	-0.737027	-0.781047	-0.927595	-1.19388	-0.542124	-1.00018	-0.859838	-0.465434	0.0246487	-0.697487	-0.920621	-0.761694	-0.528918	-0.260191	-1.07761	-0.828789	-0.810079	!SPPVWLSNEH	-0.463598	-0.305358	-0.664996	-0.592514	-0.157299	-0.62871	-0.320547	-0.556701	-0.54821	-0.564808	-0.477948	-0.752426	-0.583816	-0.482884	-0.624874	-0.495699	-0.64869	-0.555009	!VRNQRRMIGV	-0.805304	-0.735399	-0.67809	-0.777284	-1.17902	-0.731442	-0.942504	-0.93308	-0.374449	0.51363	-0.628489
!ARRTMRSSAG	-0.747407	-0.985086	-0.870557	-1.35389	-1.1497	-0.667477	-1.18848	-1.05314	-0.862117	-0.376212	-0.691363	-1.0182	-0.953666	-0.686436	-0.482692	-1.3021	-0.804607	-0.796402	!QSAHGLLAAV	0.347672	-0.219305	0.0596876	0.113801	0.232055	2.05487	1.46816	1.73793	0.105674	-0.529376	0.233237	0.325345	1.67952	0.199596	-0.32352	0.259253	0.212749	0.0683749	!AKRPLDFRMK	-0.428348	-0.208931	-0.407186	-0.191247	-0.40839	-0.463251	-0.588796	-0.488603	0.0241888	0.389366	-0.216478
!ARSYNLASVR	1.86912	0.171453	1.37537	0.877128	0.743568	0.626173	1.07531	1.20081	-0.0360836	0.692145	0.868194	1.0155	1.07581	0.0532769	0.159379	0.826141	1.34613	0.492689	!VSPAYLFYSK	-0.351667	0.231614	-0.143599	0.166431	0.00383215	-0.289508	-0.022175	-0.168983	0.0376753	-0.235816	-0.220502	0.13993	-0.268601	0.0434096	-0.0109688	0.186477	0.437675	-0.140293	!LLRPAFAAST	0.298747	0.398091	0.0811753	0.439933	1.14604	0.229792	0.0861001	0.09134	-0.305584	0.176958	0.561369
!ARSYNLLDEK	1.47813	0.297876	1.06707	0.904994	0.323842	-0.0351093	0.661177	0.500642	0.152249	0.597619	-0.278701	1.03586	0.373119	0.164184	-0.198364	0.820763	0.448391	-0.0831516	!ISPLMMWMLG	0.97145	1.81105	0.960537	0.510222	0.830799	0.160101	0.609288	0.51944	0.682031	0.166822	0.484725	0.309862	0.407074	1.15049	1.01156	0.442791	1.10148	0.45282	!LYVTLWSKVA	-0.646886	-0.333457	-0.612915	-0.427318	-0.585577	-0.616015	-0.779856	-0.749342	-0.622918	-0.00935933	-0.639243
!ARSYNLLRRG	0.408567	0.402855	0.33719	0.988782	-0.362131	0.53316	0.45997	0.995576	0.159644	1.00927	-0.00726938	-0.227766	0.835337	0.403675	0.321207	0.841331	0.00150897	-0.193728	!PLLSPHWLIH	-0.279639	0.106422	-0.331133	-0.0425234	-0.208124	-0.245828	-0.367539	-0.316389	-0.215075	-0.423664	-0.322676	-0.292024	-0.279869	-0.103259	-0.294223	-0.14267	-0.0800798	-0.518409	!PNCVILMTPP	-0.621272	-0.596081	-0.652792	-0.582644	-0.183091	-0.597444	-0.399725	-0.640495	-0.0339132	-0.694737	-0.497923
!ARSYNLLSMK	1.69561	0.32837	1.39489	0.919278	0.735987	0.813782	1.23624	1.41129	0.196865	0.845607	0.916695	0.939497	1.25268	0.35651	0.169453	0.880754	1.37499	0.664261	!RRRKKRSAEQ	-0.695564	-0.694668	-0.655501	-0.750019	-1.05303	-0.532737	-0.837591	-0.821708	-0.233181	0.28178	-0.607116	-0.501378	-0.731198	-0.440243	-0.138492	-0.905461	-0.810464	-0.619226	!LIMHKLTWTN	-0.508143	0.0998189	0.0894327	0.491791	-0.721569	-0.557417	-0.335932	-0.460682	0.561864	1.02411	-0.56515
!ARSYNLLYPF	0.182288	0.509803	0.265282	0.649608	0.240114	-0.141977	0.260411	0.282056	0.108129	0.343903	0.112512	0.534879	0.121142	-0.0352308	-0.0444698	0.545973	0.426078	0.158285	!PWAHSLIAGK	1.65571	0.833142	1.25012	0.886831	0.790597	1.20179	1.23613	1.37406	0.719832	-0.0192339	0.584138	1.20845	1.33899	0.944743	0.451758	0.596078	0.850768	0.202506	!RKLWKGLRFE	-0.725757	-0.397022	-0.541892	-0.158303	-0.829151	-0.502452	-0.63717	-0.605519	-0.121836	0.730387	-0.493212
!ARSYNLMSPV	1.66457	0.479884	1.19895	0.871399	0.965907	0.365558	0.917613	0.962832	0.122935	0.437926	1.0684	0.878346	0.843344	0.243113	0.357292	0.837545	1.36697	0.710644	!NDPNFLSASH	-0.111759	-0.724163	-0.51844	-0.414471	-0.285529	-0.45846	-0.30765	-0.508413	-0.582322	-0.904978	-0.40251	-0.469863	-0.495265	-0.417028	-0.757834	-0.30498	0.0982581	-0.752932	!IVRGPRNSAG	-0.743708	-0.868595	-0.90343	-1.24073	-0.996918	-0.601812	-1.06007	-0.990177	-0.773914	-0.532081	-0.675668
!ARSYNLQKHL	0.0181381	-0.070193	-0.0844126	0.41391	-0.564617	0.0628372	0.0887462	0.383934	-0.0521632	0.637861	-0.210632	-0.183224	0.223144	0.00975618	-0.130584	0.402362	-0.281904	-0.211584	!WAARSLKASF	0.422908	0.07019	0.164587	0.184551	0.871317	0.510361	0.645008	0.703052	-0.0248767	0.334058	0.40455	0.615344	0.651412	-0.0292253	0.0438159	0.185009	-0.155827	0.699781	!YMAIAPYPQK	-0.134031	0.626414	-0.0213165	0.69876	0.615648	-0.133776	-0.0368449	-0.00126551	0.182664	0.689508	0.268111
!ARSYNLRNEY	0.651774	-0.0468356	0.436553	0.855456	-0.0558237	0.0171985	0.811921	0.670875	0.0535472	0.697567	-0.00506929	0.416179	0.596712	-0.0261125	-0.0817066	0.724199	0.392401	-0.0419401	!YSISFLHDEA	-0.490038	-0.643794	-0.695553	-0.890865	-0.896475	-0.637886	-0.958718	-0.92234	-0.808007	-1.15446	-0.908994	-0.742758	-0.855742	-0.527929	-1.07805	-0.679697	-0.512837	-0.958228	!HMVAPLQTLG	0.0851635	0.479069	0.768397	1.03333	0.272072	0.735735	1.1452	0.846345	1.93713	0.277801	-0.00462247
!ARSYNLSSTW	1.60888	0.301036	1.1202	0.706155	0.69488	0.0848238	0.614143	0.549362	0.0173215	0.391505	0.512328	0.838696	0.452565	0.00509678	-0.219113	0.661838	1.068	0.349387	!VSPAYLSDNV	0.0405926	-0.230582	-0.257807	-0.310719	0.0277303	-0.552468	-0.420002	-0.580083	-0.532558	-0.925589	-0.543068	-0.203801	-0.641694	-0.280951	-0.510739	-0.240585	0.0445741	-0.506111	!LFCLQHVRRR	-0.910814	-0.758082	-0.965417	-0.848812	-1.3638	-0.657806	-1.22292	-0.989211	-0.59834	-0.452891	-0.980284
!ARSYNLSYPF	0.230752	0.347199	0.194811	0.54221	0.205803	-0.184743	0.108275	0.143106	-0.0481446	0.174076	0.0730326	0.557975	0.0252515	-0.157883	-0.141905	0.493392	0.404536	0.0821077	!LPPSSLRYWT	0.253497	0.505893	0.196963	0.421169	0.713751	-0.059269	0.299388	0.218923	0.684638	-0.451468	0.310697	0.563609	0.162065	0.410109	0.210172	0.257775	0.794309	-0.102392	!ASVAPRGTQG	-0.716294	-0.844421	-0.853895	-1.09662	-0.82427	-0.611872	-0.957579	-0.948779	-0.576613	-0.439357	-0.601236
!ARSYNLTASG	2.46111	0.682737	1.83832	0.993626	0.723952	0.334773	0.96348	0.944343	0.0521889	0.441227	0.624032	1.38434	0.852029	0.188042	0.0851988	0.982518	1.80682	0.35466	!LPPHCLKSLA	0.614273	0.0151757	0.173684	0.0623451	0.543763	0.303567	0.484569	0.282995	-0.1003	-0.72583	0.367897	-0.0410061	0.322516	-0.104972	-0.378575	0.159109	0.398928	-0.442895	!YGRMRDWGGP	-0.861825	-0.743243	-0.972196	-1.03009	-0.684074	-0.810496	-1.08115	-1.10434	-0.73521	-0.18388	-0.646377
!ARSYNLVLGG	0.615102	0.905591	1.04168	1.34294	-0.0766251	0.380952	1.17529	1.19913	0.789058	0.96097	-0.130038	0.987493	1.03142	0.814264	0.355073	1.32974	0.788794	0.180287	!TPMGNMTASG	0.435367	-0.233185	-0.0353953	-0.132323	-0.0102093	-0.276574	0.0805453	-0.0605481	0.301519	0.19682	-0.156695	0.978906	-0.110813	0.0912869	0.193502	0.21082	0.184342	-0.0684428	!KLAHSVHSAA	-0.137284	-0.350572	-0.519822	-0.454083	-0.273146	-0.365377	-0.636273	-0.4226	-0.748426	-0.358347	-0.200075
!ARTLNLYNNL	-0.17024	-0.421311	-0.07235	0.373786	-0.290509	-0.59439	0.101541	-0.13409	-0.449462	0.662411	-0.25315	-0.165896	-0.168411	-0.462156	-0.228331	0.507852	0.355783	0.218594	!SPALSLQNET	-0.122033	-0.124171	-0.212962	-0.105866	-0.27877	-0.327284	-0.103971	-0.148525	0.023951	-0.574953	-0.433986	-0.127212	-0.154285	0.345127	-0.235262	0.0551634	0.0127064	-0.225396	!LFGQTSKVTN	-0.690726	-0.698418	-0.803116	-0.799372	-0.893132	-0.681601	-0.975522	-0.932463	-0.550655	-0.107932	-0.802996
!ARVELLYNPY	-0.772168	-0.143681	-0.121033	0.337148	-0.572783	-0.66934	-0.378464	-0.615857	0.860635	0.0475092	-0.40105	0.011891	-0.549374	0.640059	0.187129	0.603884	-0.164431	0.0193946	!PESPPDPIMR	-0.493262	-0.348443	-0.707368	-0.645826	-0.509304	-0.529253	-0.760253	-0.712661	-0.321728	-0.576408	-0.585761	-0.541973	-0.646063	-0.267557	-0.506073	-0.71256	-0.612526	-0.594325	!MAFCNRQVRT	-0.834851	-0.965688	-1.01526	-1.25846	-1.28508	-0.693951	-1.0511	-0.97826	-0.782936	-0.299784	-0.95291
!ARVGVLHLGA	-0.776973	-0.293138	-0.344654	-0.166139	-1.19069	-0.657845	-0.784992	-0.833952	0.204108	-0.147865	-0.730636	-0.0510282	-0.790308	-0.0771051	-0.043721	0.468567	-0.770311	-0.381167	!SSHRGLRSEL	-0.600361	-0.885236	-0.817168	-0.817802	-0.368219	0.107799	-0.0415795	0.0052524	-0.74672	-0.335506	-0.385217	-0.676716	-0.0118749	-0.542888	-0.695755	-0.71064	-0.700732	-0.464183	!FGVKGVYQLR	-0.789555	-0.688711	-0.74475	-0.776384	-0.602422	-0.544603	-0.583406	-0.673308	-0.901972	0.385516	-0.484207
!ARVGVLIRIK	-0.756716	-0.462744	-0.398543	-0.061114	-1.08944	-0.367709	-0.785294	-0.457861	0.498118	0.458089	-0.393926	-0.333307	-0.493202	0.450783	0.490286	0.286862	-0.864394	-0.139804	!LDPWGLSYGS	0.281571	0.699703	0.271735	0.698652	0.851189	0.36024	0.832936	0.313903	0.161111	-0.415976	0.389716	0.52837	0.160306	-0.114542	-0.0446691	0.576605	0.619762	0.124019	!AFLTIALHAL	-0.359209	-0.33964	-0.398606	-0.507377	-0.5394	-0.489095	-0.763723	-0.670597	-0.536462	-0.141014	-0.472027
!ARVGVLMNLL	-0.207886	-0.0322009	0.420329	0.551118	-0.141933	-0.0715246	0.338011	0.141862	1.00074	0.57314	0.257852	0.557954	0.158245	0.899375	0.988448	1.02027	0.350589	0.971654	!FAISYMRGGY	-0.294298	-0.276028	-0.275596	-0.371058	-0.104699	-0.587407	-0.42388	-0.517897	-0.636468	0.045757	-0.0741112	-0.309897	-0.555834	-0.69486	0.0288942	-0.143435	-0.00550216	0.089145	!KRALKQVFTQ	-0.367245	0.275915	0.0512248	0.501825	-0.287457	-0.413207	-0.205325	-0.256111	0.846596	1.48847	-0.199222
!ARVGVLRQVF	-0.709202	-0.578304	-0.532642	-0.0257128	-0.982555	-0.578506	-0.472406	-0.529899	0.162851	0.447398	-0.531305	0.0720469	-0.554945	-0.132498	0.334421	0.350279	-0.769533	-0.0734822	!PDPLHLSDQG	1.27929	0.333702	0.627294	0.304984	0.63608	-0.346642	0.601942	0.00514084	-0.265418	-0.772104	-0.32285	0.192614	-0.121907	-0.0158993	-0.432526	0.450958	0.394929	-0.511717	!ASNSLRGGKN	-0.596626	-0.849495	-0.788602	-0.983518	-0.974357	-0.534104	-0.838272	-0.771282	-0.60783	-0.302322	-0.662156
!ARVGVLRRGF	-0.932806	-0.601505	-0.781324	-0.239956	-1.30416	-0.663837	-1.0434	-0.818964	0.000781435	0.224876	-0.663396	-0.488434	-0.81232	-0.0929427	0.208242	0.0400407	-1.08563	-0.530159	!VVAKPLWDQQ	0.767026	0.634376	0.664976	1.08716	1.04658	0.152655	0.768323	0.391254	0.41571	0.441022	0.103796	1.01833	0.316313	0.466469	0.164327	0.985722	0.269952	0.324708	!RRTLVEGRHG	-0.897547	-0.943832	-1.04641	-1.12379	-1.27589	-0.83845	-1.39141	-1.18993	-0.849565	-0.469403	-0.948551
!ARVGVLRSLV	-0.500639	-0.634984	-0.19994	0.334131	-0.0972622	-0.219512	-0.0525306	-0.15708	0.755861	0.429546	0.408716	0.981105	-0.14147	0.377855	0.898073	0.867632	0.117575	0.555357	!SPPLSYQYGG	-0.190425	0.476906	-0.438782	-0.0483993	0.356718	-0.389301	-0.409322	-0.405463	-0.319828	-0.889633	-0.204346	0.101471	-0.40097	-0.110127	-0.31835	-0.499621	0.491531	-0.501027	!VAYVVQGSAP	-0.803751	-0.688788	-0.916431	-1.09584	-0.621246	-0.730098	-1.07709	-1.03523	-0.761234	-0.52388	-0.623381
!ARVGVLRYQV	-0.810847	-0.350374	-0.302099	0.231025	-0.770216	-0.564855	-0.376378	-0.501571	0.723078	0.596209	-0.450333	0.909672	-0.529672	0.00370724	0.483218	0.625554	-0.425404	-0.0278357	!DAVYSLIAGF	0.594245	0.606858	0.755226	0.58276	0.791257	-0.288619	-0.0421971	-0.0563709	0.195044	-0.303141	0.377332	0.816366	-0.19117	0.458758	0.329876	0.487515	0.794932	0.611894	!LSALMFLVLH	-0.25757	0.477029	-0.051472	-0.105118	-0.329234	-0.234551	-0.210366	-0.297573	0.0882	-0.24871	-0.496082
!ARVGVLTASG	-0.754036	-1.05216	-0.823415	-0.869249	-1.12591	-0.821281	-1.27831	-1.20223	-0.465977	-0.618412	-0.77779	-0.143447	-1.11955	-0.568381	-0.466367	-0.313528	-0.595244	-0.539406	!LVARPLTFEV	0.322178	0.869474	0.68373	1.20838	0.998133	0.497344	0.875045	0.651355	0.757822	0.503664	0.273701	1.5126	0.539439	0.741471	0.750262	1.13719	0.353115	1.18768	!NAISQAPGYS	-0.593082	-0.731466	-0.760011	-0.946161	-0.628306	-0.663611	-0.838506	-0.862024	-0.575202	-0.516368	-0.500778
!ARVGVLVGGY	-0.937912	-1.13119	-0.877209	-0.826524	-0.975636	-0.934793	-1.25658	-1.24485	-0.625642	-0.471193	-0.606622	-0.552754	-1.19174	-0.791021	-0.470319	-0.356109	-0.481428	-0.501645	!WPVLSLADMF	0.155067	0.0512203	0.0600845	-0.07738	0.131054	-0.57924	-0.493687	-0.615115	-0.418915	-0.52243	-0.496169	-0.0659396	-0.630875	-0.257974	-0.379217	0.0510801	-0.173815	-0.208881	!FLMGRTAFIY	-0.464456	-0.103021	-0.300741	-0.353302	-0.495229	-0.370729	-0.535541	-0.540121	-0.131568	0.445073	-0.358315
!ARVGVLVGQI	-0.704496	-1.00517	-0.672349	-0.669369	-0.85962	-0.772788	-0.991753	-0.985951	-0.45616	-0.225612	-0.415531	-0.423947	-0.95444	-0.517676	-0.116788	-0.149506	-0.323625	-0.191066	!AIGWSMRDGY	0.393607	0.0782871	0.0965339	0.132551	0.02261	-0.608805	-0.399865	-0.528796	-0.453781	0.0944497	-0.440914	0.320851	-0.616207	-0.344426	-0.02435	-0.132818	-0.389523	-0.358539	!LGEVSQNSKQ	-0.62624	-0.693548	-0.768011	-0.700658	-0.782534	-0.586951	-0.648169	-0.74087	-0.234583	-0.102414	-0.687018
!ARVGVLWLHA	-0.872858	-0.169765	-0.367647	-0.0730441	-1.0519	-0.500985	-0.618482	-0.621123	0.28691	-0.143028	-0.631064	-0.152105	-0.58391	0.0435373	-0.217561	0.384715	-0.79381	-0.498705	!LPGYHLIAVI	-0.253423	-0.318301	-0.405959	-0.414234	-0.0725901	-0.564746	-0.273746	-0.44592	-1.12367	-0.626073	-0.353511	-0.439976	-0.504802	-0.576881	-0.856402	-0.321639	-0.035019	-0.364187	!RPGYSMQSLS	-0.0120927	-0.152412	-0.222342	-0.105871	0.233549	-0.332813	-0.49085	-0.308283	-0.401081	-0.285637	0.154899
!ARVHRLSGEK	-0.489291	-0.649602	-0.356895	0.0506257	-0.644124	-0.588689	-0.762318	-0.720406	-0.0322229	0.259688	-0.152756	-0.00699491	-0.626763	-0.346787	-0.0750083	0.39774	-0.552589	-0.362878	!TSPASLDDMY	-0.217666	-0.494215	-0.510899	-0.682987	-0.350309	-0.600658	-0.701294	-0.762916	-0.463246	-1.00497	-0.662845	-0.505115	-0.734441	-0.358237	-0.768889	-0.468235	-0.377842	-0.75566	!SLGPPMASNL	-0.137484	-0.427752	-0.439763	-0.624345	-0.124499	-0.428099	-0.452611	-0.53988	-0.451755	-0.544112	-0.285103
!ARVLGLETEH	-0.124276	0.224718	0.172965	0.600869	0.346671	-0.0176292	0.333222	0.0753004	0.802396	-0.22506	-0.274947	0.859778	0.0391225	0.448423	-0.0929068	0.860632	-0.443817	0.150724	!QAVLSLWSQQ	0.669558	0.549738	0.730813	0.586788	0.863366	-0.111241	0.303177	0.310265	0.457374	0.156586	0.572988	0.739771	0.172116	0.637823	0.357083	0.561639	0.726115	0.697987	!TGIQLIHMSS	-0.395212	-0.0742107	-0.0673229	-0.119843	-0.80864	-0.545123	-0.492797	-0.552391	-0.13109	0.197008	-0.431622
!ARVRHLAGNL	-0.540248	-0.981827	-0.595201	-0.612856	-0.179465	0.293776	0.432814	0.357355	-0.888984	-0.055627	-0.0904369	-0.775713	0.358171	-0.822008	-0.484582	-0.420352	-0.65004	-0.0820826	!DPVLSLQMGR	0.34114	0.628523	0.773448	0.714021	0.200786	0.371536	0.692757	0.802011	1.09947	0.073494	0.053877	0.397364	0.667471	1.26054	0.508181	0.806176	0.394421	0.024365	!SVAYLGYTWN	-0.422515	-0.131433	-0.462439	-0.199066	0.033907	-0.399649	-0.335139	-0.451539	-0.421759	-0.133087	-0.344597
!ARVRHLAGPH	-0.654772	-1.03351	-0.809229	-0.903102	-0.278761	0.0246187	-0.0341784	-0.0202006	-0.91423	-0.544075	-0.129178	-1.08076	0.0240767	-0.882389	-0.742479	-0.826912	-0.89269	-0.52046	!WPVLSLMYWV	-0.363522	0.285334	-0.108574	-0.0533696	-0.0113891	-0.451108	-0.432873	-0.452703	0.0102105	-0.460883	-0.441627	0.049645	-0.492531	-0.0569603	-0.401311	-0.0473269	0.0469836	-0.246066	!SNNWSPLGEI	-0.310011	-0.517215	-0.581525	-0.371156	-0.443907	-0.594656	-0.564674	-0.622379	-0.732662	-0.295556	-0.358774
!ARVRHLAQHL	-0.532055	-0.678911	-0.538936	-0.439162	-0.547964	0.363518	0.487911	0.445006	-0.642128	0.0758013	-0.3666	-0.637952	0.416365	-0.592921	-0.415726	-0.301091	-0.912337	-0.304462	!LYAWGLQDSW	1.39114	0.969276	1.10657	0.814519	0.993333	0.838436	1.2206	0.760193	0.320388	-0.134927	-0.0492271	1.07561	0.598745	0.571086	-0.145716	0.712851	0.507782	0.0951551	!RGFATHGLQP	-0.679599	-0.602314	-0.770077	-0.65408	-0.77961	-0.594814	-0.862393	-0.834162	-0.611167	-0.361572	-0.598395
!ARVRHLAYEL	-0.640913	-0.443616	-0.451742	-0.18409	-0.417892	-0.0904062	0.309966	0.0968232	-0.463163	0.224334	-0.464035	0.0125804	0.0961541	-0.598348	-0.413883	-0.0663161	-0.654304	-0.0635313	!SPALGFKEHT	-0.407073	0.106502	-0.702605	-0.14807	0.0152554	-0.149186	-0.317972	-0.358236	-0.423294	-0.388166	-0.543101	0.188211	-0.390549	-0.113966	-0.359373	-0.346098	-0.55979	-0.299354	!WRPRRSPSVR	-0.618207	-0.636454	-0.85475	-0.884336	-0.083961	-0.485605	-0.982696	-0.800303	-0.784747	-0.5227	-0.112937
!ARVRHLIMRR	-0.302683	-0.205201	-0.0740372	0.374159	0.0394473	1.92614	1.60285	1.92141	0.00121382	0.899835	0.285129	-0.10341	1.93152	-0.190905	0.235963	0.473085	-0.663079	0.17965	!SPALALLDEG	0.97537	0.797237	0.832622	0.460275	0.573474	-0.258858	0.287405	0.022206	0.64454	-0.585366	-0.561436	1.07273	-0.110179	1.18632	-0.0114425	0.525934	0.395591	-0.124997	!LIQQASGAFR	-0.636025	-0.65937	-0.752247	-0.868731	-0.670453	-0.572629	-0.857882	-0.727962	-0.542963	-0.10596	-0.552846
!ARVRHLLGGT	-0.539497	-0.93446	-0.571653	-0.457428	-0.0124102	0.602381	0.769373	0.703427	-0.998997	0.0183797	0.0124201	-0.768848	0.743122	-0.89405	-0.564622	-0.24297	-0.471109	-0.0319832	!SVGLYLLSMF	-0.433768	-0.315048	-0.387548	-0.355521	-0.495569	-0.564354	-0.464723	-0.571137	-0.726636	-0.363392	-0.512101	-0.324089	-0.635372	-0.296916	-0.557268	-0.0696043	0.005804	-0.10334	!NTETRGRSEH	-0.860844	-1.08982	-1.06705	-1.32262	-1.25009	-0.746109	-1.06531	-1.05539	-0.732551	-0.587355	-0.912078
!ARVRHLMAGY	-0.29576	-0.612678	-0.364086	-0.347479	0.251564	0.829875	0.960826	0.898972	-0.618277	0.1038	0.114728	-0.196661	0.961794	-0.648312	-0.498908	-0.257705	-0.487357	0.0674953	!ALDEPPLPPE	-0.572308	-0.270816	-0.652164	-0.155898	-0.410321	-0.578995	-0.553147	-0.719095	-0.0538009	-0.368755	-0.50831	-0.191174	-0.622004	-0.188664	-0.347909	-0.228959	-0.407632	-0.427701	!QLSNTERLNI	-0.509125	-0.400035	-0.503595	-0.205576	-0.781215	-0.532476	-0.539327	-0.575447	-0.123787	0.269821	-0.565222
!ARVRHLMNTL	-0.39605	-0.509073	-0.26594	0.00150955	0.00842074	0.848246	1.18133	1.07803	-0.441031	0.519495	0.0979599	-0.304769	1.06628	-0.369175	0.026785	0.131872	-0.432683	0.452305	!SPASALREPG	0.329776	0.103387	-0.017488	0.359265	0.534981	-0.0525402	-0.029238	0.0610661	0.628831	-0.789989	0.0533397	0.534125	0.0137666	0.650577	0.241537	0.326018	-0.0477928	-0.303356	!HGLHGYLRLP	-0.780614	-0.227818	-0.902554	0.00586019	-0.221955	0.361256	-0.0940607	0.0620662	-0.358343	-0.182288	-0.216071
!ARVRHLSVQR	-0.322086	-0.619323	-0.268936	-0.0525395	0.176735	1.1126	1.15387	1.22637	-0.189925	0.470602	0.170678	0.015552	1.19302	-0.405015	-0.0930744	0.0641872	-0.601573	0.162248	!SPMAWLHDQF	-0.192022	-0.0724136	-0.314994	-0.415773	-0.244325	-0.544843	-0.0280504	-0.32769	-0.235497	-0.0821212	-0.536921	-0.100456	-0.456059	-0.235006	-0.444897	-0.07601	-0.681407	-0.411348	!MQRRSFDKMG	-0.595022	-0.552206	-0.720199	-0.872059	-0.689195	-0.549088	-0.887015	-0.728932	-0.661763	-0.211787	-0.65946
!ARVRHLTASG	-0.16981	-0.708785	-0.316547	-0.276919	0.278007	0.854794	0.966336	0.950102	-0.728899	-0.028577	0.0640841	-0.0958434	1.02289	-0.679205	-0.507764	-0.0833602	-0.550913	0.0131862	!WAAKSLQAGH	0.857945	0.145465	0.480264	0.413966	0.713256	0.271473	0.617478	0.521458	0.0974181	0.217668	0.169968	0.806964	0.497024	0.114478	-0.244116	0.555131	0.241688	0.261797	!SRVRERLHPI	-0.748075	-0.599323	-0.756997	-0.787192	-0.723835	-0.523524	-0.937122	-0.804069	-0.455296	-0.291761	-0.480276
!ARVRHLTGIW	-0.534532	-0.802367	-0.526049	-0.382414	0.127114	0.27924	0.527947	0.422099	-0.793548	0.200355	0.0622741	-0.718477	0.41817	-0.794186	-0.432169	-0.247776	-0.517216	0.0701167	!AIGAWMTASG	-0.134056	-0.124863	-0.384095	-1.02737	-0.255804	-0.749572	-0.289286	-0.580791	-0.640105	-0.158089	-0.503601	-0.0672271	-0.645489	-0.533672	-0.438479	-0.72411	-0.642431	-0.217553	!NPNAKSKMKG	-0.577341	-0.579928	-0.626764	-0.584043	-0.840212	-0.515874	-0.58165	-0.581401	-0.0936941	0.29605	-0.639204
!ARWSGMMALQ	0.120252	-0.396811	-0.204195	-0.479693	0.376823	1.07015	0.936906	1.04683	-0.39105	0.734149	0.448461	-0.125614	0.968815	-0.591098	0.175269	-0.381295	-0.0821743	0.716277	!PAHGSLTASG	-0.404793	-0.700823	-0.683064	-0.597412	-0.735692	-0.329	-0.660641	-0.588696	-0.263471	-1.08485	-0.522643	-0.0697025	-0.49515	-0.18757	-0.672002	-0.266556	-0.558581	-0.713409	!GSQWLQLMTL	-0.547826	-0.0534743	-0.27328	0.0938416	-0.772196	-0.684991	-0.586955	-0.678873	-0.145605	0.530158	-0.561447
!ARYEQLLATK	-0.583817	-0.430901	-0.00889744	0.423301	-0.593533	-0.437634	-0.150857	-0.250094	0.664419	0.993807	-0.336844	0.662038	-0.267643	0.15874	0.10607	0.751593	-0.0758365	0.234009	!DAVYSLIAGL	0.793875	0.62333	0.96223	0.665751	0.875731	-0.206971	0.142913	0.0992532	0.356101	-0.313885	0.497754	0.909001	-0.0544329	0.719591	0.472981	0.570707	1.05271	0.636974	!WQCAYLPLGF	-0.69551	-0.0397131	-0.38221	0.0688786	-0.849023	-0.456992	-0.176598	-0.488319	-0.0684725	-0.237505	-0.922724
!ARYYSTMIIR	-0.406766	-0.125062	-0.322875	-0.20579	-0.266668	-0.388443	-0.516165	-0.315431	-0.627419	0.37242	-0.298003	-0.316038	-0.331309	-0.370637	-0.0093524	-0.370412	-0.216873	0.121787	!WAMGNMFSMM	-0.0824074	0.100147	-0.231343	-0.119385	0.013846	-0.205	-0.013462	-0.0784486	-0.0295557	0.397019	0.152723	0.452357	-0.155243	0.0129999	0.24818	0.00591905	0.0409004	0.588495	!GPNKAKLSRG	-0.660826	-0.794928	-0.745551	-0.581643	-0.510382	-0.714977	-0.700937	-0.804565	-0.128974	0.442895	-0.440525
!ASAQAKALSK	-0.173031	-0.0232457	0.0541482	0.229841	-0.491494	-0.128932	0.0434811	-0.00582791	0.659852	0.906185	-0.293021	0.635756	-0.0547277	0.294795	0.667884	0.358401	-0.420886	0.238454	!SPALNMAYER	0.606615	0.635811	0.428033	0.322873	0.374027	-0.150691	0.392522	0.226004	0.547482	0.365279	-0.158886	1.06401	0.114557	0.473537	0.289795	0.44547	0.295267	0.173367	!GQRPEIASSV	-0.70889	-0.928154	-0.908457	-1.09122	-0.657925	-0.727796	-0.874207	-0.894794	-0.841592	-0.445322	-0.559963
!ASCRARPHSD	-0.767716	-0.946365	-1.04614	-1.49419	-1.10352	-0.641545	-1.21844	-1.04545	-0.907251	-1.04581	-0.858938	-1.18694	-0.913821	-0.642483	-0.999364	-1.58585	-0.92071	-1.22461	!NLPASLTGHL	1.24199	-0.0515053	0.789124	0.215383	0.825248	0.126861	0.532019	0.339465	0.180039	-0.736065	0.713005	0.0375447	0.273881	0.209233	0.120857	0.433146	1.28992	0.147821	!DVVYSHHRRR	-0.859818	-0.818998	-1.06277	-1.12573	-1.13903	-0.615876	-1.2559	-0.94141	-0.992803	-0.95458	-0.836364
!ASCYCRFFRS	-0.853193	-0.971794	-1.11989	-1.45023	-1.24829	-0.657468	-1.26872	-1.05797	-1.1767	-1.26266	-1.03147	-1.34099	-0.939493	-0.772748	-1.34935	-1.64971	-0.792699	-1.44885	!RAVHHLWAGK	0.34283	-0.316681	0.106212	0.381652	0.165802	0.432525	0.795812	0.674558	-0.280019	0.0383884	0.255692	0.114549	0.637167	-0.526203	-0.439397	0.223908	-0.25412	-0.3531	!KNIPSRLNSH	-0.520638	-0.631955	-0.600749	-0.648822	-0.613195	-0.452068	-0.649692	-0.60315	-0.457082	-0.268173	-0.429514
!ASHGSLNQRL	-0.535285	-0.664055	-0.672175	-0.440115	-1.06227	-0.373608	-0.479443	-0.44585	-0.285538	-0.16802	-0.626858	-0.4945	-0.450822	-0.182128	-0.341405	-0.153077	-0.676453	-0.521245	!APVLSLWGHW	0.714011	0.486174	0.619785	0.365268	0.798226	-0.362875	-0.100358	-0.142441	-0.0203455	-0.272309	0.425907	0.250554	-0.258139	0.00175954	-0.104681	0.426966	0.494942	0.200892	!GMMAPLPVKE	-0.388437	-0.182395	0.00870159	0.11438	-0.451223	-0.0118282	0.327788	0.0417563	1.41098	0.416815	-0.646972
!ASHKKRSARD	-0.730501	-0.787356	-0.794035	-0.968911	-1.16414	-0.537732	-0.954436	-0.847753	-0.437757	-0.00137542	-0.716427	-0.715185	-0.760339	-0.422156	-0.456515	-0.956998	-0.829659	-0.799278	!PHAHLLRSKQ	0.734892	0.581378	0.633453	1.07918	0.325798	0.613528	0.77905	0.885754	0.978633	0.399539	0.695223	1.16762	0.909209	1.25035	0.691074	0.917402	0.694579	0.0612193	!GIVNYIAIYS	-0.528275	-0.349558	-0.356177	-0.200379	-0.586573	-0.55672	-0.323319	-0.479456	-0.656239	0.187071	-0.497667
!ASHPKRAVRE	-0.706228	-0.652761	-0.742436	-0.6969	-0.911842	-0.576101	-0.934197	-0.868572	-0.165212	0.0985551	-0.61159	-0.482786	-0.760935	-0.430609	-0.122323	-0.898975	-0.833904	-0.650841	!WPALALLSHR	1.89427	1.52037	1.7695	1.16156	1.40256	1.78494	1.5158	1.69066	1.08548	0.318202	1.1968	1.50287	1.62891	1.67621	0.846396	1.02119	1.43489	0.94304	!VPIWGLIQLW	-0.33827	0.0404288	0.0313099	0.0969408	-0.187153	-0.073815	-0.117704	-0.210587	-0.123973	-0.406749	-0.150314
!ASHRSLRSSV	-0.442613	-0.771978	-0.654738	-0.79614	-0.406485	-0.10165	-0.315117	-0.0959452	-0.735584	-0.552869	-0.372009	-0.67016	-0.0854301	-0.426553	-0.648768	-0.751521	-0.542768	-0.575886	!SVPVAIVYVT	-0.122794	0.411819	0.0753936	0.190698	0.679088	-0.397664	-0.217558	-0.21268	-0.0710431	0.0283374	0.0634135	0.475968	-0.289891	0.0989236	0.651623	0.145202	0.273147	0.756046	!YDWSRLRSTS	-0.67859	-0.762126	-0.667468	-0.622126	-0.730359	-0.642393	-0.761714	-0.853396	-0.604326	0.040497	-0.604835
!ASISDLKSKV	-0.486181	-0.830591	-0.645991	-0.941099	-0.7227	-0.58615	-0.851837	-0.718675	-0.41863	-0.736049	-0.558158	-0.506682	-0.712634	-0.394344	-0.852774	-0.497726	-0.546032	-0.691473	!SPALNMVYNK	0.538175	0.712834	0.505391	0.482269	0.500012	0.162175	0.700826	0.601621	0.714809	0.637662	0.00136231	1.22133	0.487739	0.684279	0.382997	0.556414	0.489864	0.339374	!KGNHSALSCR	-0.972904	-1.27017	-1.27433	-1.52936	-1.42176	-0.842963	-1.35449	-1.17966	-1.05977	-1.13593	-1.08642
!ASMLSLVIIY	-0.255661	-0.189203	-0.0945947	-0.456011	-0.443493	-0.417426	-0.497419	-0.31811	-0.155131	-0.375302	-0.564027	-0.168423	-0.388147	0.13376	-0.448267	-0.0665929	-0.158696	-0.141524	!AVYASLVGRF	-0.376778	-0.586752	-0.245787	-0.325703	-0.19083	-0.121788	0.0385168	0.0500106	-0.446841	-0.0829204	-0.177941	-0.237335	-0.0628357	-0.134272	-0.0683049	0.198222	-0.0767881	0.314124	!HFIAQKYDVM	-0.500364	-0.192634	-0.401359	-0.19691	-0.393324	-0.582176	-0.617847	-0.793549	-0.000753415	0.219529	-0.557613
!ASMNSLRVVT	-0.197938	-0.581478	-0.206602	-0.187979	-0.405482	-0.216236	-0.0130154	0.0717005	0.198411	-0.0338591	-0.303766	0.24371	0.00682029	0.03759	-0.103026	0.0513719	-0.0912022	-0.00860922	!WVAKPLTASG	1.66585	0.646529	1.31464	1.17773	1.4633	0.923483	1.19585	0.959288	0.298017	0.383212	0.85591	1.47424	0.996516	0.463223	0.219375	1.20682	1.27605	0.664424	!ETEQHLPVIL	-0.554978	-0.702288	-0.518104	-0.396254	-0.87823	-0.605009	0.0407763	-0.376929	-0.2577	-0.099019	-0.872251
!ASPARLISPT	-0.433306	-0.452323	-0.542675	-0.7509	-0.204865	-0.595183	-1.00246	-0.84843	-0.136119	-0.895062	-0.169557	-0.412875	-0.831574	-0.0275528	-0.396847	-0.3311	-0.30488	-0.64684	!SLPLNWVDQT	0.280086	0.370887	-0.129391	0.308985	0.841267	-0.329868	0.199956	-0.0702701	-0.309814	-0.0224245	-0.155117	0.0209761	-0.142805	-0.176043	-0.159446	-0.274848	0.358361	-0.18346	!GKFNPQHLAA	-0.140292	0.164332	-0.135418	0.301635	-0.245652	-0.334067	-0.118977	-0.301068	0.113943	0.282842	-0.31015
[truncated: 19,348 more rows]
[truncated: 7 more columns]

## Sheet: Figure 4-C
sequences	Weighted Z-scores	uncertainty	exact matches	exact active	lev to z1	mmp	MMP1	MMP10	MMP11	MMP12	MMP13	MMP14	MMP15	MMP16	MMP17	MMP19	MMP2	MMP20	MMP24	MMP25	MMP3	MMP7	MMP8	MMP9
LYAWNMQATA	1.89141	0.138056	0	0	11	MMP1	1.89141	0.463086	1.30993	-0.175495	-0.0880908	-0.774407	0.100504	-0.257619	-0.853514	-0.646944	-0.377236	0.520508	-0.317304	-0.333202	-0.442766	-0.447712	0.869916	-0.441064
[truncated: 348 more rows]

## Sheet: Figure 5-B
MMP13 in vitro cleavage efficiencies
[truncated: 36 more rows]

## Sheet: Figure 6-B
Note: Sequences may include start (!) and pad tokens (-)
[truncated: 20,003 more rows]

[truncated: 3 more sheets: Figure 7-B, Figure 7-C, Figure 7-D]
